# Supplementary material for: Plastid genomes reveal evolutionary shifts in elevational range and flowering time of Osmanthus (Oleaceae)
Source: Ecol Evol. 2022 Apr 1;12(4):e8777. doi: 10.1002/ece3.8777 (PMC8975774; doi:10.1002/ece3.8777)
Supplement: Supplementary file 1 — Supplementary Material [file ECE3-12-e8777-s010.txt]

#nexus
begin sets;
  charset accD_mafft_trimAl = 1-1479;
  charset atpA_mafft_trimAl = 1480-2978;
  charset atpB_mafft_trimAl = 2979-4472;
  charset atpE_mafft_trimAl = 4473-4871;
  charset atpF_mafft_trimAl = 4872-5423;
  charset atpH_mafft_trimAl = 5424-5666;
  charset atpI_mafft_trimAl = 5667-6407;
  charset ccsA_mafft_trimAl = 6408-7376;
  charset cemA_mafft_trimAl = 7377-8063;
  charset clpP_mafft_trimAl = 8064-8651;
  charset infA_mafft_trimAl = 8652-8882;
  charset matK_mafft_trimAl = 8883-10398;
  charset ndhA_mafft_trimAl = 10399-11481;
  charset ndhB_mafft_trimAl = 11482-13011;
  charset ndhC_mafft_trimAl = 13012-13371;
  charset ndhD_mafft_trimAl = 13372-14871;
  charset ndhE_mafft_trimAl = 14872-15174;
  charset ndhF_mafft_trimAl = 15175-17388;
  charset ndhG_mafft_trimAl = 17389-17916;
  charset ndhH_mafft_trimAl = 17917-19095;
  charset ndhI_mafft_trimAl = 19096-19603;
  charset ndhJ_mafft_trimAl = 19604-20077;
  charset ndhK_mafft_trimAl = 20078-20752;
  charset petA_mafft_trimAl = 20753-21712;
  charset petB_mafft_trimAl = 21713-22357;
  charset petD_mafft_trimAl = 22358-22837;
  charset petG_mafft_trimAl = 22838-22948;
  charset petL_mafft_trimAl = 22949-23041;
  charset petN_mafft_trimAl = 23042-23128;
  charset psaA_mafft_trimAl = 23129-25378;
  charset psaB_mafft_trimAl = 25379-27580;
  charset psaC_mafft_trimAl = 27581-27823;
  charset psaI_mafft_trimAl = 27824-27931;
  charset psaJ_mafft_trimAl = 27932-28063;
  charset psbA_mafft_trimAl = 28064-29122;
  charset psbB_mafft_trimAl = 29123-30646;
  charset psbC_mafft_trimAl = 30647-32065;
  charset psbD_mafft_trimAl = 32066-33124;
  charset psbE_mafft_trimAl = 33125-33373;
  charset psbF_mafft_trimAl = 33374-33490;
  charset psbH_mafft_trimAl = 33491-33727;
  charset psbI_mafft_trimAl = 33728-33835;
  charset psbJ_mafft_trimAl = 33836-33955;
  charset psbK_mafft_trimAl = 33956-34138;
  charset psbL_mafft_trimAl = 34139-34252;
  charset psbM_mafft_trimAl = 34253-34354;
  charset psbN_mafft_trimAl = 34355-34483;
  charset psbT_mafft_trimAl = 34484-34588;
  charset psbZ_mafft_trimAl = 34589-34774;
  charset rbcL_mafft_trimAl = 34775-36199;
  charset rpl14_mafft_trimAl = 36200-36565;
  charset rpl16_mafft_trimAl = 36566-36970;
  charset rpl20_mafft_trimAl = 36971-37354;
  charset rpl22_mafft_trimAl = 37355-37819;
  charset rpl23_mafft_trimAl = 37820-38098;
  charset rpl2_mafft_trimAl = 38099-38923;
  charset rpl32_mafft_trimAl = 38924-39077;
  charset rpl33_mafft_trimAl = 39078-39275;
  charset rpl36_mafft_trimAl = 39276-39386;
  charset rpoA_mafft_trimAl = 39387-40397;
  charset rpoB_mafft_trimAl = 40398-43607;
  charset rpoC1_mafft_trimAl = 43608-45656;
  charset rpoC2_mafft_trimAl = 45657-49838;
  charset rps11_mafft_trimAl = 49839-50252;
  charset rps12_mafft_trimAl = 50253-50366;
  charset rps14_mafft_trimAl = 50367-50666;
  charset rps15_mafft_trimAl = 50667-50936;
  charset rps16_mafft_trimAl = 50937-51200;
  charset rps18_mafft_trimAl = 51201-51503;
  charset rps19_mafft_trimAl = 51504-51721;
  charset rps2_mafft_trimAl = 51722-52429;
  charset rps3_mafft_trimAl = 52430-53083;
  charset rps4_mafft_trimAl = 53084-53686;
  charset rps7_mafft_trimAl = 53687-54151;
  charset rps8_mafft_trimAl = 54152-54553;
  charset ycf15_mafft_trimAl = 54554-54748;
  charset ycf1_mafft_trimAl = 54749-60318;
  charset ycf2_mafft_trimAl = 60319-67128;
  charset ycf3_mafft_trimAl = 67129-67632;
  charset ycf4_mafft_trimAl = 67633-68184;
  charpartition mymodels =
    TVM+F: accD_mafft_trimAl,
    TPM3u+F: atpA_mafft_trimAl,
    K3Pu+F: atpB_mafft_trimAl,
    K3Pu+F+I: atpE_mafft_trimAl,
    HKY+F+I: atpF_mafft_trimAl,
    F81+F: atpH_mafft_trimAl,
    TN+F: atpI_mafft_trimAl,
    K3Pu+F+I: ccsA_mafft_trimAl,
    HKY+F+I: cemA_mafft_trimAl,
    TIM2+F: clpP_mafft_trimAl,
    F81+F: infA_mafft_trimAl,
    K3Pu+F+I: matK_mafft_trimAl,
    K3Pu+F+I: ndhA_mafft_trimAl,
    F81+F: ndhB_mafft_trimAl,
    TVM+F+I: ndhC_mafft_trimAl,
    TPM3u+F: ndhD_mafft_trimAl,
    TPM3+F+I: ndhE_mafft_trimAl,
    TVM+F+I: ndhF_mafft_trimAl,
    TN+F: ndhG_mafft_trimAl,
    TN+F: ndhH_mafft_trimAl,
    TPM3+F: ndhI_mafft_trimAl,
    HKY+F: ndhJ_mafft_trimAl,
    K3Pu+F: ndhK_mafft_trimAl,
    TPM2+F: petA_mafft_trimAl,
    TN+F: petB_mafft_trimAl,
    HKY+F: petD_mafft_trimAl,
    F81+F: petG_mafft_trimAl,
    HKY+F: petL_mafft_trimAl,
    F81+F: petN_mafft_trimAl,
    TPM2u+F+I: psaA_mafft_trimAl,
    TPM3u+F: psaB_mafft_trimAl,
    HKY+F: psaC_mafft_trimAl,
    F81+F: psaI_mafft_trimAl,
    TN+F: psaJ_mafft_trimAl,
    TPM2u+F+I: psbA_mafft_trimAl,
    TIM+F+I: psbB_mafft_trimAl,
    HKY+F+I: psbC_mafft_trimAl,
    TPM2u+F+I: psbD_mafft_trimAl,
    F81+F: psbE_mafft_trimAl,
    K2P: psbF_mafft_trimAl,
    F81+F: psbH_mafft_trimAl,
    F81+F: psbI_mafft_trimAl,
    F81+F: psbJ_mafft_trimAl,
    F81+F+I: psbK_mafft_trimAl,
    HKY+F: psbL_mafft_trimAl,
    F81+F: psbM_mafft_trimAl,
    JC: psbN_mafft_trimAl,
    TPM3u+F: psbT_mafft_trimAl,
    F81+F: psbZ_mafft_trimAl,
    K3Pu+F+I: rbcL_mafft_trimAl,
    TVM+F+I: rpl14_mafft_trimAl,
    K3Pu+F: rpl16_mafft_trimAl,
    TPM3u+F: rpl20_mafft_trimAl,
    F81+F: rpl22_mafft_trimAl,
    F81+F: rpl23_mafft_trimAl,
    F81+F+I: rpl2_mafft_trimAl,
    HKY+F: rpl32_mafft_trimAl,
    HKY+F: rpl33_mafft_trimAl,
    F81+F: rpl36_mafft_trimAl,
    K3Pu+F+I: rpoA_mafft_trimAl,
    TPM3u+F+I: rpoB_mafft_trimAl,
    TIM3+F+I: rpoC1_mafft_trimAl,
    TVM+F: rpoC2_mafft_trimAl,
    HKY+F: rps11_mafft_trimAl,
    JC: rps12_mafft_trimAl,
    K3Pu+F: rps14_mafft_trimAl,
    HKY+F: rps15_mafft_trimAl,
    TN+F: rps16_mafft_trimAl,
    HKY+F: rps18_mafft_trimAl,
    TPM3+F: rps19_mafft_trimAl,
    K3Pu+F: rps2_mafft_trimAl,
    K3Pu+F: rps3_mafft_trimAl,
    TPM2u+F: rps4_mafft_trimAl,
    HKY+F: rps7_mafft_trimAl,
    TVM+F+I: rps8_mafft_trimAl,
    F81+F: ycf15_mafft_trimAl,
    TVM+F+I+G4: ycf1_mafft_trimAl,
    K3Pu+F+I: ycf2_mafft_trimAl,
    F81+F: ycf3_mafft_trimAl,
    K3Pu+F+I: ycf4_mafft_trimAl;
end;

>Nestegi_apetala
ATGCAAACAAATAGGGGGGAAGAAAACTCTATGGAAAGGTGGTGGTTTAATTCGATGGTGTTTAAGAAGGAGTTAGAACGCAGGTATGGAATAAATAAATCAATGGACAATCTTGGTCCTATTGAAAATACTAGTCAAAGTGAAGATACGAATAGAAAAGCTAAAAACATTCATAGTTGGAGGGGTCGTGACAATTCTAGTTACAGTAATGTTGATCATTTATTCGGCATCAAAGACATTCGGAATTTCATCTCTGATGATACTTTTTTAGTTAGAGATAGTAATGGAGACAGTTATTCTATCTATTTTGATATTGAAAATCAGATTTTTGAAATTGACAATGATCATTCTTTTCTGAGTGAACTAGAAAGTTCTTTTTATAGTAATCGGAATTCTAGTTATCTGAATAATGGATCTACGAGTGAAGATCCCCGTTCCATGTATGATACTCAATATAGTTGGAATAATCACATTAATAGTTGTATTGACAGTTATCTTCAGTCTCAAATCTATATGGATACGTCCATTGTAAGTGATAGTAGTGACAGTTACATTTCTAGGTGTATTTTTGGTAAACATACAAATAGTAGTGAAAGCGCGAGGTCCGGTATACGAACCCACACGAAGAGTAGTGATTTAACTCTAAGAGAAAGGTCTAATGATCTCGATGTAACTCAAAAATACAGGCATTTGTGGGTTCAATGCGAAAATTGTTATGAATTAAATTATAAGAAATTTTTGAAATCAAAAACAAATATTTGTGAACAATGTGGATATCATTTGAAAATGAGTAGTTCAGATAGAATCGAACTTTCGATCGATCCCGGTACTTGGCATCCTATGGATGAAGACATGGTCTCTCTGGATCCCATTGGATTTCATTCGGAGGAGGAGCCTTATAAAGATCGTATTGATTCTTATCAAAGAAAGACAGGATTAACTGAGGCTGTTCAAACAGGCATAGGTCAACTAAATGGTATTCCCGTAGCAATTGGGGTTATGGATTTTCAGTTTATGGGGGGTAGTATGGGATCCGTAGTCGGGGAGAAAATCACCCGTTTGATTGAGTACGCTACCGATCAATTTCTACCTCTTATTGTAGTGTGCGCTTCCGGGGGGGCACGCATGCAAGAAGGAAGTTTGAGCTTGATGCAAATGGCTAAAATATCGTCTGCTTTATATGATTATCAATCAAATAAAAAGTTATTTTATGTATCAATCCTTACATCTCCTACTACTGGTGGGGTAACAGCTAGTTTTGGTATGTTGGGAGATATCATTATTGCTGAACCCAATTCCTATATTGCATTTGCGGGTAAAAGAGTAATTGAACAAACATTGAATAAAACAGTACCTGAAGGTTCACAAGCGGCTGAATATTTATTCCAGAAGGGCTTATTTGACCTAATTGTACCACGTAATCCTTTACAAAGCGTTCTGAGTGAGTTATTTAAGCTCCACGCTTTCTTTCCTTTGAATTTCGAGCCGACGAAATTAGTAATATTATCCGTGAACGTATTGAACAATATAATAGAGAAGTAAAGATTGTAAATACTGGTACCGTACTTCAAGTAGGCGATGGCATTGCTCGTATTCATGGTCTTGATGAAGTAATGGCGGGTGAATTAGTAGAATTTGAAGAAGGTACAATAGGTATTGCTTTGAATTTGGAATCAAATAATGTTGGTGTTGTATTAATGGGTGATGGTTTAATGATACAAGAAGGAAGTTCTGTAAAAGCAACAGGAAGAATTGCTCAGATACCAGTGAGCGAGGCCTATTTGGGTCGTGTTATAAATGCCCTGGCTAAACCTATTGATGGTAGAGGTGAAATTTCAGCTTCGGAATCTCGATTAATTGAATCTCCCGCTCCAGGTATTATTTCGCGGCGTTCCGTATATGAGCCTCTTCAAACCGGGCTTATTGCTATTGATTCGATGATCCCTATAGGACGTGGTCAGCGAGAATTAATTATTGGGGACAGACAGACCGGTAAAACAGCAGTAGCCACAGATACGATTCTCAATCAACAAGGTCAAAATGTAATATGTGTTTATGTAGCTATTGGTCAAAAAGCATCTTCTGTGGCTCAGGTAGTAACTACTTTACAGGAAAGGGGGGCGATGGAATACACTATTGTGGTAGCCGAAACGGCGGATTCCCCTGCTACATTACAATACCTTGCTCCTTATACAGGAGCAGCTTTGGCTGAATATTTTATGTACCGTAAACAACACACTTTAATCATTTATGATGATCTCTCCAAACAAGCCCAAGCTTATCGCCAAATGTCTCTTCTATTACGAAGACCGCCTGGTCGTGAAGCTTATCCAGGGGATGTTTTTTATTTGCATTCACGCCTTTTGGAAAGAGCCGCTAAATCAAGTTCTAGTTTAGGTGAAGGAAGTATGACCGCCTTACCAATAGTTGAAACTCAATCGGGAGATGTTTCGGCTTATATTCCTACTAATGTAATTTCCATTACTGATGGACAAATATTCTTATCCGCCGATCTATTCAATGCTGGAATCAGACCTGCTATTAATGTGGGTATCTCCGTTTCCAGAGTAGGGTCTGCAGCTCAAATTAAAGCCATGAAACAAGTAGCTGGTAAATTAAAATTGGAACTGGCGCAATTCGCAGAATTAGAAGCCTTTGCACAATTTGCTTCGGATCTCGATAAAGCTACTCAGAATCAATTGGCAAGAGGTCAACGATTACGTGAATTGCTTAAACAATCCCAAGCAGCTCCTCTCACGGTAGAAGAACAGATAATGACTATTTATACCGGAACAAATGGTTATCTTGATTCATTAGAAATTGGACAGGTAAGGAAATTTCTTGTTGAGTTACGTACTTACTTAAAAACTAATAAACCTCAGTTCCAAGAAATCATATCTTCTACTAAGACATTTACCGAGGAAGCAGAAGTCCTTTTGAAAGAAGCTATTCAGGAACAAACGGACCGATTCCTACTTATGAGAATTAATCCTACTACTTCTGGTTCTGGGGTTTCCACGCTTGAAAAACAAAACCTGGGCCGTATCGTCCAAATCATCGGTCCGGTACTAGATGTAGCCTTTCCGCCGGGCAAGATGCCTAATATTTATAACGCTCTGGTAGTTAAAGGTCGAGATACTGTTAGTCAAGCAATTAATGTGACTTGTGAGGTACAGCAATTATTAGGAAATAATCGAGTTAGAGCTGTAGCTATGAGTGCTACAGATGGTCTGATGAGAGGAATGGAAGTGATTGACACAGGAGCTCCTCTAAGTGTTCCGGTCGGTGGAGCGACTCTGGGACGAATTTTCAACGTGCTTGGAGAGCCTGTTGATAATTTAGGTCCTGTAGATATTCGTACAACATCTCCTATTCATAGATCTGCGCCTGCCTTTATACAGTTAGATACAAAATTATCTATTTTTGAAACAGGAATTAAAGTAGTAGATCTTTTAGCCCCTTATCGCCGTGGGGGAAAAATCGGACTATTTGGAGGAGCTGGAGTTGGTAAAACGGTACTCATTATGGAATTGATTAACAATATTGCCAAAGCCCATGGGGGCGTATCCGTATTTGGCGGAGTGGGTGAACGTACTCGTGAAGGAAATGATCTTTACATGGAAATGAAAGAATCTGGAGTGATTAATGAAGAAAATATTGCAGAATCAAAAGTGGCTCTAGTTTACGGCCAGATGAATGAACCGCCTGGAGCTCGTATGAGAGTTGGTTTGACTGCCCTAACTATGGCGGAATATTTCCGAGATGTTAATGAACAAGACGTACTTCTATTTATCGACAATATCTTCCGTTTCGTCCAAGCAGGATCCGAAGTATCGGCCTTATTGGGTAGAATGCCTTCCGCTGTCGGTTATCAACCTACCCTGAGTACCGAAATGGGTACTTTACAAGAAAGAATTACTTCTACCAAAGAAGGGTCCATAACTTCTATTCAAGCAGTTTATGTACCTGCAGACGATTTGACCGACCCTGCTCCTGCTACGACATTTGCACATTTAGATGCTACTACCGTACTATCAAGAGGATTAGCTGCCAAGGGGATCTATCCAGCAGTAGATCCTTTAGATTCAACGTCAACCATGCTTCAACCTCGGATCGTTGGTGAGGAACATTACGAAACTGCGCAAAGAGTTAAGCAAACTTTACAACGTTACAAAGAGCTTCAGGACATTATAGCTATCCTTGGGTTGGACGAATTATCCGAAGAGGATCGTTTAACCGTAGCAAGAGCACGAAAAATTGAGCGTTTCTTATCACAACCTTTTTTTGTAGCAGAAGTATTTACCGGTTCTCCAGGGAAATATGTTGGTCTAGCAGAAACCATTAGAGGGTTTCAATTGATCCTTTCCGGAGAATTAGATGGTCTTCCTGAACAGGCCTTTTATTTGGTAGGTAATATCGATGAAGCTACCGCGAAGGCTATGAACTTAGAAATGGAGAGCAATTTGAAGAAAATGACTTTAAATCTTTGTGTACTGACCCCTAATCGAATTGTTTGGGATTCAGAAGTGAAAGAAATCATTTTATATACTAATAGTGGTCAAATTGGCGTATTACCAAATCATGCCCCTATTGCTACAGCTGTAGATATAGGGATTTTGAGAATACGCTTTAAGGACCAATGGTTAACGATGGCTCTGATGGGTGGTTTTGCTAGAATAGGAAATAATGAGATCATTATTTTAGTAAATGATGCGGAAAAGGGTAGTGACATTGATCCACAAGAAGCTCAGCAAACTCTTGAAATAGCCGAAGCTAATTTGAGAAAAGCTGAAGGAAAGAGACAAATAATTGAGGCGAATCTAGCTCTCCGACGAGCTAGGACAAGAGTAGAGGCTGTCAATGTGATTTCCATGAAAAATGTAACCGATTCTTTCGTTTCTTTGGGCCACTGGCCATCTGCCGGGAGTTTCGGATTTAATACCGATATTTTAGCAACAAATCCAATAAATCTAAGTGTAGTGATTGGTGTATTGATCTTTTTTGGAAAGGGAGTATTAAGTGATTTATTAGATAATCGAAAACAGAGGATCTTGAATACTATTCGAAATTCAGAAGAACTGCGTGGGGGGGCCATTGAACAGCTGGAAAAAGCCCGGGCTCGCTTACGGAAAGTGGAAATGGAAGCAGATCAGTTTCGGGTGAATGGATACTCTGAGATAGAGCGAGAAAAATGGAATTTGATTAATTCAACTTCTAAGACTTTGGAACAATTAGAAAATTACAAAAATGAAACGATTCAGTTTGAACAGCAAAGGGCGATTAATCAAGTCCGACAACGGGTTTTCCAACAAGCCTTACAAGGAGCTTTAGGAACTCTGAATAGTTGTTTAAACAACGAGTTACATTTACGTACCATTAGTGCTAATATTGGCATGTTGGGAGCGATGAAAGAAATAACTGATATGAATCCACTGATTTCTGCCGCTTCTGTTATTGCTGCTGGATTGGCCGTAGGGCTTGCTTCTATTGGACCTGGAGTTGGTCAAGGGACTGCTGCGGGTCAAGCTGTAGAGGGTATCGCGAGACAGCCCGAGGCAGAGGGAAAAATACGAGGTACTCTATTGCTTAGTCTAGCTTTTATGGAAGCTTTAACAATTTATGGATTGGTTGTAGCATTAGCACTTTTATTTGCAAATCCTTTTGTTATGAATGTGTTATCATGTTCCATCAACACACTAAAAGGGTTATACGATATATCCGCTGTGGAAGTAGGCCAACATTTCTATTGGCAAATAGGGGGTTTCCAAGTCCATGGCCAAGTACTTATTACTTCTTGGGTTGTAATTGCTATCTTATTAGGTTCAGCTACTATAGCTGTTCGGAACCCACAAACCATTCCGACTGGGGGTCAGAATTTCTTCGAATATGTTCTTGAATTCATTCGAGATGTGAGTAAAACTCAAATTGGAGAAGAATATGGCCCTTGGGTTCCTTTTATTGGAACTATGTTTCTATTTATTTTTGTTTCTAATTGGTCAGGAGCTCTTTTACCTTGGAAAATCATACAATTACCTCATGGAGAGTTAGCCGCACCCACGAATGATATAAATACTACCGTTGCTTTGGCTTTACTCACGTCAGTGGCATATTTCTATGCGGGTCTTACCAAAAAAGGATTAAGTTATTTCGGGAAATATATTCAACCAACTCCAATCCTTTTACCCATTAACATCTTAGAAGATTTCACAAAGCCCTTATCACTTAGTTTTCGACTTTTCGGGAATATCTTAGCGGATGAATTAGTAGTTGTTGTTCTTGTTTCTTTAGTACCTTCAGTGGTTCCTATCCCTGTCATGTTCCTTGGATTATTTACAAGTGGTATTCAAGCTCTTATTTTTGCAACTTTAGCCGCGGCTTATATAGGTGAATCTATGGAGGGCCATCATATGATATTTTCAACCTTAGAGCATATATTAACTCATATTTCTTTTTCGATTGTTTCAATTGTAATTACAATTCATTTGATAACCTTTTTAGTCGATGAAATCATAAAACTCTACGATTCATCAGAAAAGGGCATGATAATGACTTTTTTCTGTATAACAGGATTATTAGTTACTCGTTGGATTTCTTCGGGACATTTTCCACTAAGTAATTTATATGAATCATTAATCTTCCTTTCATGGAGTTTCTCCCTTATTCATATAGTTCCATATTTCAAAAAAAATAAAAATTTTTTAAGCGCAATAATCGGCCCAAGTGCTATTTTTACCCAAGGCTTTGCTACTTCAGGTCTTTTAACTCAAATACACGAATCTGAAATATTAGTACCCGCTCTTCAATCCGAGTGGTTAATAATGCACGTAAGTATGATGATATTGGGCTATGCAGCCCTTTTATGTGGATCATTATTATCAGTAGCACTTCTAGTCATTGCAGTTAGAAAAAGCAGAAAGTTTTTTTTTACAAGTAATCATTTATTAAATTTAAATGGGTCATTTTTCTTTAGTGAAATCGAATACATGAATGAAAGAAGCAATGTTTTAAAAAATACTTCTTTTTTTTCTCCGAAGAATTATTACAGGTCGCAATTTATTCAACAATTGGATTATTGGAGTTATCGGGTTATTAGTCTAGGATTTATCTTTTTAACCATAGGGATACTTTCTGGAGCAGTATGGGCTAACGAAGCATGGGGATCATATTGGAGTTGGGACCCAAAGGAAACTTGGGCATTTATTACTTGGATCGTATTCGCGATTTATTTACATATTCGAACCAATATAAAATGGAAGGGTATAAATTCCGCAATTGTGGCGTCTATTGGCTTTCTTATAATTTGGATATGCTATTTTGGGGTCAATCTATTAGGAATAGGACTACATAGTTATGGTTCATTTACATTAACATCTAATATGGCAAAAAATAAAGCATTCACTCCTCTTTTGTATTTTGCATCTATAGTATTTTTGCCCTGGTGGATTTCTCTCTCATTTACGAAAAGTATGGAATCTTGGGTTACTAATTGGTGGAATACTGGGCAATCTGAAATTTTTTTGAATGATATTCAAGAAAAGAGTATTCTAGAAAAGTTCATAGAATTAGAGGAAATCCTCTTCTTGGACGAAATGATCAAGGAATACTCGGAGACACATTTACAAAAGCTTGGTATAGGAATCCACAAAGAAACGATCCAATTAATCAAGATACACAATGAGGATCGTATCCATACGATTTTGCACTTCTCGACAAATATAATCTGTTTTGTTATTCTAAGTGGTTATTCTGTTTTTGGTAATGAAGAACTTGTTATTCTTAACTCTTGGGCTCAGGAATTCCTATATAACTTAAGCGACACAGTAAAAGCTTTTTCAATTCTTTTATTAACGGATTTATGTATCGGATTCCATTCACCCCACGGTTGGGAACTAATGATTGGCTCTGTCTACAAAGATTTTGGATTTGTTCATAATGATCAAATTATATCTGGTCTTGTTTCCACTTTTCCAGTCATTCTAGATACTATTTTAAAATATTGGATTTTCCGTTATTTAAATCGTGTATCTCCGTCACTTGTAGTTATTTATCATTCAATGAATGACATGCCTATTGGTGTTCCAAAAGTACCTTTCCGAAGTCCTGGAGAGGAAGATGCAGCTTGGGTTGACGTATACAACCGACTTTATCGAGAAAGATTACTTTTTTTAGGCCAAGAAGTTGATAGCGAGCTCTCGAATCAACTTATTGGTCTTATGGTATATCTCAGTATCGAGGATGATACCAAAGATCTGTATTTGTTTATAAACTCTCCTGGCGGATGGGTAATACCTGGAGTAGCTGTTTACGATACTATGCAATTTGTGCGACCAGATGTCCATACAATATGCATGGGATTAGCCGCATCAATGGGATCTTTTATCTTGGTTGGAGGAGAAATTACCAAACGTCTAGCATTCCCTCACGCTAGGGTAATGATCCATCAACCTGCTAGTTCTTTTTATGAGGCACAAACGGGAGAATTTGTCCTGGAAGCGGAAGAACTGCTGAAACTACGCGAAACCCTCACAAAGGTTTATGTACAAAGAACGGGCAAACCCTTATGGGTTGTATCTGAAGACATGGAAAGAGATGTTTTTATGTCAGCAACAGAAGCCCAAGCTTATGGAATTGTTGATCTTGTAGCAGTTGAAATGAAAGAACAAAAATGGATTCATGAAGGTTTAATTACTGAATCGCTTCCCAATGGTATGTTCCGGGTTCGGTTAGATAATGAAGATCTGATCCTGGGTTATGTTTCAGGAAAGATCCGGCGTAGTTTTATACGGATACTGCCAGGAGATAGAGTCAAAATTGAAGTAAGTCGTTATGATTCAACCAGAGGACGTATAATTTATCGACTCCGCAAAAAGGATTGGAAGGATATGGAGGAAATCAAAAGATATTTACAGCTAGATAGATCTCAACAACACGACTTCTTATATCCACTTATCTTTCAGGAGTATATTTATGGACTTGCTCATGATCAGGGTTTCAATAGATCGATTTTGTTGGAAAATCCAGGTTATGACAATAAATCCAGTTTACTAATTGTAAAACGGTTAATTACTCGAATGTATCAACAGAATCATTTTCTTATTTCTGCTAATGATTCTAACCAAAATCAATTTTTGGGGCGCAACAAGAATTTGTATCCTCAAATCATATCAGAGGGGTTTGCATTTATTGTGGAAATTCCATTTTCTCTACGATTAATACTTTCTCTAGAAGGGAAAAAAAAAAAGATAGTAAAATCTCATAATTTACGATCAATTCATTCAATATTTCCTTTTTTAGAGGACAATTTTTCACATTTAAATTTTGTGTTAGATATACTAATACCCCACCCCATCCATCTGGAAATCTTGGTTCAAACTCTTCGCTATTGGGTAAAAGATGCCTCTTCTTTGCATTTATTACGATTCTTTCTTCACGAGTATTGTAATTGGAATAGTCTTATTACTCCAAAGAAAGCCAGTTCTTCTTTTTCAAAAAGGAATCAAAGATTATTCTTCTTCTTATATAATTCTCATGTATGTGAATACGAATCTATTTTCGTCTTTCTACGTAACCAATCTTCTCATTTACGATCAACATCTTCTGGAGCTCTTCTTGAACGAATATATTTCTATGGAAAAATAGAACGTCTTGTAGACGTCTTTGTTAAGGATTTTCAGACCAATCTATGCTTGTTCAAGGATCCTTTCATGCATTATGTTAGGTATCAAGGAAAATCAATTCTGGCTTCAAAAGGGACGCCTCTTTTGATGAATAAATGGAAATATTACCTTGTAACTTTTTGGCAATGTTATTTTTCGCTGTGGTTTCATCCAAGAAGGATTTATCTAAACCAATTATCTAATCATTCCCTTGAATTTGTGGGCTATCTTTCAAGTGTGCGACTAAACGCTTCAGTGGTACGGAGTCAAATTCTAGAAAATTCATTTCTAATCAATAATGCTATTAAGAAGTTCGATACTCTTGTTCCAATTATTCCTCTGATTGGATCATTGGCTAAAGCGAAATTTTGTAACGTACTAGGGTATCCCATTAGTAAGCCGGTTCGGGCTGATTTATCAGATTCTGATATTATTGATCGATTTGGGCGTATATGCAGAAATCTTTCTCATTATCATAGCGGATCTTCCAAAAAAAAGAGTTTGTATCGAATAAAGTATATACTTCGACTTTCTTGTGCTAGAACTTTGGCTCGGAAACACAAAAGTACTGTACGTGCTTTTTTGAAAAGATTAGGCTCGGAATTATTGGAAGAATTTCTTATGTCGGAAGAACAAGTTCTTTCTTTGACCTTCCCAAAAGCTTCTTCCACTTTGCGGGGAGTATATAGAAGTCGGATTTGGTATTTGGATATTATTTGTATCAATGATCTGGTCAATCATAATGATAATTGATAATACAACAGAACTACAAGCCATCCATTCGTTTTCCAGATTGGAATTCTTAAAAGAAGTCTATGGGATCATATGGGTGCTTGTCCCTATTTTGACTCTTGTATTAGGAATCACACTAGGTGTACTAGTAATTGTTTGGTTAGAAAGAGAAATATCTGCAGGGATACAACAACGTATTGGACCTGAATACGCCGGCCCCTTGGGAATTCTTCAAGCTCTAGCAGATGGGGTAAAACTACTTTTCAAAGAGAATCTTTTTCCATCTAGAGGGGATACTCGTTTATTCAGTATCGGACCATCCATAGCAGTCATATCCATTTTACTAAGTTATTCAGTAATTCCTTTTGGTTATCGCCTTATTCTAGCCGATCTTAGTATTGGTGTTTTTTTATGGATCGCTGTTTCAAGTCTTGCTCCCGTTGGACTTCTTATGTCGGGATATGGATCAAATAATAAATATTCCTTTTTAGGTGGTTTAAGAGCTGCTGCTCAATCAATTAGTTATGAAATACCATTAACTCTATGTGTATTATCAATATCTCTACTATCTAACAGTTCAAGTACAGTTGATATAGTTGAAGCGCAGTCAAAATATGGTTTTTGGGGGTGGAATTTGTGGCGTCAACCTATAGGGTTTATCGTTTTTCTAATTTCTTCTCTAGCCGAGTGTGAGAGATTACCTTTTGATTTACCAGAAGCAGAAGAGGAATTAGTAGCAGGTTATCAAACCGAATATTCAGGTATCAAATTTGGTTTATTTTATGTTGCTTCGTATCTGAATCTACTAGTTTCTTCATTATTTGTAACAGTTCTTTACTTGGGGGGTTGGAATCTTTCTATTCCGTACATATTCGTTCCTGAGCTTTTTGAAAGAGGTAAAGTTTTTGGAACAATAATCGGTATCTTTATTACATTAGCTAAAACTTATTTGTTCTTGTTCATTTCTATTGCAACAAGATGGACTTTACCGAGACTGAGAATGGACCAACTATTAAATCTTGGATGGAAATTTCTTTTACCTATTTCTCTAGGTAATCTATTATTAACAACTTCATTCCAACTTCTTTCACTGATGATCTGGCATGTACAGAATGAAAACTTCATTCTCGATTCTACGAGAATTTTTATGAAAGCCTTTCATTTGCTTCTCTTCGATGGAAGTTTGATTTTCCCAGAATGTATCCTAATTTTTGGCCTAATTCTTCTTCTGATGATCGATTCAACCTCTGATCAAAAAGATATACCTTGGTTATATTTCATCTCTTCAACAAGTTTAGTAATGAGCATAACGGCCCTATTGTTCCGATGGAGAGAAGAACCTATGATTAGCTTTTCGGGAAATTTCCAAACGAACAATTTCAACGAAATCTTTCAATTTCTTATTTTACTATGTTCAACTCTATGTATTCCTCTATCCGTAGAGTACATTGAATGTACAGAAATGGCTATAACAGAGTTTCTCTTATTCGTATTAACAGCTACTCTAGGAGGAATGTTTTTATGCGGTGCTAACGATTTAATAACTATCTTTGTAGCTCCAGAATGTTTCAGTTTATGCTCCTACCTATTATCTGGATATACCAAGAAAGATGTACGGTCTAATGAGGCTACTATGAAATATTTACTCATGGGTGGGGCAAGCTCTTCTATTCTGGTTCATGGTTTCTCTTGGCTATATGGTTCATCCGGGGGAGAGATCGAGCTTCAAGAAATAGTGAATGGTCTTATCAATACACAAATGTATAACTCCCCAGGAATTTCAATTGCGCTCATATTCATCACTGTAGGAATTGGGTTCAAGCTTTCCCCAGCCCCTTCTCATCAATGGACTCCTGACGTATACGAAGGATCTCCCACTCCAGTCGTTGCTTTTCTTTCTGTTACTTCGAAAGTAGCTGCTTCAGCTTCAGCCACTCGAATTTTCGATATTCCTTTTTATTTCTCATCAAACGAATGGCATCTTCTTCTGGAAATCCTAGCTATTCTTAGCATGATATTGGGAAATATCATTGCTATTACTCAAACAAGCATGAAACGTATGCTTGCATATTCGTCCATAGGTCAAATCGGATATGTAATTATTGGAATAATTGTTGGAGACTCAAATGATGGATATGCAAGCATGATAACTTATATGCTGTTCTATATCTCCATGAATCTAGGAACTTTTGCTTGCATTGTATTATTTGGTCTACGTACCGGAACTGATAACATTCGAGATTATGCAGGATTATACACGAAAGATCCTTTTTTGGCTCTCTCTTTAGCCCTATGTCTCTTATCCCTAGGAGGTCTTCCTCCACTAGCAGGTTTTTTCGGAAAACTCTATTTATTCTGGTGTGGATGGCAGGCAGGCCTATATTCCTTGGTTTTAATAGGACTCCTTACAAGCGTTGTTTCTATCTACTATTATCTAAAAATAATCAAGTTATTAATGACTGGACGAAACCAAGAAATCACCCCTCACGTGCGAAATTATAGAAGATCTCCTTTAAGATCAAACAATTCCATCGAATTGAGTATGATTGTATGTGTGATAGCATCTACTATACCTGGAATATCAATGAACCCGATTATTGCAATTGCTCAGGATACCCTTTTTATGTTTTTGCTTTACGAATATGATATTTTTTGGGCATTTCTAATAATATCAAGTCTTATTCCTATTTTGGCATTTTTCATTTCCGGGATTTTAGCCCCGATTAGGAAAGGGCCGGAGAAACTTTCTAGTTATGAATCGGGTATAGAACCAATGGGCGACGCTTGGTTACAATTTCGAATCCGTTATTATATGTTTGCTCTCGTTTTTGTTGTTTTTGATGTTGAAACGGTTTTTCTTTATCCATGGGCAATGAGTTTCGATGTATTGGGTGTATCTGTATTTATAGAAGCTTTAATTTTCGTGCTTATCTTAATTGTTGGTTTAGTTTATGCATGGCGAAAGGGGGCATTGGAATGGTCTACGAATCATTTTCCTTGGTTAACAATAATTGTTATTTTGCCAATATCTGCGGGTTCCTTAATTTTCTTTCTTCCCCATAGAGGAAATAGGGGAATTCGTTGGTATACAATATGTATATGTATTGTAGAACTTCTTATAACGACTTATGCATTCTGTTATCATTTCCAATCGGGCGATCCATTAATCCAACTAGTGGAGGATTATAAATGGATCGATTTTTTTGATTTCCATTGGAGATTAGGAATAGATGGCCTTTCTATAGGACCCATTTTACTGACGGGATTCATCACTACTTTAGCTACTTTAGCGGCTCGGCCAGTTACTCGGGATTCTCGACTATTTCATTTCTTGATGTTAGCAATGTACAGCGGTCAAATAGGATTATTTTCTTGTCGGGACCTTTTACTTTTTTTCCTCATGTGGGAGTTAGAATTAATTCCCGTTTATCTACTTCTATCAATGTGGGGAGGAAAAAAACGTCTGTACTCAGCTACCAAATTTATTTTGTACACGGCGGGGGGTTCTGTTTTTCTTTTAATGGGAGTTCTGGGTATCGGTTTATATGGTTCTAATGAACCAACATTAAATTTAGAAATATTAGCCAATCAGTCCTATCCTGTGGCCTTGGAAATAATATTTTATATTGGATTTTTTATTGCTTTTGCTGTCAAATTGCCGATTATACCCCTACATACATGGTTACCAGATACCCATGGAGAAGCGCATTATAGTACTTGTATGCTTCTAGCCGGAATCTTATTAAAAATGGGAGCGTATGGATTAGTTCGGATCAATATGGAATTATTACCACATGCTCATTCTATATTTTCTCCTTGGTTGATGATAGTAGGCGCAATGCAAATAATTTATGCAGCTTCAACATCTCTCGGTCAACGGAATTTAAAAAAAAGAATAGCCTATTCCTCTGTATCTCATATGGGTTTCATAATTATAGGAATTGGTTCTATCACCGATACAGGGCTCAATGGAGCCCTTTTACAAATAATCTCTCATGGATTTATTGGTGCTGCACTTTTTTTCTTGGCAGGAACGACTTATGATAGAATACGTCTTGTTTATCTTGACGAAATGGGTGGAATAGCTATCCCAATGCCAAAAATATTCACGATGTTCAGTAGCTTTTCGATGGCCTCCCTTGCATTACCAGGTATGAGTGGTTTTGTTGCCGAATTAATAGTCTTTTTTGGACTAATTACCAGTCAAAAATACCTTTTAATGCCAAAAATACTAATTACTTTTGTAATGGCAATTGGAATGATATTAACTCCTATTTATTCATTATCTATGTCACGCCAGATGTTCTATGGATACAAGATATTTAATGCTCCAAACTCTTATTTTTTTGATTCTGGACCGCGAGAGTTATTTCTTTCAATCTCTATCTTTTTACCCATACTAGGTATTGGTATGTACCCCGATTTTGTTCTTTCACTATCAGTTGACAAGGTCGAAGTTATTCTATCTAATTCTTTTTATAGAATGATGCTTGAACATGTACTTGTTTTGAGTGCCTATTTATTTTCCATCGGTATCTACGGATTGATCACAAGTCGAAATATGGTTAGAGCCCTTATGTGTCTTGAACTTATATTAAATTCAGTTAATATAAATTTTGTAACATTTTCTGGTTTTTTTGATAATCGTCAATTAAGAGGAGATATTTTCTCCATTTTTGTTATAGCTATTGCAGCCGCTGAAGCAGCTATTGGACCGGCTATTGTTTCATCAATTTATCGTAACAGAAAATCAACTCGTATTAACCAATCCAATTTGTTGAATAAAATGGAACAGACATATCAATATGCGTGGATCATACCTTTTGTTCCACTTCCAGTTCCTATGTTAATAGGAGTCGGACTTCTTCTTTTTCCGACGGCAACAAAAAATCTTCGTCGTATGTGGGCCTTTCCGAGTATTTTATTGTTAAGTATAGTCATGATTTTTTCAATTAATCTGTCTATTCAGCAAATAAATAGTAGTTGTATCTATCAATATGTATGGTCTTGGACCATCAATAATGATTTTTCTTTAGAATTCGGCTACTTGATCGATCCACTTACTTCTATTATGTCAATTTTAATCACTACTGTTGGAATTATGGTTCTTATTTATAGTGATAATTATATGGCTCATGATCAAGGATACTTGAGATTTTTTGCTTATATGAGTTTTTTCAGTACTTCCATGTTAGGATTAGTTACTAGTTCAAATTTGATACAAATTTATATTTTTTGGGAATTGGTTGGAATGTGTTCCTATCTATTAATAGGGTTTTGGTTCACACGACCTATTGCGGCAAATGCTTGTCAAAAAGCGTTTGTAACTAATCGTGTAGGGGATTTTGGTTTATTATTAGGAATTTTAGGTTTTTATTGGATAACAGGTAGTTTCGAATTTCGAGATTTATTCGAAATATTAAATAACTTGATTTATAATAATAAAGTCAATTCTTCATTTGTTACTTTGTGTGCTGCTCTATTATTTACCGGTGCAGTTGCGAAATCTGCACAATTTCCCCTTCATGTATGGTTACCTGATGCTATGGAGGGACCTACTCCTATTTCGGCTCTTATACATGCTGCTACTATGGTAGCAGCGGGAATTTTTCTTGTAGCTCGCCTTCTTCCTCTTTTTATAGTTATACCTTACATAATGAATTTAATCTCGTTCATAGGAATAATAACAGTATTATTAGGAGCTACTTTAGCTCTTGCTCAAAAAGACATTAAGAGGGGTTTAGCCTATTCGACCATGTCTCAATTGGGTTATATGATGTTAGCTCTAGGAATGGGATCTTATCGAAGTGCTTTATTTCATTTGATTACTCATGCTTATTCCAAAGCATTATTATTTTTAGGGTCTGGATCTATTATTCATTCAATGGAAACTATTGTTGGCTATTCTCCAGATAAAAGTCAGAATATGGCTCTTATGGGTGGTTTAACAAAACATGTACCCATTACCCAAATTTCTTTTTTATTAGGTACAATTTCTCTTTGTGGTATTCCACCTCTTGCTTGTTTTTGGTCAAAAGATGAAATTCTTAATGATAGTTGGTTGTATTCGCCGATTTTCGCAATAATAGCTTGGACCACAGCAGGATTAACCGCATTTTATATGTTTCGGATCTATTTACTTACTTTTGAAGGGCATTTAAACGTTCATTTTCAAAATTACAGTGGCAAACAAAATACCCCTTTCTATTCAATATCTCTATGGGGAAAAGGGGGTTCCAAAAGAATTAACAAAAATTTTCGTTTATTAAAAATGAATAATAGTAAAAGTTCTTCTTTTTTTTCAAAAAAGACATATCGAAGTGATAAAAATGTAAGAAACAGGGTAGAACCTTTTATTACTATTGTTCATTTTGAGAATAAAAAGGATTATTCCTATCCTTATGAATCCGACAATACTATGTTATTTCCTTTACTTGTATTGGGCATCTTTACTTTGTTCGTTGGATCTCTAGGAATTCCTTTCAATCAAGAATTGGATATATTAACCAAATGGTTAACTCCGTCTATAAACCTTTTACATCAAAAGTTGAATGATTCGATTGATTGGTATGAATTTTGGAAAGATGCAATTTTTTCAGTTAGTATAGCTTATTTCGGAATATTTATAGCGTCCTTTTTATATAAACCCATTTATTCCTCTTTCAAAAATTTCGACTTAATAAATTTATTTGTTAAAACAGGTCCTAAGAGAAGTCTTTGGGACAAAATTCTAAATGGTCTATATAATTGGTCATATAATCGTGCTTATATAGATGCTTTTTATACAACATTCTTAACTGGGGCGGTAAGAGGATTAGCCCAATTAACTAATTTTTTTGATCGCCAAGTAATTGATGGAATTACGAATGGGGTTGGTGTTATGAGTTTCTTTGTAGGAGAAGGTATCAAATATGTAGGGGGTGGACGCATATCTTCTTATCTTTTCTTCTATTTATCTTGTGTATCAATATTTTTATTAGGTCTTTATTTTCCGGTTTTTATGGGTTTACCTGGACCAATACATGATTTTCTTTTAGTCTTTCTGGGATCGGGTCTTATATTAGGAAGTCTAGGAGTAGTATTACTTCCCAATCCAATTTATTCGGCCTTTTCGTTGGGATTGGTTCTTTTTTGTATATCCTTATTCTATATTCTATCGAACTCGTATTTTGTAGCTGCTGCGCAGCTCCTTATTTATGTGGGAGCTATAAATATTTTAATCATTTTTGCTGTGATGTTCATGAGTGGTTCAGAATATTACAAAGATTTTCATCTTTGGACCGTTGGGGATGGAGTTACTTCAATAGTTTGTACAAGTCTTTTTATTTCACTAATTACTACTATTCCGGATACGTCATGGTACGGGATTATTTGGACTACAAAATCAAACCAGATTATAGAGCAAGATTTGATAAGTAATAGCCAACAAATTGGAATTCATTTATCAACAGATTTTTTTCTTCCATTTGAACTCATTTCAATAATTCTTTTAGTCGCTTTAATAGGTGCAATTGCAATAGCTCGTCAAATGATTGCACCAACTACAAGAAAAGACCTCATGATAGTCAATATGGGTCCTCACCACCCATCAATGCATGGTGTTCTTCGACTTATCGTTACTCTCGATGGTGAAGATGTTATTGACTGTGAACCAATATTGGGTTATTTACACAGAGGAATGGAGAAAATTGCGGAAAACCGAACAATTATACAATATTTGCCTTATGTAACACGTTGGGATTATTTAGCTACTATGTTCACAGAAGCAATAACCGTAAATGGACCCGAACAACTAGGCAATATTCAAGTACCTAAAAGGGCTAGCTATATCAGAGCCATTATGTTGGAGTTGAGTCGTATAGCTTCTCATTTGTTATGGCTTGGTCCTTTTATGGCAGATATTGGGGCACAGACCCCTTTCTTCTATATTTTTCGAGAACGAGAATTGATATATGACCTATTCGAAGCTGCCACCGGTATGCGAATGATGCATAATTATTTTCGTATCGGAGGAATAGCTGCTGATCTACCTCATGGATGGATAGATAAATGTTTGGATTTTTGTGATTATTTTTTAACAGGGGTTGCTGAATATCAAAAGCTTATTACACGGAATCCTATTTTTTTAGAACGAGTTGAGGGCGTAGGCATTATTGGAGGAGAAGAAGCACTAAATTGGGGTTTATCAGGACCAATGCTACGAGCTTCCGGAATACAATGGGACCTTCGTAAAGTTGATCATTATGAGTGTTACGACGAATTTGATTGGGAGGTTCAATGGCAAAAAGAAGGGGATTCATTAGCTCGTTATTTAGTACGAATCAGTGAAATGACAGAATCCATAAAAATTATCCAACAGGCTCTGGAAGGAATTCCAGGGGGGCCCTTTGAGAATTTAGAAATCCGACGCTTTGATAGAGTAAAAGATACTGAATGGAATGATTTTGAATATCGATTTATTAGTAAAAAACCTTCTCCAACTTTTGAATTGTCCAAACAAGAACTTTATGTAAGAGTCGAAGCACCAAAAGGAGAATTGGGAATTTTTCTGATAGGAGATCAGAGTGTTTTTCCTTGGAGATGGAAAATTCGCCCACCGGGTTTTATCAACTTGCAAATTCTGCCTCAGTTAGTTAAAAGAATGAAATTGGCTGATATTATGACGATACTAGGTAGTATAGATATCATTATGGGAGAAGTTGATCGTATGTTTCCTATGGTAACTGAGTTCATGAATTATGGTCAACAAACAATACGAGCTGCAAGGTACATTGGTCAAGGTTTCATGATTACCTTGTCCCATGTGAATCGTTTACCTGTAACTATTCAATACCCCTACGAAAAATTGATCACATCGGAACGTTTCCGAGGACGAATCCACTTTGAATTTGATAAATGCATTGCTTGTGAAGTATGTGTTCGTGTATGTCCTATAGATTTACCCGTTGTTGATTGGAAATTGGAAACGGATATTCGAAAGAAACGATTGCTTAATTACAGTATTGATTTTGGAATCTGTATATTTTGTGGTAATTGCGTTGAGTATTGTCCAACAAATTGTTTATCAATGACTGAAGAATATGAACTTTCTACTTATAATCGTCACGAATTGAATTATAATCAAATTGCTTTAGGTCGGTTACCGGTGTCAATAATTGACGATTACACAATTCGAACAATTTCGAATTCACCTCAAATAAAAAATGGAAAAAATCATGCAGGGTCGTTTGTCTGCTTGGCTAGTCAAGCATGGGCTAATTCATAGATCTTTGGGCTTTGATTATCAAGGAATAGAGACTTTACAAATAAAGCCCAAGGATTGGCATTCCATTGCCGTCATTTTATATGTATATGGTTACAATTATCTACGCTCCCAATGTGCCTATGATGTAGCACCTGGCGGACTGTTAGCTAGTGTGTATCATCTTACGAGAATAGAGTATGGTGTGGATCAACCAGAAGAGGTATGCATAAAAGTATTTGCCTCAAGGAGGAATCCTAGAATTCCGTCCGTTTTCTGGGTTTGGAAAAGTGTGGATTTTCAAGAACGAGAATCTTATGATATGTTGGGAATCTCTTATGATAATCATCCACGCTTGAAACGTATCTTAATGCCTGAAAGTTGGATAGGATGGCCCTTACGTAAGGATTATATTGCCCCCAATTTTTACGAAATACAAGATGCTCATATGAATTCCATTGAGTTTCCTTTACTTGATCAAACAGTCCAAAATTCAGTTATTTCAACTACATTAAATGATCTTTCAAATTGGTCAAGGCTCTCTAGTTTATGGCCGCTTCTCTATGGTACCAGTTGTTGTTTTATTGAATTTGCTTCACTAATAGGATCACGATTCGACTTTGATCGTTATGGATTAGTACCAAGATCGAGTCCTAGACAAGCGGATCTAATTTTAACAGCCGGAACAGTAACAATGAAAATGGCACCCTCTTTAGTGAGATTATATGAGCAAATGCCCGAACCAAAATATGTTATTGCTATGGGAGCCTGTACAATTACAGGAGGGATGTTCAGTACCGATTCTTATAGTACTGTTCGGGGAGTCGATAAGCTAATTCCCGTGGATGTCTATTTGCCAGGTTGTCCACCTAAACCGGAAGCAGTTATAGATGCTATAACAAAACTTCGTAAGAAAATATCTCGAGAAATCTATGAAGATAGAATTAGGTCTCAACAAGCAAATCGGTGTTTTACTACCAATCACAAGTTTCATATTGGACGCAGTATGAATACTGGAAATTATGATCAAGGATTCCTTTATCAACCGCCATCTACTTCAGAGATCCCTACTGAAAACTTTTTCAAATATAAAAATTCAGTATCTTCTCACGAATTAGTGAATATGCAAACTAGAAATACTTTTTCTTGGATAAAGGAACAGATTACTCGATCTATTTCCGTATCGCTCATGATATATATAATAACTCGGACATCCATTTCAAGTGCATATCCCATTTTTGCACAGCAGGGTTATGAAAATCCACGAGAAGCGACTGGGCGTATTGTATGTGCCAATTGCCATTTAGCTAATAAGCCCGTGGATATTGAGGTTCCACAAGCGGTACTTCCTGATACTGTATTTGAAGCAGTTGTTCGAATTCCTTATGATAAGCAACTGAAACAAGTTCTTGCTAATGGTAAGAAAGGAGGTTTGAATGTAGGGGCTGTTCTTATTTTACCGGAGGGGTTTGAATTAGCCCCTACCGATCGTATTTCTCCCGAGATGAAAGAAAAGATAGGCAATTTGTCTTTTCAGAGCTATCGCCCCAATAAAAAAAATATTCTTGTGATAGGGCCTGTGCCTGGTCAGAAATATAGTGAAATCACCTTTCCTATTCTTTCCCCCGACCCTGCTACTAAGAAAGATGTTCACTTCTTAAAATATCCTATATACGTAGGCGGGAACAGGGGAAGGGGTCAGATTTATCCCGACGGAAGCAAGAGTAACAATACAGTTTATAATGCTACAGCAGCGGGTATAGTAAGCAAAATCATACGAAAAGAAAAGGGGGGATATGAAATATCCATAACAGATCCATCGGATGGACGTCAAGTGGTTGATATTATCCCTCCAGGACCAGAACTTCTTGTTTCAGAGGGTGAATCCATCCAATTTGATCAACCATTAACGAGTAATCCTAACGTGGGCGGATTTGGTCAGGGAGATGCAGAAATAGTACTTCAAGATCCATTACGTGTCCAAGGCCTTTTGTTCTTCTTGGCATCTGTTATTTTGGCACAAATCTTTTTGGTTCTTAAAAAGAAACAGTTTGAGAAGGTTCAATTGGCCGAAATGAATTTCATGAGTAAAGTCTATGATTGGTTCGAAGAACGTCTCGAGATTCAGGCGATTGCGGATGATATAACTAGTAAATACGTTCCTCCCCATGTGAATATATTTTATTGTTTAGGGGGAATTACGCTTACTTGTTTTTTAGTACAAGTAGCTACGGGGTTTGCTATGACTTTTTACTATCGTCCGACCGTTACAGAGGCTTTTGCCTCTGTTCAATACATAATGACGGAAGCTAACTTTGGTTGGTTAATCCGATCAGTTCATCGATGGTCCGCAAGTATGATGGTCCTAATGATGATCCTGCATGTTTTTCGTGTGTATCTCACGGGTGGATTTAAAAAACCTCGCGAATTGACTTGGGTTACAGGTGTGGTTCTGGGGGTATTGACCGCATCTTTTGGCGTAACTGGTTATTCCTTACCTCGGGACCAAATTGGTTATTGGGCGGTGAAAATTGTAACAGGTGTACCTGAAGCTATTCCTGTAATAGGATCGCCTTTGGTAGAATTATTGCGTGGAAGTGCTAGTGTGGGACAATCCACTTTGACTCGTTTTTATAGTTTACACACTTTTGTATTGCCACTTCTTACTGCTGTATTTATGTTAATGCACTTTCCAATGATACGTAAACAAGGTATTTCTGGTCCTTTAATGGGAGTGACAAAAAAACCTGATTTGAATGATCCTGTATTAAGAGCTAAATTGGCTAAAGGTATGGGTCATAATTATTACGGAGAACCCGCATGGCCCAATGATCTTTTATATATTTTTCCAGTAGTAATTCTAGGTACTATTGCATGTAACGTAGGCTTAGCGGTTCTAGAACCATCAATGATTGGTGAACCGGCAGATCCGTTTGCAACCCCTTTGGAAATATTACCTGAATGGTATTTCTTTCCCGTATTTCAAATACTTCGTACAGTGCCCAATAAATTATTGGGTGTTCTTTTAATGGTTTCAGTACCTGCGGGATTATTAACAGTACCCTTTTTAGAGAATGTTAATAAATTCCAAAATCCATTTCGTCGTCCAGTAGCGACAACCGTCTTTTTGATTGGTACTGCAGTCGTTCTTTGGTTGGGTATTGGTGCAACATTACCTATTGATAAATCCCTAACTTTAGGTCTTTTTATGATTGAAGTTTTTCTATTTGGAATCGTGTTAGGTCTAATTCCTATTACTTTGGCTGGATTATTCGTAACTGCATATTTACAATACAGGCGTGGTGATCAGTTGGACCTTATGCTTACTATAACTAGTTATTTCGGTTTTTTACTAGCGGCTTTAACTATAACTTCAGCTCTATTTATTGGTCTGAGCAAGATACGACTTATTATGGATATAGTAAGTCTCGCCTGGGCTGCTTTAATGGTAGTCTTTACATTTTCCCTTTCACTCGTAGTGTGGGGAAGAAGTGGACTTATGATTATTCGTTCGCCGGAACCAGAAGTCAAAATTTTGGTGGATAGGGATCCCGTAAAAACTTCTTTCGAGGAATGGGCCAGACCGGGCCATTTCTCAAGAACAATAGCTAAAGGACCTGATACTACCACTTGGATCTGGAACCTACATGCTGATGCTCACGATTTCGATAGCCATACCAGTGATTTGGAGGAGATCTCTCGAAAAGTATTTAGTGCCCATTTCGGTCAACTCTCCATCATCTTTCTTTGGCTGAGCGGTATGTATTTCCACGGTGCTCGTTTTTCCAATTATGAAGCGTGGCTAAGTGATCCAACTCACATTGGGCCTAGTGCCCAGGTGGTTTGGCCAATAGTGGGCCAAGAAATATTGAATGGTGATGTGGGCGGGGGTTTCCGAGGAATACAAATAACCTCTGGGTTTTTTCAGATTTGGCGAGCATCTGGAATAACTAGTGAATTACAACTCTATTGTACCGCAATCGGTGCATTGGTCTTTGCAGCGTTAATGCTTTTTGCTGGTTGGTTTCATTATCATAAAGCGGCCCCAAAATTGGCTTGGTTTCAAGATGTAGAATCTATGTTGAATCACCATTTAGCGGGGCTACTAGGACTTGGGTCTCTCTCTTGGGCGGGGCATCAAGTACATGTATCTTTACCGATTAACCAATTTTTAAACGCTGGAGTAGATCCTAAAGAGATACCGCTTCCTCATGAATTTATCTTGAATCGAGAACTTTTGGCTCAACTTTATCCAAGTTTTGCCGAGGGAGCAACCCCATTTTTCACCTTGAATTGGTCAAAATATGCGGAATTTCTTACTTTTCGTGGAGGATTAGATCCAGTAACTGGGGGTCTATGGCTGACCGATATTGCACACCATCATTTAGCTATTGCAATTCTGTTCCTGATAGCGGGTCACATGTATAGGACTAACTGGGGCATTGGCCATGGCCTAAAAGATATTTTAGAAGCTCATAAAGGTCCATTTACAGGTCAGGGTCATAAAGGCCTATATGAGATCCTAACAACGTCATGGCATGCTCAATTATCTCTTAACCTAGCTATGTTAGGCTCTTTAACCATTGTTGTAGCTCACCATATGTATTCCATGCCCCCTTATCCATATCTAGCTACTGACTATGGGACCCAACTGTCATTGTTTACACATCACATGTGGATTGGTGGATTTCTCATAGTTGGTGCTGCTGCGCATGCAGCCATTTTTATGGTAAGAGACTATGATCCAACTACTCGATACAACGATCTATTAGATCGTGTCCTTAGACATCGTGATGCAATCATATCACATCTCAACTGGGCATGTATCTTTCTAGGCTTTCACAGTTTTGGTTTATATATTCATAATGATACCATGAGCGCTTTAGGGCGTCCTCAAGATATGTTTTCAGATACCGCTATACAATTACAACCCGTTTTTGCTCAATGGATACAAAACACCCATGCTTTAGCACCTGGCGCAACGGCTCCTGGTGCAACAGCAAGCACCAGTTTAACTTGGGGGGGTGGTGATTTAGTAGCAGTGGGTGGCAAAGTGGCTTTGTTACCTATTCCGTTAGGAACCGCGGATTTTTTGGTACATCACATCCATGCATTTACGATTCATGTCACGGTATTGATACTCCTGAAAGGTGTTCTATTTGCTCGTAGCTCCCGTTTGATACCGGATAAAGCAAATCTTGGTTTTCGTTTTCCTTGTGATGGACCTGGAAGAGGGGGTACATGTCAAGTATCGGCTTGGGATCATGTCTTCTTAGGACTATTCTGGATGTACAATTCCATTTCGGTAGTAATATTCCATTTCAGTTGGAAAATGCAGTCAGATGTTTGGGGCAGTATAAGTGATCAAGGGGTAGTAACTCATATCACGGGAGGAAACTTCGCCCAGAGTTCTATTACTATTAATGGGTGGCTCCGGGATTTCTTATGGGCACAGGCATCCCAGGTAATTCAGTCTTATGGTTCTTCATTATCTGCATATGGACTTTTTTTCCTAGGTGCTCATTTTGTATGGGCTTTTAGTTTGATGTTTCTATTCAGCGGACGTGGTTATTGGCAAGAACTTATTGAATCCATCGTTTGGGCTCATAATAAATTAAAAGTTGCTCCTGCTACTCAGCCGAGAGCCTTGAGCATTGTACAAGGACGTGCTGTAGGAGTAACCCATTACCTTCTGGGTGGAATTGCCACAACATGGGCGTTCTTCTTAGCAAGAATTATTGCAGTAGGAATGGCATTAAGATTTCCAAGGTTTAGCCAAGGCTTAGCTCAGGACCCCACTACTCGTCGTATTTGGTTTGGTATTGCTACCGCACATGACTTCGAGAGTCATGATGATATTACTGAGGAACGTCTTTATCAGAATATTTTTGCTTCTCACTTCGGTCAATTAGCAATAATTTTTCTGTGGACTTCCGGAAATCTGTTTCATGTAGCTTGGCAAGGAAATTTTGAATCATGGGTACAGGACCCTTTACATGTAAGACCTATTGCTCATGCGATTTGGGATCCTCATTTTGGTCAACCGGCTGTGGAAGCTTTTACTCGAGGGGGTGCTCTTGGCCCAGTGAATATCGCTTATTCTGGTGTTTATCAGTGGTGGTATACAATCGGTTTACGCACTAATGAAGATCTTTATACTGGAGCTCTTTTTCTATTATTTCTTTCTGCCATATCCTTAATAGCAGGTTGGTTACACCTACAACCGAAATGGAAACCGAGCGTTTCGTGGTTCAAAAATGCCGAATCTCGTCTGAATCATCATTTGTCAGGACTCTTCGGCGTAAGTTCCTTGGCTTGGACAGGGCATTTAGTACATGTCGCTATTCCTGGATCCAGAGGGGAGTATGTTCGATGGAATAATTTCTTAGAGGTATTACCGCATCCCCAAGGGTTAGGCCCACTTTTTACAGGTCAGTGGAATCTTTATGCTCAAAACCCTGATTCAAGTAGTCATTTATTTGGGACCTCCCAAGGAGCAGGAACTGCCATTCTAACTCTTCTCGGGGGATTCCATCCACAAACACAAAGTTTATGGCTGACCGATATTGCTCATCATCATCTAGCTATTGCATTTATTTTTCTTGTTGCTGGTCATATGTATCGAACGAATTTCGGGATTGGACACAGTATCAAAGATCTTTTAGATGCACATATTCCTCCGGGGGGACGATTGGGACGAGGGCATAAGGGTCTTTATGACACAATCAATAATTCGCTTCATTTTCAATTAGGCCTTGCTCTAGCTTCTTTAGGGGTTATTACTTCCTTAGTAGCTCAACACATGTACTCTTTACCTGCTTATGCATTCATAGCACAAGACTTTACTACTCAAGCTGCATTATATACTCATCACCAATATATCGCAGGATTCATCATGACAGGAGCTTTTGCTCATGGAGCTATATTTTTCATTAGAGATTACAATCCGGAGCAAAATGAAGATAATGTATTGGCAAGAATGTTAGACCATAAAGAAGCTATCATATCTCATTTAAGTTGGGCCAGCCTCTTTCTGGGATTCCATACCTTGGGACTTTATGTTCATAATGATGTCATGCTTGCCTTTGGTACTCCAGAAAAGCAAATTTTGATCGAACCTATATTTGCTCAATGGATACAATCGGCTCATGGGAAAACTTCATATGGGTTCGATGTACTTTTATCTTCAACGAGCGGTCCGGCATTCAATGCGGGTCGAAGCATCTGGTTGCCCGGTTGGTTAAATGCTATTAATGAAAATAGTAATTCATTATTCTTGACAATAGGTCCTGGAGACTTTTTGGTTCATCATGCTATTGCTCTGGGTTTACATACAACTACATTGATCTTAGTAAAAGGTGCTTTAGATGCACGCGGTTCCAAGTTAATGCCAGATAAAAAGGATTTCGGTTATAGTTTTCCGTGCGACGGCCCGGGACGAGGGGGTACTTGTGATATTTCGGCATGGGACGCATTTTATTTGGCAGTTTTTTGGATGTTAAATACTATTGGATGGGTTACTTTTTATTGGCATTGGAAGCACATCACATTATGGCAGGGTAACGTTTCACAGTTTAATGAATCTTCCACTTACTTGATGGGTTGGCTAAGAGATTATTTATGGTTAAACTCTTCACAACTTATCAATGGATATAATCCTTTTGGTATGAATAGTTTATCGGTCTGGGCATGGATGTTCTTATTTGGACATCTTGTTTGGGCTACTGGATTTATGTTCTTAATTTCCTGGCGTGGATATTGGCAGGAATTGATTGAAACTTTAGCATGGGCTCATGAACGCACACCTTTGGCCAATTTGATTCGATGGAGAGATAAACCTGTGGCTCTTTCCATTGTCCAAGCAAGATTGGTTGGATTAGCCCACTTTTCTGTAGGTTATATATTCACTTATGCGGCTTTTTTGATTGCCTCTACATCGGGGAAATTTGGCATGTCACATTCAGTAAAGATTTATGATACATGTATAGGATGTACTCAATGTGTCCGAGCGTGTCCCACCGATGTATTAGAAATGATACCTTGGGACGGATGTAAAGCTAAACAAATTGCTTCTGCCCCAAGGACCGAGGACTGTGTTGGTTGTAAGAGATGTGAATCCGCCTGTCCAACGGATTTCTTGAGTGTTCGAGTTTATTTATGGCATGAAACAACTCGCAGTATGGGTCTAGCTTATATGACAACTTTCAATTTCCCCTCTATTTTTGTGCCTTTAGTAGGCCTAGTATTTCCGGCAATTGCAATGGCTTCTTTATCTCTTCATGTTCAAAAAAACAAGATTGTTATGCGAGATCTAAAAACATATCTCTCCGTTGCACCAGTACTAAGTACGCTATGGTTCGGGGCTTTAGCAGGTCTATTGATAGAGATTAATCGTTTTTTCCCGGATGCGTTGACATTCCCCTTTTTTTCATTCATGACTGCAATTTTAGAGAGACGCGAAAGCGAAAGCCTATGGGGTCGCTTCTGTAACTGGATAACCAGCACCGAAAACCGTCTTTACATTGGATGGTTTGGTGTTTTGATGATCCCTACCTTATTGACCGCAACTTCTGTATTTATTATTGCCTTCATTGCTGCTCCTCCAGTAGATATTGATGGTATTCGTGAACCTGTTTCTGGATCTCTACTTTACGGAAACAATATTATCTCAGGTGCCATTATTCCTACTTCTGCAGCTATAGGTTTGCACTTTTACCCAATCTGGGAAGCGGCATCCGTTGATGAATGGTTATACAACGGGGGTCCTTATGAACTAATTGTTCTACACTTCTTACTTGGTGTAGCTTGTTACATGGGTCGTGAGTGGGAGCTTAGTTTCCGTCTGGGTATGCGACCTTGGATTGCTGTTGCATATTCAGCTCCTGTTGCAGCTGCTACCGCTGTTTTCTTGATCTACCCAATTGGTCAAGGAAGTTTTTCTGATGGTATGCCTCTAGGAATTTCTGGTACTTTCAACTTCATGATTGTATTCCAGGCTGAGCACAACATCCTTATGCACCCATTTCACATGTTAGGCGTAGCTGGTGTATTCGGCGGCTCCCTATTCAGCGCTATGCATGGTTCCTTGGTAACTTCTAGTTTGATCAGGGAAACCACAGAAAATGAATCTGCTAATGAAGGTTACAGATTCGGTCAAGAGGAAGAAACTTATAATATCGTAGCCGCTCATGGTTATTTTGGCCGATTAATCTTCCAATATGCTAGTTTCAACAATTCTCGTTCGTTACACTTCTTCCTAGCTGCTTGGCCTGTAGTAGGTATCTGGTTCACTGCTTTAGGTATCAGCACTATGGCTTTCAACCTAAATGGTTTCAATTTCAACCAATCCGTAGTTGATAGTCAAGGCCGTGTAATTAATACTTGGGCTGATATCATTAACCGTGCTAACCTTGGTATGGAAGTTATGCATGAACGTAATGCTCATAACTTCCCTCTAGACCTAGCTTCTATCGAAGTTCCATCTACAAATGGAATGGGTTTACCTTGGTATCGTGTTCATACCGTTGTATTGAATGATCCCGGTCGGTTGCTTTCCGTTCATATAATGCATACAGCTCTGGTTGCTGGTTGGGCAGGTTCGATGGCTCTGTATGAATTAGCAGTTTTTGATCCTTCTGACCCTGTTCTTGATCCAATGTGGAGACAGGGTATGTTTGTTATACCTTTCATGACTCGTTTAGGAATAACCAATTCATGGGGAGGTTGGAGTATCACAGGAGGGACTGTAACGAATCCGGGGATTTGGAGTTACGAAGGTGTAGCTGGGGCACATATTGTGTTTTCGGGCTTATGCTTTTTGGCAGCTATCTGGCATTGGGTCTATTGGGATCTAGAAATATTTTGTGATGAACGTACAGGAAAACCTTCTTTGGATTTGCCCAAGATCTTTGGAATTCATTTATTTCTCTCAGGGGTGGCTTGCTTTGGTTTTGGTGCATTTCATGTAACAGGCTTGTATGGTCCTGGAATATGGGTGTCCGATCCTTATGGACTAACGGGAAAAGTACAACCTGTAAATCCGGCGTGGGGCGTGGAAGGTTTTGATCCTTTTGTTCCGGGAGGAATAGCTTCTCATCATATTGCAGCAGGGACATTGGGCATATTAGCGGGTCTATTCCATCTTAGCGTCCGCCCGCCACAACGTCTATACAAAGGATTACGTATGGGAAATATTGAAACCGTACTTTCCAGTAGTATCGCGGCTGTCTTTTTTGCTGCTTTTGTTGTTGCTGGAACTATGTGGTATGGTTCAGCAACTACCCCCATCGAATTATTTGGGCCCACTCGTTATCAATGGGATCAGGGTTACTTCCAGCAAGAGATATACCGAAGAGTTAGTGCTGGGCTAGCAGAAAATCAAAGTTTATCAGAAGCCTGGTCTAAAATTCCTGAAAAATTAGCTTTTTATGATTATATCGGCAATAATCCGGCAAAAGGAGGATTATTCAGGGCAGGTTCAATGGATAACGGAGATGGAATAGCGGTTGGATGGTTAGGACACCCTATCTTTAGAGATAAAGAAGGGCGTGAACTTTTTGTACGTCGTATGCCTACTTTTTTTGAAACATTTCCAGTCGTTTTGGTAGACGGCGACGGAATTGTTAGAGCTGATGTTCCTTTTAGAAGGGCAGAATCGAAGTATAGTGTTGAACAAGTAGGTGTAACTGTTGAGTTCTACGGCGGCGAACTCAATGGAGTCAGTTATAGTGATCCTGCTACTGTGAAAAAATATGCTAGACGCGCTCAATTGGGTGAAATTTTTGAATTAGATCGCGCTACTTTGAAATCCGATGGTGTTTTTCGTAGCAGTCCAAGGGGTTGGTTTACTTTTGGGCATGCTTCGTTTGCTTTGCTCTTCTTCTTCGGACACATTTGGCATGGTGCTAGAACCTTGTTCAGAGATGTTTTTGCCGGTATTGACCCAGATTTGGATGCTCAAGTAGAGTTTGGAGCATTCCAAAAACTTGGGGATCCAACGACAAGAAGACAGGTAGTCATGAAAACCTTATATTCCCTGAGGAGGTTCTACCACGTGGAAACGCTCTTTAATGGAACTTTAGCTGTAACTGGTCGTGACCAAGAAACCACCGGTTTTGCTTGGTGGGCCGGGAATGCTCGACTTATTAATTTATCCGGTAAACTACTAGGAGCTCATGTAGCCCATGCCGGATTAATCGTATTCTGGGCCGGAGCAATGAACCTATTTGAAGTGGCTCATTTCGTACCAGAGAAGCCTATGTATGAACAAGGATTAATTTTACTTCCCCATCTAGCTACTCTAGGTTGGGGGGTAGGTCCTGGGGGGGAAGTTATAGACACCTTTCCCTACTTTGTATCTGGAGTACTTCATTTAATTTCCTCTGCAGTATTGGGCTTTGGCGGTATTTATCATGCACTTCTGGGACCTGAGACACTTGAGGAATCTTTTCCATTCTTCGGTTATGTATGGAAAGATAGAAATAAAATGACCACAATTTTAGGTATTCACTTAATCTTGTTAGGTCTAGGCGCTTTTCTTCTAGTATTCAAGGCTCTTTATTTTGGGGGCGTATATGATACTTGGGCTCCGGGAGGGGGAGATGTAAGAAAAATTACCAACTTGACCCTTAGCCCAAGTATTATATTTGGTTATTTACTAAAATCGCCCTTTGGAGGGGAAGGATGGATTGTTAGTGTGGACGATTTAGAAGATATAATCGGAGGACATGTATGGTTAGGTTCCATTTGTATACTTGGTGGAATCTGGCATATCTTAACCAAACCCTTCGCATGGGCTCGACGCGCTCTTGTATGGTCTGGGGAGGCTTACTTATCTTATAGTTTAGCGGCTTTATCCATCTTTGGTTTCACTGCTTGTTGTTTTGTCTGGTTCAATAATACCGCTTATCCTAGCGAGTTTTACGGACCTACTGGACCAGAAGCTTCTCAAGCTCAAGCATTTACTTTTCTAGTTAGAGACCAACGTCTTGGGGCTAATGTAGGATCTGCGCAAGGACCTACAGGTTTAGGTAAATATCTAATGCGTTCCCCAACCGGAGAAGTCATTTTTGGAGGAGAAACTATGCGTTTTTGGGATCTGCGTGCTCCTTGGTTAGAACCTCTAAGAGGTCCAAATGGATTGGACTTGAGTAGGTTGAAAAAAGACATACAACCTTGGCAAGAACGGCGTTCCGCAGAATATATGACTCATGCTCCTTTAGGTTCTTTAAATTCTGTGGGTGGCGTAGCTACCGAGATTAATGCAGTTAATTATGTCTCTCCTAGAAGTTGGTTAGCTACCTCTCATTTTGTTCTAGGATTCTTTTTCTTCGTAGGTCATTTGTGGCACGCGGGAAGGGCTCGTGCAGCTGCAGCAGGATTTGAAAAAGGAATTGATCGTGATTTTGAACCTGTTCTTTCCATGACCCCTCTTAATATGACTATAGCCCTTGGTAAATTTACCAAAGACGAAAATGATTTATTTGATATTATGGATGACTGGTTACGGAGGGACCGTTTCGTTTTTGTAGGCTGGTCCGGTCTATTACTCTTTCCTTGTGCCTATTTCGCTCTAGGAGGTTGGTTCACAGGTACAACCTTTGTAACTTCATGGTATACCCATGGATTGGCTAGTTCCTATTTGGAAGGCTGTAATTTCTTAACGGCCGCAGTTTCTACTCCTGCTAATAGTTTAGCGCATTCTTTATTGTTACTGTGGGGTCCTGAAGCACAAGGAGATTTTACTCGTTGGTGTCAATTAGGCGGTCTGTGGACTTTTGTTGCTCTCCATGGCGCTTTCGGACTAATAGGTTTCATGTTACGTCAATTCGAGCTTGCTCGATCTGTTCAATTGCGACCTTATAATGCAATCGCATTCTCTGGTCCAATTGCTGTTTTTGTTTCTGTATTCCTGATTTATCCACTAGGTCAGTCTGGTTGGTTCTTTGCACCTAGTTTTGGTGTAGCAGCTATATTTCGATTCATCCTCTTTTTTCAAGGATTTCATAATTGGACGCTAAACCCATTTCATATGATGGGAGTTGCCGGTGTATTGGGTGCTGCTTTGCTATGCGCTATTCATGGTGCTACCGTGGAAAATACTTTATTTGAAGATGGTGATGGTGCAAATACATTCCGCGCTTTTAACCCAACTCAAGCTGAAGAAACTTATTCAATGGTCACCGCTAACCGCTTTTGGTCCCAAATCTTTGGGGTTGCTTTTTCCAATAAACGTTGGTTACATTTCTTTATGTTATTTGTACCAGTAACCGGTTTATGGATGAGTGCTCTTGGAGTAGTCGGTCTGGCCCTGAACCTACGCGCCTATGACTTCGTTTCTCAGGAAATTCGCGCAGCGGAAGATCCTGAATTTGAGACTTTCTACACCAAAAATATTCTATTAAACGAAGGTATTCGTGCTTGGATGGCAGCTCAAGATCAGCCTCATGAAAACCTTATATTCCCTGAGGAGGTTCTACCACGTGGAAACGCTCTTATGTCTGGAAGCACAGGAGAACGTTCTTTTGCTGATATTATTACCAGTATTCGATACTGGGTCATTCATAGCATTACTATACCTTCCCTATTCATTGCGGGTTGGTTATTCGTCAGTACCGGTTTAGCTTACGATGTATTTGGAAGCCCTCGGCCAAACGAATATTTTACAGAGAGCCGACAAGGAATTCCATTAATAACTGGCCGTTTTGATCCTTTGGAACAACTCGATGAATTTAGTAGATCGTTTATGACTATAGATCGAACCTATCCAATTTTTACAGTACGATGGTTGGCTGTTCACGGCCTAGCTGTACCTACCGTCTTTTTTTTGGGGTCAATATCAGCAATGCAGTTCATCCAACGAATGAATACAATAGGATTTATGGCTACACAAACTGTTGAGAACAGTTCTAGATCTGGTCCAAGACGAACTACTGTAGGGAGTTTATTAAAACCATTGAATTCGGAATATGGTAAAGTAGCTCCCGGGTGGGGAACGACTCCTTTGATGGGTGTCGCAATGGCTCTATTTGCGGTATTTCTATCTATTATTTTGGAGATTTATAATTCTTCCGTTTTATTGGATGGAATTTCAATGAATATGCTTACTCTGAAACTCTTCGTTTATACCGTAGTGATATTTTTTGTTTCTCTCTTCATCTTTGGATTCCTATCTAATGATCCAGGACGTAATCCTGGACGTGAAGAAATGGCCGATACTACTGGAAGGATTCCTCTTTGGATAATAGGTACTGTAACTGGTATTCTTGTGATTGGTTTAATAGGTATTTTCTTTTATGGTTCATATTCCGGATTGGGTTCATCCCTGATGCTTAATATCTTTAGTTTGATCTGTATTTGTCTTAATTCTGCCCTTTATTCGAGTAGTTTTTTCTTCGGCAAATTGCCCGAAGCCTATGCTTTTTTGAATCCAATCGTAGATGTTATGCCAGTCATACCTGTGTTTTTTTTTCTCTTAGCCTTTGTTTGGCAAGCTGCTGTAAGTTTTCGAATGACACAATCAAACCCGAACGAACAAAATGTTGAATTGAATCGTACCAGTCTCTACTGGGGGTTATTACTCATTTTTGTACTTGCTGTTTTATTTTCCAATTATTTCTTCAATATGGAAGTAAATATTCTTGCATTTATTGCGACTGCACTATTCATTCTAGTTCCTACCGCTTTTCTACTTATCATTTACGTAAAAACAGTCAGTCAAAATGATATGGAAACAGCAACCCTAGTCGCCATCTTTATATCTGGTTTACTTGTCAGTTTTACTGGGTACGCCTTATATACCGCTTTTGGGCAACCTTCTCAACAACTAAGAGATCCATTCGAGGAACATGGGGACATGGAAGCATTGGTTTATACATTCCTCTTAGTCTCGACTCTAGGGATAATTTTTTTCGCTATCTTTTTTCGAGAACCGCCTAAAGTTCCAACTAAAAAGCTGAAAATGACTCTTGTTTTCCAATTGGCTGTTTTTGCATTAATTGCTACTTCATCAATCTTATTGATTAGTGTACCCGTTGTATTTGCTTCTCCTGATGGTTGGTCAAGTAACAAAAATGTTGTATTTTCCGGTACATCATTATGGATTGGGTTAGTCTTTCTGGTGGGTATCCTTAATTCTCTCATCTCTATGTCACCACAAACAGAGACTAAAGCAAGTGTTGGATTCAAAGCGGGTGTTAAAGAGTACAAATTGACTTATTATACTCCTGAATACGAAACCAAAGATACTGATATCTTGGCAGCATTCCGAGTAACTCCTCAACCTGGAGTTCCGCCTGAAGAAGCAGGGGCTGCGGTAGCTGCCGAATCTTCTACTGGCACATGGACAACTGTGTGGACCGATGGACTTACCAGCCTTGATCGTTACAAAGGGCGATGCTACCATATTGAGCCCGTTCCTGGAGAAGCAGATCAATATATCTGTTATGTAGCTTACCCTTTAGACCTTTTTGAAGAAGGTTCTGTTACTAACATGTTTACTTCCATTGTAGGTAATGTATTTGGGTTCAAAGCCCTGCGTGCTCTACGTCTGGAAGATCTGCGAATCCCTCCTGCTTATGTTAAAACTTTCCAAGGCCCGCCTCATGGGATCCAAGTTGAGAGAGATAAATTGAACAAGTATGGTCGTCCCCTGTTGGGATGTACTATTAAACCAAAATTGGGGTTATCTGCTAAAAACTATGGTAGAGCAGTTTATGAATGTCTTCGCGGTGGACTTGATTTTACCAAAGATGATGAGAACGTGAACTCCCAGCCATTTATGCGTTGGAGAGATCGTTTCTTATTTTGTGTCGAAGCAATTTATAAATCACAGGCTGAAACAGGTGAAATCAAAGGGCATTACTTGAATGCTACTGCGGGTACATGCGAAGAAATGATGAAAAGAGCTGTATTTGCTAGAGAATTGGGAGCTCCTATCGTAATGCATGACTACTTAACAGGAGGATTCACTGCAAATACTAGCTTGGCTCATTATTGCCGAGATAATGGACTACTTCTTCACATTCACCGTGCAATGCATGCAGTTATTGATAGACAGAAGAATCATGGTATACACTTCCGTGTACTAGCTAAAGGGTTACGTATGTCTGGTGGAGATCATATTCACTCTGGTACCGTAGTAGGTAAACTTGAAGGGGAAAGAGACATCACTTTGGGCTTTGTTGATTTACTGCGTGATGATTTTATTGAAAAAGATCGAAGTCGCGGTATTTATTTCACTCAAGATTGGGTCTCTCTACCAGGTGTTCTGCCCGTGGCTTCAGGGGGTATTCACGTTTGGCATATGCCTGCTCTGACCGAGATCTTTGGGGATGATTCCGTACTACAGTTCGGTGGAGGAACTATAGGGCACCCTTGGGGTAATGCGCCAGGTGCCGTAGCTAACCGAGTAGCTCTAGAAGCATGTGTAAAAGCTCGTAATGAAGGACGTGATCTTGCTTCTGAGGGTAATGTAATTATCCGTGAGGCTAGCAAATGGAGTCCTGAACTAGCTGCTGCTTGTGAGGTATGGAAAGAGATCAAATTTGAGTTTGCCGCAATGGATACTCTAATGATTCAACCTCAGACCCATTTAAATGTAGCAGATAACAGCGGGGCTCGAGAATTGATGTGTATTCGAATCATAGGAGCTAGCAATCGTCGATATGCTCATATTGGTGACGTTATTGTTGCTGTGATCAAAGAAGCAGTACCAAATATGCCCCTAGAAAAATCAGAAGTAGTCAGAGCTGTAATTGTTCGTACCTGTAAAGAACTTAAACGTGACAGCGGTATGATAATACGATATGATGACAATGCTGCAGTTGTGATTGATCAAGAAGGAAATCCAAAAGGAACTAGAATTTTTGGTGCGATCCCCCGGGAATTGAGACAATTCCATTTTACTAAAATAGTTTCATTAGCTCCCGAGGTATTAATGCTTAGTCCCAAAAGAACTAGATTCCGTAAACAACATAGAGGAAGAATGAAGGGAATATCTTATCGAGGTAATCATATTTGTTTCGGTAAATATGCTCTTCAGGCACTTGAACCTGCTTGGATCACATCTAGACAAATCGAAGCAGGTCGACGAGCAATGACACGAAATGCACGCCGTGGTGGAAAAATATGGGTCCGTATATTTCCAGACAAACCGGTTACAGTAAGACCCGCTGAAACACGTATGGGTTCGGGAAAGGGATCCCCTGAATATTGGGTAGCTGTTGTTAAACCAGGTCGAATACTATACGAAATGGGTGGAGTAACCGAAAATATAGCTAGAAGGGCTATTTCAATAGCAGCATCCAAAATGCCTATACGAACTCAATTCATTATTTCAGGAATGACCAGAATTAAACGCGGATATATAGCTCGGAGACGTAGAACAAAAATTCGTTTATTTGCATCAAGCTTTCGAGGGGCTCATTCAAGACTTACTCGAACTATTACTCAACAGAAAATAAGAGCTTTGGTTTCGGCTCATCGGGATAGGGATAAGCAAAAGAGAAATTTTCGTCGTTTGTGGATCACTCGGATAAACGCAGTAATTCGCGAAAAGGGAGTATCTTATAGTTATAGTAAATTAATACATGATCTATACAAGAGACAGTTGCTTCTTAATCGTAAAATACTTGCACAAATAGCTATATCAAATAGGAATTGTCTTTATATGATTTCCAACGAGATCATAAAAGAAGTAGATTGGAAAGAATCCACCGGAATAATTATGCGAAAGAAGAAAAAAACAGAAGTATACGCTTTAGGTCGACATATATCTCTATCGGCTGACAAAGCAAGAAGAGTAATTGATCAAATTCGTGGACGCTCCTATGAGGAAACACTTATGATACTAGAACTCATGCCCTATAGAGCATGTTATCCCATTTTTAAATTGGTTTACTCTGCAGCAGCAAATGCTAGTTACAATATGGGTTCCAACGAAGCCAATTTAGTCATTAGTAAGGCCGAAGTTAACGAGGGTACTACCGTGAAGAAATTCAAACCTCGAGCTCGAGGACGTAGTTATCCGATAAAAAGGCCTACCTGTCATATAACTATTGGAGTGAAAGATATATCTTTACATGATGAATATGGACAGATATATTCGTTAAAAAAACCTAGATGGAAAAATAAGTATACAACTATGGTATATCATGATATGTATAGTATTGGGGGAGTATGGGACAAAAAAATGGATGGAATCAAATATGCAGTATTTACAGACAAAAGTATTCGGTTATTGGGGAAAAATCAATATACTTCTAATGTCGAATCAGGATCAACTAGGACAGAAATAAAGCATTGGGTCGAACTCTTCTTTGGTGTCAAGGTAATAGCTATGAATAGTCATCGACTTCCGGGAAAGGGTAGAAGAATGGGACCTATTATGGGACATACAATGCATTACAGACGTATGATCATTACGCTTCAACCGGGTTATTCTATTCCACCTCTTAGAAAGAAAAGAACTATGGCGATACATTTATACAAAACTTCTACCCCGAGCACACGCAATGGAACCGTAGACAGTCAAGTGAAATCCAATCCACGAAATAATTTGATCTATGGACAGCATCATTGTGGTAAAGGTCGTAATGCCAGAGGAATCATTACCGCAAGGCATAGAGGGGGAGGTCATAAGCGTCTATACCGTAAAATCGATTTTCGACGGAATGAAAAAGACATATATGGTAGAATCGTAACCATAGAATACGACCCTAATCGAAATGCATACATTTGTCTCATACACTATGGGGATGGTGAGAAGAGATATATTTTACATCCCAGAGGGGCTATAATTGGAGATACCATTGTTTCTGGTACAGAAGTTCCTATAAAAATGGGAAATGAAGAATCTACTTCAACCGATATGCCCTTAGGCACGGCCATACATAACATAGAAATCACACTTGGAAAGGGTGGACAATTAGTTAGAGCAGCGGGTGCTGTAGCGAAACTGATTGCAAAAGAGGGGAAATCGGCCACATTAAAATTACCTTCTGGGGAGGTCCGTTTGATATCCAAAAACTGCTCAGCAACAGTCGGACAAGTGGGGAATGTTGGGGCGAACCAGAAAAGTTTGGGTAGAGCCGGATCTAAGCGTTGGCTAGGTAAGCGTCCTGTAGTAAGAGGAGTAGTTATGAACCCTGTAGACCATCCCCATGGGGGTGGTGAAGGGAGAGCCCCAATTGGTAGAAAAAAACCCACAACCCCTTGGGGTTATCCTGCACTTGGAAGCAGAAGTAGAAAAAGGAATAAATATAGTGATAATTTGATTCTTCGTCGCCGTAGTAAAATGGCAGTTCCAAAAAAACGTACTTCTGCATCAAAAAAGCGTATTCGTAAAAATATTTGGAAAAGGAAAGGATATGGGACAGCGTTAAAAGCATTTTCCTTAGGGAAATCTCTTTCTACCGGGAATTCAAAAAGTTTTTTTGTGCGAAAAAAAAATGGCTAAGGGGAAAGATGCGCGAGTAACGGTGATTTTGGAATGTACCAGTTGTGTCCGAAATGGTGTTAAGAAGGTATCAAGGGGCATTTCCAGATATATTACTCAAAAGAACCGGCACAATACGCCTAATCGATTAGAATTGAGAAAATTCTGTCCCTATTGTTACAAACATATGATTCATGGGGAAATAAAGAAAATGAAAATAAGAGCTTCTGTTCGTAAAATTTGTGAAAAATGTCGCCTAATCCGTAGGCGGGGGCGCATTATAGTAATTTGTTCCAACCCGAGACATAAACAAAGACAAGGAATGGTTCGAGAGAAAGTAACAGTATCTACTCGGACACTACAGTGGAAGTGTGTTGAATCAAGAGAAGACAGTAAACGTCTTTATTATGGACGCTTTATTCTGTCTCCACTTATGAAAGGTCAAGCCGACACAATAGGCATTGCGATGCGAAGAGCTTTACTTGGAGAAATAGAAGGAACATGTATCACACGTGTAAAATCTGAGAACGTCCCGCATGAATATTCTACCATAGCGGGTATTCAAGAATCGGTCCATGAAATTTTCATGAATTTAAAAGAAATTGTATTGAGAAGTAATCTATATGGAACTTGTGACGCGTCTATTTGTGTCAGAGGTCCAGGATATGTAACTGCTCAAGATATCATCTTACCACCTTATGTAGAAATCGTTGATAATACACAACATATAGCTAGCTTGACAGAACCAATTGATTTGTGTATTGGATTACAAATCAAGAGAAATCGCGGATATCTTATCAAAATGCCACATAACTTTCAAGATGGAAGTTATCCTATAGATGCTGTATTCATGCCTGTTCGAAATGCGAATCATAGTATTCATTCTTATGGGAATGGGAATGAAAAACAAGAGATACTCTTTCTCGAAATATGGACAAATGGGAGTTTAACTCCGAAAGAAGCACTTCATGAAGCCTGCCGGAATTTGATTGATTTATTTATTCCCTTTTTACATAAGGAAGAAGAAAACTTACCTTTAGAGGACAATCAACACACGGTTCCTTTATCCCCTCTTACCTTTCACGATAAATTGGATAAACTCAGAAAAAACAAAAAAAAAATAGCATTGAAACCGATTTTTATTGACCAATCAGAATTCTCTCCCAGGGTCTATAATTGCCTCAAAAGGTCCAATATATATACATTATTGGACCTTTTGAATAACAGTCCGGAAGATCTCATGAAAATTGAACATTTGCGCCTAGAAGATATAAAACAGATATTGGTCATTCTAGAAAAACATTTCGCAATTGATTTACCAAAAAAGAAGTTTATGCTCGGGGATGGAAATGAGGGAATGTCTACAATACCTGGATTTAATCAGATACAATTTGAAGGATTTTATAGGTTCATTAATCAGGGTTTGACAGAAGAACTTTATAAGTTTCCAAAAATTGAAGATACAGATCAAGAAATAGAATTTCAATTATTTGTGGAAAGATATCAATTGGTAGAACCGTTGATAAAAGAAAGAGATGCTGTGTATGAATCACTCACATATTCTTCTGAATTATATGTATCCGGGGGATTAATTTGGAAAACTAGTAGGGATATGCAAGAACAAACCATTTTTATTGGAAACATTCCTCTAATGAATTCCCTGGGAACTTCTATAGTAAATGGAATATATAGAATTGTGATCAATCAAATATTGCAAAGCCCCGGTATTTATTACCGATCAGAATTGGACCATAACGGAATTTCGGTCTATACCGGCACCATAATATCAGATTGGGGAGGAAGATCAGAATTAGAGATTGATAGAAAAGCAAGGATATGGGCTCGTGTGAGTAGGAAACAAAAAATATCTATTCTAGTTCTATCATCAGCTATGGGTTCGAATCTAAGAGAAATTCTAGACAATGTTTGTTATCCTGAAATTTTTTTGTCTTTTCTGAATGATAAGGAGAGAAAAAAAATTGGATCAAAAGAAAATGCCATTTTGGAGTTTTATCAACAATTTGCTTGTGTAGGTGGGGATCCGGTATTTTCTGAATCCTTATGTAAGGAATTACAAAAGAAGTTCTTTCAACAAAGATGTGAATTAGGAAGGATTGGTCGACGAAATATGAACCGAAGACTGAACCTTGATATACCCCAGAACAATACATTTTTGTTACCACGAGACATATTGGCAGCCGCTGATCATTTGATTGAACTGAAATTTGGAATGGGTACACTTGACGATATGAATCATTTGAAAAATAAACGTATTCGTTCTGTAGCGGATCTTTTACAAGATCAATTCGGATTGGCTCTGGTTCGTTTAGAAAATGTGGTTCGAGGAACTATATGTGGAGCAATTCGGCACAAATTGATACCGACTCCTCAGAATTTAGTAACTTCAACTCCATTAACAACCACTTATGAATCTTTTTTCGGTTTACACCCCTTATCTCAAGTTTTGGATCGAACTAATCCATTGACACAAATAGTTCATGGGAGAAAATTGAGTTATTTAGGCCCTGGAGGACTAACAGGGCGAACTGCTAGTTTTCGGATACGAGATATCCATCCTAGTCACTATGGGCGTATTTGCCCAATTGACACATCTGAGGGAATCAATGTTGGACTTATTGGATCCTTAGCAATTCATGCGAGGATTGGTCATTGGGGATCTCTAGAAAGCCCATTTTATGAAATTTCTGAAAGATCAACAGGGGTACGGATGCTTTATTTATCACCAGGTAGAGATGAATACTATATGGTAGCGGCAGGAAATTCTTTGGCGTTGAATCAGGATATTCAGGAAGAACAGGTTGTTCCAGCTCGATACCGTCAAGAATTCCTGACTATTGCATGGGAACAGGTTCATCTTCGAAGTATTTTTCCCTTCCAATATTTTTCTATTGGAGCTTCCCTCATTCCTTTTATCGAACATAATGATGCGAATAGGGCTTTAATGAGTTCTAATATGCAACGTCAAGCAGTTCCGCTTTCTCGGCCCGAGAAATGCATTGTTGGAACTGGGTTGGAACGACAAGCAGCTCTAGATTCAGGGGCTCTTGCTATAGCCGAACGTGAGGGAAAGATCATTTATACCGATACTGAAAAGATCCTTTTCTCAGGTAATGGAGATACTCTAAGCATTCCATTAGTTATGTATCAACGTTCCAACAAAAATACTTGTATGCATCAAAAACCCCAGGTTCAGCGGGGTAAATGTATTAAAAAGGGACAAATTTTAGCAGATGGTGCTGCTACGGTTGGTGGCGAACTTGCTTTGGGGAAAAACGTATTAGTAGCTTATATGCCATGGGAAGGTTACAATTCTGAAGATGCAGTACTCATTAGTGAGCGTTTGGTATATGAAGATATTTATACTTCTTTTCATATACGGAAATATGAGATTCAGATTCATGTGACAAGCCAAGGCCCTGAAAGGATCACTAACGAAATACCACATTTAGAAGCCCATTTACTCCGCAATTTAGACAAAAATGGAATTGTGATGCTGGGATCTTGGGTAGAGACGGGTGATATTTTAGTAGGTAAATTAACGCCCCAAATGGTGAAAGAATCGTCGTATGCCCCCGAAGATAGATTGTTACGAGCCATACTTGGCATTCAGGTATCTACTTCAAAAGAAACTTGTTTAAAACTACCTATAGGTGGTAGGGGCCGGGTTATTGATGTGAGGTGGATCCAGAAAAGGGGGGGTTCTAGTTATAATCCAGAAACGATTCGTATATATATTTCACAGAAACGTGAAATTAAAGTAGGCGACAAAGTAGCTGGAAGACACGGAAATAAAGGTATCATTTCCAAAATTTTGCCTAGACAAGATATGCCTTATCTGCAAGATGGAAGACCTGTTGATATGGTTTTCAACCCATTAGGAGTACCTTCACGAATGAATGTAGGACAGATATTTGAATGTTCGCTCGGGTTAGCAGGGGGTCTGCTAGACAGACATTATCGAATAGCGCCTTTTGATGAGAGATATGAACAAGAAGCTTCGAGAAAACTAGTGTTTTCTGAATTATATGAAGCCAGTAAGCAAACAGCGAATCCATGGGTATTTGAACCCGAGTATCCAGGAAAAAGCAGAATATTTGATGGAAGGTCGGGGAATCCTTTTGAACAACCCGTTCTAATAGGAAAGTCTTATATCTTGAAATTAATTCATCAAGTTGATGATAAAATCCATGGACGTTCCAGTGGACATTATGCGCTTGTTACACAACAACCCCTTAGAGGAAGGGCAAAACAAGGGGGGCAACGAGTAGGAGAAATGGAGGTTTGGGCTCTAGAAGGATTTGGTGTTGCTCATATTTTACAAGAGATGCTTACTTATAAATCTGATCATATTAGAGCGCGCCAAGAAGTACTTGGTACTACGATCATTGGAGGAACAATACCTAATCCTGAGGATGCTCCAGAATCTTTTCGATTGCTCGTTCGAGAATTACGATCTTTAGCTCTGGAACTGAACCATTTCCTTGTATCTGAGAAAAACTTCCAGATTAATAGGAAGGAAGCTATGATCGATCGGTATAAACATCAACAGCTACGAATTGGATTAGTTTCTCCTCAACAAATAAGTGCTTGGGCCACTAAAATCCTGCCTAATGGAGAGATCGTTGGAGAGGTGACAAAACCCTATACTTTTCATTACAAAACCAATAAACCTGAAAAAGATGGATTATTTTGTGAAAGAATTTTTGGGCCTATAAAAAGTGGAATTTGTGCTTGTGGAAATTATCGAATAATCGGAGATGAAAAAGAAGACCCGAAATTTTGTGAACAATGCGGAGTCGAATTTGTCGATTCTCGCATACGAAGATATCAAATGGGCTACATCAAACTCGCATGCCCAGTAACCCATGTGTGGTATTTAAAACGTCTTCCTAGTTATATTGCGAATCTTTTAGATAAACCTCTTAAAGAATTAGAAGGCCTAGTATACTGCGATTTTTCTTTTGCTAGGCCCATAACTAAAAAACCCACTTTCTTACGATTACGAGGTTTATTCGAATATGAAATTCAATCTTGGAAATACAGCATCCCGCTGTTTTTTACTACCCAAGGCTTCGATACATTTCGCAATCGAGAAATCTCTACTGGTGCAGGTGCTATCCGAGAACAATTAGCCGATCTAGATTTACGAATTATTCTAGATAATTCGTTGGTAGAATGGAAAGAATTAGGGGAAGAAGGACCCACAGGAAATGAATGGGAAGATCGAAAGGTTGGAAGAAGAAAGGATTTTTTAGTTAGACGCATGGAATTGGCTAAGCATTTTATTCGAACAAATATAGAACCAGAATGGATGGTTTTGTGTTTATTACCAGTTCTTCCTCCTGAGTTGAGACCCATCATTCAGATAGATGGGGGTAAACTAATGAGCTCGGATATTAATGAACTCTATAGAAGAGTTATCTATCGGAACAATACTCTTACCGATCTATTAACAACAAGTAAATCCACGCCAGGAGAATTAGTAATGTGTCAGGAGAAATTAGTACAAGAAGCCGTGGATACACTTCTTGATAATGGAATCCGTGGACAACCAATGAGGGACGGTCATAATAAAGTTTACAAGTCATTTTCAGATGTAATTGAAGGCAAAGAGGGAAGATTTCGTGAGACTCTGCTGGGGAAACGGGTTGATTATTCAGGTCGTTCCGTCATTGTCGTGGGTCCTTCACTTTCATTACATCGATGTGGATTGCCGCGCGAAATAGCAATAGAGCTTTTCCAGACATTTGTAATTCGTGGTCTAATTAGACAACATCTTGCTTCGAATATAGGAGTTGCTAAGAGTAAAATTCGGGAAAAAGAACCGATTGTATGGGAAATACTTCAGGAAGTTATGCAGGGGCATCCTGTATTGCTGAATAGAGCACCCACTCTGCATAGATTAGGCATACAGGCATTCCAGCCCGTTTTAGTGGAGGGGCGTGCTATTTGTTTACATCCATTAGTTTGTAAGGGATTCAATGCAGATTTTGATGGGGATCAAATGGCTGTTCATGTACCTTTATCTTTGGAGGCTCAAGCGGAGGCCCGTTTACTTATGTTTTCTCATATGAATCTTTTGTCTCCAGCTATTGGGGATCCCATTTCCATACCAACTCAAGATATGCTTATTGGACTCTATGTATTAACGAGCGGGAATCGTCGAGGTATTTGTGTAAATAGGTATAATCCGTGGAATCGCAGAAACTATCAAAATCAAAGAAGTAACAATAATAACTATAAGTATACGAAAGAACCCTTTTTTTCTAATTCCTATGATGCAATTGGAGCTTATCGGCAGAAACGAATCAATTTAGATAGTCCTTTGTGGCTCCGGTGGCGACTAGATCAACGCGTTATTGCTTCAAGAGAAAGTCCCATCGAAGTTCACTATGAATCTTTAGGTACTTATTATGAGATTTATGGACACTATCTAATAGTAAGAAGTATAAAAAAAGAAATTCTTTTTATATACATCCGAACCACTGTTGGTCATATTTCTCTTTATCGAGAAATCGAAGAAGCCGTACAGGGGTTTTCTCAGGCCTGTTCATATGGTACCGAACTAAGTATGGAGGTACTTATGGCAGAACGGGCCAATCTGGTATTTCACAATAAAGTGATAGATGGAACTGCCATGAAACGACTTATTAGTAGATTAATAGATCACTTCGGAATGGCATATACATCACACATCCTGGATCAAGTAAAGACTCTGGGTTTCCACCAAGCTACTGCTACATCCATTTCATTAGGAATTGATGATCTTTTAACAATACCTTCTAAGCGATGGCTAGTTCAAGATGCTGAACAACAAAGTTTGATTTTGGAAAAACACCATCATTATGGGAATGTACACGCGGTAGAAAAATTACGCCAATCCATTGAAATATGGTATGCTACAAGTGAATATTTGCGACAAGAAATGAATCCTAATTTTAGGATGACTGACCCCTTTAATCCAGTTCATATAATGTCTTTTTCGGGAGCTAGAGGAAATGCATCTCAGGTACATCAATTAGTAGGTATGAGAGGCTTAATGTCGGACCCTCAAGGACAAATGATTGATTTACCCATTCAAAGCAATTTACGCGAAGGACTCTCTTTAACAGAATATATCATTTCTTGCTACGGAGCCCGTAAAGGGGTTGTGGATACTGCTGTACGAACATCCGATGCTGGATATCTCACGCGCAGACTTGTTGAAGTAGTTCAACACATTGTTGTACGTCGGACAGATTGTGGCACCATCCGGGGTATTTCTGTGAGTCCTCGGAATGGGATGATGCCGGAAAGGATTTTGATCCAAACATTAATGGGTCGTGTATTAGCAGATGATATATATGCGGGCACACGATGTATTGCCAGTAGAAATCAAGACATTGGGATTGGACTTGTAAATCGATTCATAACCTTTCGAGCACAACCAATATCTATTCGAACTCCCTTTACTTGTAGGAGTGCGTCTTGGATCTGTCGATTATGTTATGGTCGGAGTCCTACTCATGGCGACCTGGTTGAATTAGGAGAAGCTGTAGGTATTATTGCAGGACAATCGATTGGAGAACCGGGTACTCAATTAACATTAAGAACTTTTCATACCGGCGGAGTATTCACGGGGGGTACTGCAGAACATGTGCGGGCCCCTTCTAATGGAAAAATCAAATTCAATGAGGATTTGGTTCATCCGACACGTACACGTCATGGACATCCCGCCTTTCTATGTTCTATAGACTTGTATGTAACTATTGAGAGTGAAGATATTCTACATAATGTAAATATTCCATCCAAAAGTTTTCTTTTAGTTCAAAACGATCAATATGTAGAATCAGAACAAGTGATTGCTGAGATTCGCGCAGGAACATCCACTTTGAATTTTAAAGAGAAGGTTCGAAAACATATTTATTCTGACTCAGACGGAGAAATGCACTGGAGTACTGATGTGTATCATCCACCTGAATTTACATATGGTAATGTTCATCTATTACCAAAAACAAGTCATTTATGGATATTATTAGGAGGGCCGTGCAGATCCAGTCTAGTCTCACTTTCGCTCCACAAGGATCAAGATCAAATAAACGCGCATTCTCGTTCTGTCAAGCGAAGATATACTTCTAACCTCTCAGAAACTAATGATCCGGAGAGACAAAAAGTCTTTAGTTCGTATTTTTATGGTAAAAAAAAAAAAGAAGATAGGATTTCTGATTATTCGGACCTTAACCGAATTAGATGTAATGGTCGTTGTAATCTCATATATCCGACCATTCTCCACCAGAATTCTGATTTATTCTCAAAGAGGCGGAGAAATAGATTCATCATTCCACTCCAATCGATTCAAGAACGTGAGAACGAACTAATGCCCTGTTCAGGTATCTCGATTGAAATCCCTCCAAATGGCATTTTCCGTAGAAATAGTATTCTTGCTTATTTTGATGATCCTCGATACAGAAGAAAGAGTTCGGGCATTACTAAATATGGGACTGTAGAAATGCATTCAATCGTCAAAAAAGAGGATTTGATTGAGTATCGAGGAGTCAAGGCATTTAGGCCAAAATACCAAATGAAAGTAGATCGGTTTTTTTTTATTCCCGAGGAAGTGCATATCTTACCCGGATCTTCTTCCATAATGGTACGGAACAATAGTCTCATTGGGGTAGATACACAAATTACTTTAAATATAAGAAGCCGAGTAGGCGGGTTTGTCCGAGTGGAGAGAAAAAAAAAAAGAATAGAACTTAAAATCTTTTCTGGAGATATCCATTTTCCTGGAGAGACCGATAAGATATCTCGACATAGCGGCGTTTTGATACCACCAGGAACAGGAAAACGAAATTCCAAGGAATCAAAAAAATGGAAAAATTGGATCTATGTTCAACGGATCACACCTAGTAAGAAAAAGTATTTTGTTTTGGTTCGACTTGTCGTCACATATGAAATAACGGACGGTATAAATTTAGCAACACTTTTTCCCCCGGATCTGTTGCAGGAAAGGGATAATGTGCAACTTCGAGTTGTCAATTATATCCTTTATGGAAATGGCAAACCCATTCGAGGAATTTCTGATACAGATATTCAATTAGTTCGGACTTGTTTAGTATTGAATTGGGACCAAGACAAAAAAAAAAGTTCTTCTAGTGAAGAAGCCCGTGCTTCCTTTGTTGAAATAAGGACAAATGGTTTGATTCGACATTTCCTAAGAATCGACTTAGTGAAATCCCCTATTTCATATATCGGAAAAAGGAATGATCCATCGGGTTCAGGATTGCTCTCTGATAATGGATCAGATTGCACCAATATCAATCCGTTTTCTTCCATTTATTCCAAGGCAAGAATTCAACAATCCCTTAACCAAAATCAAGGAACTATTCATACGTTGTTGAATAGAAATACGGGATTCCAATCGTTGATAATTTTGTCATCATCCAATTGTTTTCGAATGGGTCCATTCAACGATGTAATAAAATATCACAATGTGATAAAAGAATCAATTCAAATTACAAAGGATCCTCGAATTCCAATTAAGAATTCGCTGGGGCCTTTTGGAACAGCCTTTACAATTGTGAATTTTTATTCATTTTACCATTTAATAACTCATAATCAGATCTTGGTAAATAACTATTTGCAACTTGACAATTTAAAACAGACTTTTCAAGTAATTAAATATTATTTAATGGATGAAAATGATAAAATTTATAACCCCGAGCCAGGCAGTAACATTATTTTGAATCCATTCAATTTGAATTGGTATTTTCTCCATGACAATTATTGTCAAGAAACATCTACAATAATTAGTCTTGGACAGTTTATTTGTGAAAATGTATGTATAGCCAAAAATGCACCACACCTAAAATCGGGTCAAGTTATACTTGTTCAAGTTGATTCTGTAGTAATACGATCAGCTAAGCCTTATTTGGCCACTCCAGGAGCAACTGTTCATGGCCATTATGGGGAAATCCTGTACGAAGGAGATACATTAATTACATTTATATATGAAAAATCGAGATCTGGTGATATAACCCAGGGGCTTCCAAAAGTGGAACAGGTGTTAGAAGTGCGTTCGGTTGATTCAATATCGATGAATCTAGAAAAGAGGGTTGAGGGTTGGAACGAACGTATAACAAGAATTCTTGGAATGCCGTGGGGCTTCTTGATTGGTGCTGAGCTAACTATAGTGCAAAGTCGTATCTCTTTGGTTAATAAGATCCAAAAGGTTTATCGATCCCAGGGGGTGCAGATTCATAATAGGCATATAGAAATTATTGTACGCCAAATAACATCAAAAGTGTTGGTTTCAGAAGATGGAATGTCTAATGTTTTTTCACCCGGAGAATTAATTGGATTATTGCGAGCGGAACGAATGGGGCGCGCTTTGGAAGAAGCGGTCTGTTACCGAGCCGTCTTATTGGGAATAACAAGAGCATCTCTCAATACTCAAAGTTTCATATCTGAAGCGAGTTTTCAAGAAACTGCTCGAGTTTTAGCAAAAGCAGCTCTCCGGGGTCGGATCGATTGGTTGAAAGGCCTGAAAGAGAACGTTGTTTTGGGGGGTATGATACCCCTTGGTACCGGATTTAAAGGATTAGTGCCCCCCTCAAAACAAGATAACAACAGTCTTTTGGAAACAAAAAAAAACAATCTATTCGAGGGGGAAATGAGAGATATTTTGTTTCACCACAGAAAATTATTTGATTCTTGTCTTTCAAAGAATTTCCATGATACATCAGAACAATCATTTATAGGATTTAATGATTCCATGGCAAAAGCTATACCGAGAATTGGTTCACGTAGAAATGGACGTATTGGTTCACGTAAGAGTGCACGTAGAATACCAAAGGGGGTTATTCATGTTCAAGCAAGTTTCAATAATACCATTGTCACGGTTACAGATGTACGGGGTCGGGTGGTTTCTTGGTCCTCAGCGGGTACTTGTGGATTCAAGGGTACGAGAAGAGGGACACCCTTTGCCGCTCAAACTGCAGCAGCAAATGCTATTCGTACAGTAGTAGATCAAGGTATGCAACGAGCAGAAGTCATGATAAAAGGTCCCGGTCTCGGAAGAGACGCAGCATTACGAGCTATTCGTAGAAGTGGTATACTATTAACTTTCGTACGGGATGTAACCCCTATGCCACATAATGGTTGCAGACCCCCGAAAAAAAGACGTGTGATGCCAACTATTAAACAACTTATTAGAAATACAAGACAGCCAATTCGAAATGTCACGAAATCCCCCGCTCTTCGGGGATGTCCTCAGCGTCGAGGAACATGTACTAGGGTGTATATGGCAAAGAAAAGTTTGATTCAGAGGGAGAAGAAGAGGCAAAAATTGGAACAGAAATATCATTTGATTCGTCGATCCTCAAAAAAAGAAATAAGCAAAGTTCCATCGTTGAGTGACAAATGGGAAATTTATGGAAAGTTACAATCCCCACCACGGAATAGTGCACCTACACGCCTTCATCGACGTTGTTTTTCGACCGGAAGACCGAGAGCTAACTATCGAGACTTTGGACTATCCGGACACATACTTCGTGAAATGGTTCATGCGTGTTTGTTGCCAGGAGCAACAAGATCAAGTTGGATGGTAAGAAATTCATTCATTTCGGTTATTTCTCAAAAAGAAAATGAAGAAAACAGAGGGTCTGTTGAATTTCAAGTATTCAGTTTCACCACTAAGATAAGGAGACTTACTTCACATTTGGAATTGCACAAAAAAGACTATTCATCTCAGAGAGGTTTGCGAAAAATTTTGGGAAAACGTCAACGATTACTGGCTTATTTGTCAAAAAAAAATAGAGTACGTTATAAAGAATTAATTGATCGGTTGGATATTCGAGAGACAAAAACTCGTATGGTAAAACTTCGTTTGAAACGATGTGGTAGAAAGCAACGAGCCGTCTATCGAATCGTTGCAATTGATGTTCGATCCCGAAGAGAAGGAAAAGATCTTCGAAAAGTGGGTTTTTATGATCCACTGAAGAATCAAACTTATTTAAATGTTCCTGCTATTCTATATTTCCTTGAAAAGGGTGCTCAACCTACAGGAACTGTTCAGGATATTTTAAAGAAGGCAGAGGTTTTTAAGGAACTTCCACCTAATCAAACGAAATTCAATATGGATAAATCCAAGCGACCTTTTCTTAAATCCAAGCGGTCTTTTCGTAGGCGTTTGCCCCCGATTCAATCGGGGGATCGAATTGATTATAGAAACATGAGTTTAATTAGTCGATTTATTAGTGAACAAGGAAAAATATTATCTAGACGAGTGAATAGATTGACCTTGAAACAACAACGATTAATTACTATTGCTATAAAACAAGCTCGTATTTTATCTTTGTTACCTTTTCTCAATAATGAGAAACAATTTGAAAGAACCGAGTCGACCGCTAGAACTACTGGTCTTAGAACCAGAAATAAAGTGGCACGTTCACTAAAAAAAAATCCTTTTGTAGTCAATCATTTATTAAGAAAAATTGATAAGCTTAATAAAAAAGCAGAAAAAGAAATAATAGTAACTTGGTCCCGGGCATCTACCATTATACCCACAATGATTGGCCATACAATTGCTATTCATAATGGTAAGGAACATTTGCCTACTTATATAACAGATCAATTAGGATTTTTAAATTTCCAAAAATGACAAGAAGATATTGGAACATCAATTTGGAAGAGATGATGGAGGCAGGAGTTCATTTTGGCCATGGTACTAGGAAATGGAATCCTAAAATGGCACCTTATATCTCTGCAAAGCGTAAAGGTATTCATATTACAAATCTTACTAGAACTGCTCGTTTCTTATCCGAAGCTTGTGATTTGGTTTTTGATGCAGCAAGTAGGGGAAAACAATTCTTAATTGTTGGTACCAAAAATAAAGCAGCTAATTCAGTAGCATGGGCTGCGATAAAGGCCCGGTGTCATTATGTTAATAAAAAATGGCTCGGCGGTATGTTAACGAATTGGTCCACTACAGAAACGAGACTTCATAAGTTCAGGGACTTGAGAATGGAACAAAAAACAGGAAGACTCAACCGTCTTCCGAAAAGGGATGCAGCTATGTTGAAAAGGCAATTATCTCGCTTGCAAACATATCTGGGCGGGATTAAATATATGACAGGGTTACCCGATATTGTAATTATCGTTGATCAGCACGAAGAATATACGGCCCTGCGAGAGTGTATCACTTTGGGAATTCCAACAATTTGTTTAATCGATACAAATTGTGACCCTGATCTTGCAGATATTTCGATTCCAGCGAATGATGACGCTATATCTTCAATCCGCTTAATTCTTAACAAATTAGTATTCGCAATTTGTGAGGGTCGTTCTAGCTATATAAGAAATCCTATGGGACAAAAAATAAATCCACTTGGTTTCAGACTTGGTACAACCCAAGGTCATCATTCCCTTTGGTTTGCACAACCCAAAAATTATTCTGAGGGTTTACAAGAAGATCAAAAAATAAGAGATTTTATCAAAAATTATATACAAAAGAATATGAGAATATCCTCCGGCGTCGAGGGAATTGCACGTATAGAAATTAAAAAAAGAATTGATTTGATCCAGGTCATAATCTTTATGGGATTCCCAAAGTTATTAATAGAAAATAGAACGCGAGGAATCCAAGAATTACAGATTAATCTAGAAAAAGAATTTAATTATGTGAACCAAAAACTTAACGTTGCTATCACAAGAATTGCAAAACCTTATGGAAACCCTAATATTCTTGCAGAATTTATAGCCGGACAATTAAAGAATAGAGTTTCATTTCGAAAAGCAATGAAAAAAGCTATTGAATTAACTGAACAAGCAGATACAAAAGGAATTCAAGTACAAATTGCAGGACGTATCGACGGAAAAGAAATTGCACGTGTCGAATGGATCAGAGAAGGTAGGGTTCCCCTACAAACCATTCGAGCTAAAATTGATTATTGTTCCTATACAGTTCGAACTATCTATGGGGTCTTGGGTATCAAAATTTGGATATTTATAGACGAAGAAATGTCGCGTTACCGAGGACCTCGTTTCAAAAAAATACGCCGCCTGGGGGCTTTACCAGGACTAACTAATAAAAGGCCTAAAGCCGGAAGTGATCTTAGAAACCAATCACGTTCCGGGAAAAAATCTCAATATCGTATTCGTCTAGAAGAAAAACAAAAATTGCGTTTTCACTATGGTCTTACAGAACGACAATTACTTAAATACGTTCGTATCGCCGGAAAAGCCAAGGGGTCAACAGGTCAAGTTTTACTACAATTACTTGAAATGCGTTTGGATAACATCCTTTTTCGATTGGGTATGGCTTCGACTATTCCCGCAGCCCGCCAATTAGTTAACCATAGACATATTTTAGTTAATGGGCGTATAGTAGATATACCAAGTTATCGCTGCAAACCCCGAGATATTATTATGACGAAGGATGAACAAAAATCCAGAACTCTGATTCAAAATTCTCTCGACTCATCCCCTCATGAGGAATTGCCAAACCATTTGACCCTTCACCCATTCCAATATAAAGGATTAGTCAATCAAATAATAGATAGTAAATGGGTCGGTTTGAAAATAAATGAATTGCTAGTCGTAGAATATTATTCTCGTCAGACTATGTCACGTCGAGGTACTGCAGAAGAAAAAACAGCAAAATCCGATCCAATTTATCGTAATCGATTAGTTAACATGTTGGTTAACCGTATTCTGAAACACGGAAAAAAATCATTGGCTTATCAAATTATCTATCGAGCCATGAAAAAGATTCAACAAAAGACAGAAACAAATCCACTATCTGTTTTACGTCAAGCAATACGTGGAGTAACTCCCGATATAGCAGTAAAAGCAAGACGTGTAGGTGGATCAACTCATCAAGTTCCCATTGAAATAGGATCCACACAAGGAAAAGCACTTGCCATTCGTTGGTTATTAGCGGCATCCCGAAAACGTCCGGGTCGAAATATGGCTTTCAAATTAAGTTCCGAATTAGTGGATGCTGCCAAAGGGAGTGGCGATGCCATACGCAAAAAGGAAGAGACTCATAAAATGGCAGAGGCAAATAGAGCTTTTGCACATTTTCGTATGGGTAGGGACACTATTGCTGAGATAATAACCTCTATACGAAATGCTGATATGGATAGAAAAAGAGTGGTTCGCATCGCATCTACTAATATTACCGAAAATATTGTTAAAATACTTTTCCGAGAAGGTTTTATTGAAAACGTTAGAAAACATCGAGAAAAAAACAAATCTTTTTTGGTTTTAAACCTGCGGCATAGAAGGAATAGGAAAAGACTCTATAGAAATTTTTTAAATTTAAAACGGATCAGTCGACCCGGTCTACGAATCTATTCTAACTCTCAACGAATTCCTAGAATTTTAGGTGGGATGGGGATTGTAATTCTTTCTACTTCTCGAGGTATAATGACAGACCGAGAGGCTCGACTCGAAGGAATCGGCGGAGAAATTTTGTGTTATATATGGATGTTACTGCTGAAACACGGAAGAATTGAAATCTTAGATCAAAACACTATGTATGGATGGTATGAACTGCCCAAACAAGAATTCTTGAACAGCGAACAACCAGTTCAGATATTCACGACCAAGAAGTACTGGATTCTCTTTCGGATAGGCCCTGAAAGGAGAAGGAAGGCTGGAATGCCAACAGGCGTCTATTATATGATTTTTCAATCTTTTCTACTAGGTAATCTAGTATCCTTATGCATGAAGATAATCAATTCGGTCGTTGTGGTCGGACTCTATTATGGATTTCTGACCCCATTCTCCATAGGGCCCTCTTATCTCTTCCTTCTCCGAGCTCAGGTTATGGAAGAAGGAACCGAGAAGAAGGTATCAGCAACAACTGGTTTTATTACGGGACAGCTCATGATGTTCATATCGATCTATTATGCGCCTCTGCATCTAGCATTGGGTAGACCTCATACAATAACTGCCCTAGCTCTACCATATCTTTTGTTTCATTTCTTCTGGAACAATCACAAACACTTTTTTGATTATGGATCTAGAAATTCAATGCGTAATTTCAGCATTCAATGTGTATTCCTGAATAATCTCATTTTTCAATTATTCAACCATTTCATTTTACCAAGTTCAATGTTAGCCAGATTAGTCAACATTTATATGTTTCGATGCAACAACAAGATGTTATTTGTAACAAGTAGTTTTGTTGGTTGGTTAATTGGTCACATTTTATTCATGAAATGGCTTGGATTGGTATTAGTCTGGATACGGCAAAATCATTCTATTAGATCGAATAAGTACATTCGATCTAATAAGTACCTTGTGTCAGAATTGAGAAATTCTATGGCTCGGATCTTTAGTATTCTCTTATTTCTTACCTGTGTCTACTATTTAGGCAGAATACCGTCACCCATTCTTACTAAGAAATGGAAAGAAACCTCAAAAATGGAAGAAAAGGTGGAAAGTGAGGAAGAAAGAGATGTAGAAATAGAAACAGCTTCCGAAATGAAGGGGACTAAACAGGAACAAGAGAGATCCGCCGAAGAAGATCCTTCTCCTTCCTTTTTTTCGGAAGAAAAGGAGGATCCGAACAAAATCGATGAAACGGAAGAAATCCGAGTGAATGGAAAGGAAAAAACACAGGATGAATTCCACTTTCGATTTACAGAGACAGGCTCTAAAAATAGCCCAGTTTATGAAGATTCTTATCTGATGAATATCAATGAAAATCACGACAATTCCAAATTCAAAATACTTATCAAAAAACCGGAAAATAAAGACCTTTGTTTTTGGTTTGAAAAACCTCTTGTGACTCTTCTTTTTGATTCTAACCGTTGGAATCGGCCATTTCGATACATAAAAAATAATCGATTTGAAAACGCTGTCAGAAATGAAATGTCACAATATTTTTTTGACACATGCCAAAGTGCTGGAAAGGAAAGAATATCTTTTACATATCCACCCAGTTTGTCAACTTTTTGGGAAATGATAAAAAGAAGGATATCTCTGCCTACACTAGAAAAATTCTCATCTAATGAACTCTACAATCATTGGGTTTATACCAACAAAGAAAAAAGTAATAATTTAAACAACGAATTTGTAAATCGAATTCAAGCCCTAGACAAAGAATCTCTTTTTTTGAATATACTCGAAACAAGGACTAGGTTGTGTAATGACAATACTACAAACGAATACTTACCCAAAATATATGATCCTTTCTTGAACGGACCATATCGGAGAACAATAACAAAAAGCGTTTCACCTTCAATCATAAAAATAAAAAAAACTTCGATAGACAATTTCATAGAGAAAGTTGGGATAAATCGTATTCATGGTATCGTTCTTCCTGATACTGATTACCAAAAAATTGAACAGAAAATAGATCGATTTGATAAAAAACCATTATCAACCGAAATTGTTGATTTCTTAACTTTCATCAATGAACTTGGTAAAGAATCAGGATCCATTTTTAATTCTAGGGGTCTTTCTTTATTTTCAGATGAAGAAGAAGGAAGAATAGATTCAGAAAAAGGAACAAAATATTTGAAATATTTTAAAAATAGAATTCTAACTGATACTAATGTTCAAAAAATTAGTAAAAAATCGATTAGAATAAAAGAAATCAGTAAAAAAGTACCTCGCTGGTTATACAAATTAACCAGCGAGTTGGAACACGAAGCAGGAGAAGATAAAGAAAACGGACCATTAGATCATGAAATTCGTTCAAGAAAAGCCAAACGTGTAGTAATTTTTACTGGTAACAAGGAGCATACTGAGAATACTAATCCTCCTGATCAAACATACGAAGTAGCTTTGCTACGCTATTCACAACAATCAGATTTTAAGCGAGGCATAATAAAAGGTTCTATACGTGCTCAAAGGCGTAAAATAGTTATTTGGGAACTGTTTCAAGCAAATGTGCATTCCCCTCTTTTTTTGGACAGAATAAAAAAATCCCTTCTTTTTTCTTTTGATATCTCTGGGCCAATTAAAATTTTTAGAAATTGGGTAGGGAGGGGGTCCGCGTTCAAAATTGTAGAGTATACAGAAGAGCAAACAAAAAGAGAAGAAAAAAAAGAGAACAAAAGAAAGGAGATCGCGCGAATAATAGCAGAGACCTGGGATACCATTCCATTTGCGCAAGTAATAAGGGGTTCCATGTTAATAACTCAATCTATTTTTAGAAAATATATTATATTACCTTCATTGATAATAAAAAATATTGGACGTATGCTACTATTGCAACTTCCTGAATGGTATGAGGATTTAGAGGAATGGAATAGGGAGATGCATGTTAAATGTACCTATAATGGTGTTCAATTGTCCGAAACAGAATTTCCACAAAATTGGTTGACAGATGGTATTCAGATAAAAATCTTATTTCCTTTCTGTCTGAAACCTTGGCACAGATCTAAACTCCGATTCTCTCATAAAGATCTAATAATGAAAAAGAAAAAAGAAAAAGATGATTTTTGTTTTTTAACAGTTTTGGGAATGGAAACCGAACTTCCTTTTGGTTCTCCCCGAAAACAACCCTCTTTTTTTGAACCCATTTTTAAGGAACTCGAAAAAAAAATTGGAAAATTAAAAAAGAAATATTTTCTACTTCTAAAAATTTTAAAAGGAAAAATAAAATTACTTCGAAAAGTTTCAAAAGAAACAAAAAAATGGGTTATCAAAAGTGTCGTTTTTTTTAAAAAAATAAGAAAAGAACTCTTAAAAGTGAATCCAATTCTCTTATTTCGATCAAGAGAAGTAGAAGTATATGACTCGAGTGAAACTAAAAAAGAAAGAGATCCCATAATCAGCAATCAGATGATTCATGAGTCATTTAGTCAAATTGCATCTCCAGGTTGGACAAATTCTTCATTGACAGAAAAAAAAATGAAGGATCTGACTGATAAAACAAATACAATTAGAAATCAAATAGAAAGAATTACAAAAGAGAAAAAAAAAGTAACTCCAGAAATAAATATTAGTCTTAACAAAACAAGTTATAATGCTAAAAGATTAGAAAAATGGCAAATATTAAAAAGAAGAAATGCTCGATTAATCTCTAAATTACCTTTTGTTTTTAAATTTTTAATTGAAAGAATCTACACAAATATATTTTTATCTATCATTAATATTCCCAGAATAAAGAGAAAATTATTTCTTGAATCAACAAAAAAAATTATGAATAAATCCATTTACAATAATGAAACAAGTCAAGAAATAATTAATAAAAAAAAAAAAAATCCAATTGAGTTTATTTCGACTATAAAAAAGTCACTTTATAATATTAGTAATAGTCAGACAAATTCACATATTTTTTATGACTTATCGTACTTATCACAAGCATATGTATTTTACAAATTATCACAAACCCAAGTTATTAACTTGTATAAATTAAAATCATTTCAATATCAAGGAATCCCTTTTTTTCTTAAGCCTGAAATAAAGGATTCTTTTGAAACACAAGGAATAGTTCATTCTAAATTAAGGGATAACAGACTTCCGAGTTCTGAAATGAATCAATGGAAAAACTGGTTAAGAGGGCATTATCAATACGATTTATCTCAGATCAGATGGTCTAGATTAATACCACAACAATGGCGGAATAGAGTTTATCAACGTCGTATGGTTAAAAGGAAAAATTTCAGCAAATGGAATTTATATGAAAAAGACCAATTAATTGATTACAAAAAAGAAAATATTTTGGAAGTCTATTCATTATTGAATCAAAAAGATAATTTTCCAAAATACTATAAATATGATCTTTTATCATATAAATCATTAATTCTGAAAATAAAAAGGACTCATTTATTTCTAGATCGCCGTTTGAAGGAAATAAGAATCAAGAGATTTCTTATAATTACAACACATATAAAGACACTTTTTTTGATATGCTGAGGAGTATCCCTATCAATAATTATCTAGGAAAGGGCGATATTCTATATATGGAAAAAACTCCCGATAGGAAATATTTGGATTGGAAAATTATCAATTTTGATCTTAGACAAAAAGTCGATATTGAGGCCTGGATCACGATCGATGCCAATAGTAATCAAAATACTCAGATTGTTACTAATAATTATCAAATAATTGATAAAAAAAATCTTTTTTATCTTATGATTCCAGAAATGAATTTACCAAACTCCCCAAAAGTCTTTTTTGATTGGATGGGGATGAATGAAAAAATACTAAAGCGTCCCATATTGAATCTGGAACTTTGGTTCTTCCCAGAATTTTTGTTACTTTATAATACATATAAAACGAAATCTTGGAGCAAATTACTTCTTTTAAATTTGAATAGAAATGAAAATAGTAATCAAAATCAAAAGATTAATGAAAAGCAAAAGGGAAGTTTTTTGATACCATCGAATAAAAAAATAAAGAATCGAAATCAAGAAGAAAAAAAAACCACAAGCCAAGGGGATCTTGGATCCGTTCTTTCAAACCAACAAAAAGATATTGAAGAAGATTATGCGAGATCGGACATGAAAAAAGGTAAAAAGAAAAAACAATACAAAAGTAAGGAAGCAGAACTAGATTTGTTCCTGAAACGTTATTTGCTTTTTCAATTGAGATGGGACGATACTTTGAATCAAAGACTGATCAATAATATTAAGGTATATTGTTTCCTGCTTAGACTAATAGATCCAAGAAAAATTTCTATATCCTCGATTCAAAGGGGAGAAATGAGTTTGGATATAATGCTGATTCAGAAGAATTTAACTCTTCCAGAATTGATGAAAAAGGGAATATTTATTATCGAACCCATTCGTCTGTCTGTAAAAAACGACGGACAGTTTATTATGTATCAAACCATCGGTATTTTGTTGGTTCATAAGAGTAAGCACCAAACTAATCAAAGATACCGAGAGCAAAGATATGTTGCTAAGAATAATTTTGATGAATCTATTCCACCACATGAAAGAATAACAAGAAATAGAGACAAAAATCATTTGGATTTGCTTGTTCCTGAAAATATTTTCTCATTTAGGCGTCGTAGAAAATTAAGAATTCTAATTTCTTTCAATTCAAAGAATAGGAATGATGTAGATGGAAATCCTGTATTTTGCAACGAAAAGAATAGCAGCCAAGTTCTAGGTGACAGTAATCACCTTGATAGAGAGAAAAATCAATTAATGAAATTGAAGTTCTTTCTTTGGCCTAATTATCGATTAGAAGATTTAGCTTGTATGAATCGCTATTGGTTTGATACCAATAATGGCAGTCGTTTCAGTATGTTAAGGATACATTTGTATCCACGATTGAAAATTCGTATGAAAGGACATCAATTCAAATCCTGGATTTTCGAATTGAGAGAGATCAAGAATTCTCACTATTTCTTAGATTCATGGACCCAATTCAATTCAGTGGGATCTTTCATTCACATTTTTTTCCACCAAGAACGTTTTCTAAAACTCTTTGACCCCCGAATTTTGAGTATCCTACTTTCACGCAATTCACAGGGGTCAACAAGCAATCGATATTTCACGATCAAGGGTGTAATACTCTTTGTAGTAGCGGTCCTTATATATCGTATTAACAATCGAAATATGGTCGAAAGAAAAAATCTCTATTTGAGAGGGCTTCTTCCTATACCTATGAATTCCATTGGACCCAGAAATGATACATTGGAAGAATCCGTTGGGTCTTCCAATATCAATAGGTTGATTGTTTCGCTCCTGTATCTTCCAAAAGGAAAAAAGATCTCTGAGAGTTGTTTCCTGAATCCGAAAGAGAGTACTTGGGTTCTCCCAATAACTAAAAAGTGTAGCATGCCTGAATCTAACTGGGGTTCGCGGTGGTGGAGGAACTGGATCGGAAAAAAGAGGGATTCTAGTTGTAAGATATCTAATGAAACCGTCGCTGGAATTGAGATCTTATTCAAAGAGAAAGATATCAAATATCTGGAGTTTCTTTTTGTATATTATATGGATGATCCGATCCGCAAGGACCATGATTGGGAATTGTTTGATCGTCTTTCTCTGAGGAAGAGGCGAAATAGAATCAACTTGAATTCGGGACCGCTATTCGAAATCTTAGTGAAACACTGGATTTCTTATCTCATGTCTGCTTTTCGTGAAAAAATACCAATTGAAGTGGAGGGTTTCTTCAAACAACAAGGGGCTGGGTCAACTATTCAATCAAATGATATTGAGCATGTTTCCCATCTCTTCTCGAGAAACAAGTGGGCTATTTCTTTGCAAAATTGTGCTCAATTTCATATGTGGCAATTCCGCCAAGATCTCTTCCTTAGTTGGGGGAAGAATCCGCACGAATCGGATTTTTTGAGGAACGTATCGAGAGAGAATTTGATTTGGTTAGACAATGTGTGGTTGGTAAACAAGGATCGGTTTTTTAGAAAGGTACGGAATGTATCGTCAAATATTCAATATGATTCCACAAGATCTAGTTTCGTTCAAGTAACGGATTCTAGCCAACTGAAAGGATCTTCTGATCAATCCAGAGATCATTTGGATTCCATTAGTAATGAGGATTCGGAATATCACACATTGATCAATCAAAGAGAGATTCAACAACTAAAAGAAAGATCGATTCTTTGGGATCCTTCCTTTCTTCAAACGGAAGGAACAGAGATAGAATCAGACCGATTCCCGAAATGCCTTTCTGGATATTCCTCAATGTCCCGGCTATTCACGGAACGTGAGAAGCAGATGATTAATCATCTGCTTCCGGAAGAAATCGAAGAATTTCTTGGGAATCCTACAAGATCCGTTCGTTCTTTTTTCTCTGATAGATGGTCAGAACTTCATCTGGGTTCGAATCCTACTGAGAGGTCCACTAGAGATCAGAAATTGTTGAAGAAACAACAAGATCTTTCTTTTGTCCCTTCCAGGCGATCGGAAAATAAAGAAATGGTTAATATATTCAAGATAATTACGTATTTACAAAATACTGTCTCAATTCATCCTATTTCATCAGATCCGGGGTGTGATAGGGTTCCGAAGGATGAACCGGATATGGACAGTTCCAATAAGATTTCATTCTTGAACAAAAATCCATTTTTTGATTTATTTCATCTATTCCATGACCGGAACAGGCGAGGATACACGTTACACCACGATTTTGAATCAGAAGAGAGATTTCAAGAAATGGCAGATCTATTCACTCTATCAATAACCGAGCCGGATCTGGTGTATCATAAGGGATTTGCCTTTTCTATTGATTCCTACGGATTGGATCAAAAACAATTCTTGAATGAGGCCAGGGATGAATCGAAAAAGAAATCTTTATTGGTTCTACCTCCTATTTTTTATGAAGAGAATGAATCTTTTTCTCGAAGGATCAGAAAAAAATGGGTCCGGATCTCCTGCGGGAATGATTTGGAAGATCCAAAACCAAAAATAGTGGTATTTGCTAGCAACAACATAATGGAGGCAGTCAATCAATATAGATTGATCCGAAATCTGATTCAAATCCAATATAGTACCTATGGGTACATAAGAAATGTATTGCATCGATTCTTTTTAATGAATCGATCCGATCGCAACTTCGAATATGGAATTCAAAGGGATCAAATAGGAAAGGATACTCTGAATCATAGAACTATAATGAAATATACGATCAACCAACATTTATCGAATTTGAAAAAGAGTCAGTTCGATCCTCTTATCTTGATTTCTCGAACCGAGAAATCCATGAATCGGGATCCTGATGCATATAGATACAAATGGTCCAATGGGAGCAAGAATTTCCAGGAACATTTGGAACATTTCGTTTCTGAGCAGAAGAGCCGTTTGCAAGTAGTGTTCGATCAATTACGTATTAATCAATATTCGATTGATTGGTCTGAGGTTATCGACAAAAAAGATTTGTCTAAGCCACTTCGTTTCTTTTTGTCCAAGTCACTTCTTTTTTTGTCCAAGTTGCTTTTCTTTTTGTCTAACTCACTTCCTTTTTTCTGTGTGAGTTTCGGGAATATCCCCATTCATAGGTCCGAGATCTACATCTATGAATTGAAAGGTCCGAATGATCAACTCTGCAATCAGTTGTTAGAATCAATAGGTCTTCAAATTGTTCATTTGAAAAAATGGAAACCCTTCTTATTGGATGATCATGATACTTCCCGAAAATCGAAATTCTTGATCAATGGAGGAACAATATCACCCTTTTTGTTCAATAAGATCCCAAAGTGGATGATTGACTCATTCCATACTAGAAATAATCGCAGGAAATCCTTTGATAACACGGATTCCTATTTCTCAATGATATCCCACAATCAAGACAATTGGCTGAATCCCGTGAAACCATTTCATAGAAGTTCATTGATATCTTCTTTTTATAAAGCAAATCGACTTCGATTCTTGAATAATCCACATCACTTCTGCTTCTATTGTAACACAAGATTCCCCTTTTCTGTGGAAAAGGCCCGTATCTATAATTATGATTTTACGTATGGACAATTCCTCAATATCTTGTTCATTCGCAACAAAATATTTTCTTTGTGCGTCGGTAAAAAAAAACATGCTTTTGGGGGGAGAGATACTATTTCACCAATCGAGTCACAGGTATCTAACATATTCATACCTAACTATTTTCCACAAAGTGGTGACGAAACGTATAACTTGTACAAATCTTTCCATTTTCCAAGTCGATACGATCCATTCGTTCGTAGAACTATTTACTCGATCGCAGACATTTCTGGAACACCTCTAACAGAGGGACAAATAGTCAATTTTGAAAGAACTTATTGTCAACCTCTTTCAGATATGAATCTATCTGATTCAGAAGGGAAGAACTTGCATCAGTATCTCAATTTCAATTCAAACATGGGTTTGATTCACACTCCATGTTCTGAGAAATATTTACCATCCGAAAAGAGGAAAAAACGGAGTCTTTGTCTAAAGAAATGCGTTGAGAAAGGGCAGATGTATAGAAGAGATAGTGCTTTTTCAACTCTCTCAAAATGGAATCTATTCCAAACATATATGCCATGGTTCCTTACTTCGACAGGGTACAAATATCTAAATTTGATATTTTTAGATACTTTTTCAGACCTATTGCCGATACTAAGTAGCAGTCAAAAATTTGTATCCATTTTTCATGATATTATGCATGGATCAGGTATATCATGGCGAATTCTTCAGAAAAAATTGTGTCTTCCACAATGGAATCTGATAAGTGAGATTTCGAGTAAGTGTTTACATAGTCTTCTTCTGTCCGAAGAAATGATTCATCGAAATAATGAGTCACCATTGATATCGACACATCTGAGATCGCCAAATGTTCGGGAGTTCCTCTATTCAATCCTTTTCCTTCTTCTTGTTGCTGGATATCTCGTTCGTACACATCTTCTCTTTGTTTCCCGGGCCTCTAGTGAGTTACAGACAGAGTTCAAAAAGGTCAAATCTTTGATGATTCCATCATCTATGATTGAGTTGCGAAAACTTCTGGATAGGTATCCTACATCTGAACCGAATTCTTTCTGGTTAAAGAATCTCTTTCTAGTTGCTCTGGAACAATTAGGAGATTCTCTAGAAGAAATACGGGGTTCTGCTTCTGGCGGCAACATGCTTGGTCCCGCTTATGGGGTCAAATCAATACGTTCTAAGAAGAAATATTTGAATATCAATCTCATCGATCTCATACCAAATCCCATCAATCGAATCACTGTTTCGAGAAATACGAGACATCTAAGTCATACAAGTAAAGAGATCTATTCATTGATAAGAAAAAGAAAAAACGTGAACGGGGATTGGATTGATGATAAAATAGAATCCTGGGTCGCGAACAGTGATTCGATTGATGATGAAGAAAGAGAATTCTTGGTTCAGTTCTCCGCCTTAACGACAGAAAAAAGGATTGATCAAATTCTATTGAGTCTGACTCATAGTGATCATTTATCAAAGAATGACTCTGGTTATCAAATGATTGAACAACCGGGAGCAATTTACTTACGATACTTAGTTGACATTCATAAAAAGTATCTATTGAATTATGAGTTCAATACATCCTGTTTAGCAGAAAGACGGGTATTCCTTGCTCATTATCAGACAATCACTTATTCACAAACTTCGTGTGGGACTAATACTTTTCATTTCCCATCTCATGGAAAACCCTTTTCGCTCCGCTTAGCCTTATCCCCCTCTAGGGGGATTTTAGTGATAGGTTCTATAGGAACTGGACGATCCTATTTGGTCAAATACCTAGCGACAAACTCCTATGTTCCTTTCATTACGGTATTTCTGAACAAGTTCCTGCCTAAAGGTTTTCTTATTGATGATATCAATATTGATGATAGTGACGATATTGATGATAGTGACAATATTGATGCTAGTGACGATATTGATGCTAGTGACGATATCGATCGTGACCTTGATACGGAGCTGGAACTGCTAACTATGATGAATGCGCTAACTATGGATATGATGCCGGAAATAGACCGATTTTATATCACCCTTCAATTCGAATTAGCAAAAGCAATGTCTCCTTGCATAATATGGATTCCAAACATTCATGATCTGGATGTGAATGAGTCGAATTACTTATCCCTCGGTCTATTAGTGAACCATCTCTCTGAAAGATGTTCCACTAGAAATATTCTTGTTATTGCTTCGACTCATATTCCCAAAAAAGTGGATCCCGCTCTAATAGCTCCGAATAAATTAAATACGTGCATTAAGATACGAAGGCTTCTTATTCCACAACAACAAAAGCACTTTTTCACTCTTTCATATACTAGGGGATTTCACTTGGAAAAGAAAATGTTCCATACTAATGGATTCGGGTCCATAACCATGGGTTCCAATGCACGAGATCTTGTAGCACTTACCAATGAGGCCCTATCGATTAGTATTACACAGAAGAAATCAATTATAGACACTAATACAATTAGATCCGCTCTTCATAGACAAACTTGGGATTTGCGATCCCAGGTAAGATCGGTTCAGGATCATGGGATCCTTTTCTATCAGATAGGAAGGGCTGTAGCACAAAATGTACTTCTAAGTAATTGCCCCATAGATCCTATATCTATCTATATGAAGAAGAGATCATGTAACGAAGGGGATTCTTATTTGTCCAAATGGTACTTCGAACTTGGAACGAGCATGAAGAAATTAACGATACTTCTTTATCTTTTGAGTTGTTCTGTCGGATCGGTCGCTCAAGATCTTTGGTCTCTACCCGGACCCGATGAAAAAAATGGGATCACTTCTTATGGACTCGTTGAGAATGATTCTGATCTAGTTCATGGCCTATTAGAAGTAGAAGGCGCTTTGGTGGGATCTTCACGGACAGAAAAAGATTGCAGTCAGTTTGATAATGATCGAGTGACATTGCTTCTTCGGCCCGAACCGAGGAATCCCTTAGATATGATGCAAAACGGATTTTGTTCTATCTTTGATCAGAGATTTCTCTATGAAAAATACGAATCGGAGTTTGAAGAAGGGGAGGGAGAAGGAGCCCTTGACCCGCAACAGATAGAGGAGGATTTATTCAATCACATAGTTTGGGCTCCTAGAATATGGCGCCCTTGGGGCTTTCTATTTGATTGTATCGAAAGGCCCAATGAATTGGGATTTCCCTATTGGTCCAGGTCATTTCGGGGCAAGCGGATCATTTATGATGAAGAGGATGAGCTTCAAGAGAATGATTCGGAGTTCTTGCAGAGTGGAACCATGCAGTACCAGACACGAGATAGATCTTCCAAAGAACAAGGCCTTTTTCGAATAAGCCAATTCATTTGGGACCCTGCAGATCCGCTCTTTTTCCTATTCAAAGATCAGCCCCCTGGCTCTGTGTTTTCACATCGAGAATTATTTGCAGATGAAGAGATGTCAAAGGGGCTTCTTACTTCCCAAACAGATCCTCCTACATCTATATATAAACGCTGGTTTATCAAGAATACACAAGAAAAGCACTTCGAATTGTTGATTAATCGTCAGAGATGGCTTAGAACCAATAGTTCATTATCTAATGGATCTTTCCGTTCTAATACTCTATCCGAGAGTTATCAGTATTTATCAAATCTGTTCCTATCTAACGGAACGCTATTGGATCAAATGACAAAGACATTGTTGAGAAAAAGATGGCTTTTCCCGGATGAAATGAAAATTGGATTCATGATGCCTAGATCGCGGATAAATGGAAATTTTATTGATAAGACCTTTTCAATTGTAGCCAATATCTTATTACGAATAATTCCGACAACTTCAGGAGAAAAAGAGGCATTTACCTATTACAGAGATGGGATGTCAGCTCAATCCGAAGGAAATTATGCGGAAGCTTTACAGAATTATTATGAAGCTATGCGACTAGAAATTGATCCCTATGATCGAAGTTATATACTCTATAATATAGGTCTTATCCATACAAGTAATGGAGAACATACGAAAGCTTTGGAATATTATTTTCGAGCACTAGAACGAAACCCATTCTTACCCCAAGCTTTTAATAATATGGCCGTGATCTGTCATTACCGGGGAGAACAGGCCATTCGCCAGGGAGATTCTGAAATTGCGGAGGCTTGGTTTGATCAAGCAGCTGAGTATTGGAAACAGGCTATAGCGCTTACTCCTGGTAATTATATTGAAGCACATAATTGGTTGAAGATCACGGGGCGTTTCGAAATGAGTTGGCGATCAGAAGATATATGGATAGAACTTATAACGGGGTCTCGAAAACTAAGTAATTTATGCTGGGCCCTTATCCTTTTTTTAGGTTCATTAGGATTCTTATTGGTTGGAACTTCCAGTTATCTTGGTAGAAATTTGATATCTTTTTTTCCGTCTCAGCAAATCATTTTTTTTCCACAAGGGATCGTGATGTCTTTCTACGGGATCGCGGGTCTCTTTATTAGTTCCTATTTGTGGTGCACAATTTCCTGGAATGTAGGTAGTGGTTATGATCGATTCGATAGAAAGGAAGGGATAGTGTGTATTTTTCGTTGGGGATTTCCTGGAAAAAATCGTCGCATATTCCTCCGATTCCTTATAAAGGATATTCAGTCCGTTAGAATAGAAGTTAAAGAGGGTATTTATGCTCGTCGTGTCCTTTATATGGATATCAGAGGCCAGGGGGCCATTCCCTTGACCCGTACTGATGAGAATTTGACTCCACGAGAAATTGAACAAAAAGCCGCCGAATTGGCCTATTTCTTGCGCGTACCAATTGAAGTCTTT
>Nestegi_ceolata
ATGCAAACAAATAGGGGGGAAGAAAACTCTATGGAAAGGTGGTGGTTTAATTCGATGGTGTTTAAGAAGGAGTTAGAACGCAGGTATGGAATAAATAAATCAATGGACAATCTTGGTCCTATTGAAAATACTAGTCAAAGTGAAGATACGAATAGAAAAGCTAAAAACATTCATAGTTGGAGGGGTCGTGACAATTCTAGTTACAGTAATGTTGATCATTTATTCGGCATCAAAGACATTCGGAATTTCATCTCTGATGATACTTTTTTAGTTAGAGATAGTAATGGAGACAGTTATTCTATCTATTTTGATATTGAAAATCAGATTTTTGAAATTGACAATGATCATTCTTTTCTGAGTGAACTAGAAAGTTCTTTTTATAGTAATCGGAATTCTAGTTATCTGAATAATGGATCTACGAGTGAAGATCCCCGTTCCATGTATGATACTCAATATAGTTGGAATAATCACATTAATAGTTGTATTGACAGTTATCTTCAGTCTCAAATCTATATGGATACGTCCATTGTAAGTGATAGTAGTGACAGTTACATTTCTAGGTGTATTTTTGGTAAACATACAAATAGTAGTGAAAGCGCGAGGTCCGGTATACGAACCCACACGAAGAGTAGTGATTTAACTCTAAGAGAAAGGTCTAATGATCTCGATGTAACTCAAAAATACAGGCATTTGTGGGTTCAATGCGAAAATTGTTATGAATTAAATTATAAGAAATTTTTGAAATCAAAAACAAATATTTGTGAACAATGTGGATATCATTTGAAAATGAGTAGTTCAGATAGAATCGAACTTTCGATCGATCCCGGTACTTGGCATCCTATGGATGAAGACATGGTCTCTCTGGATCCCATTGGATTTCATTCGGAGGAGGAGCCTTATAAAGATCGTATTGATTCTTATCAAAGAAAGACAGGATTAACTGAGGCTGTTCAAACAGGCATAGGTCAACTAAATGGTATTCCCGTAGCAATTGGGGTTATGGATTTTCAGTTTATGGGGGGTAGTATGGGATCCGTAGTCGGGGAGAAAATCACCCGTTTGATTGAGTACGCTACCGATCAATTTCTACCTCTTATTGTAGTGTGCGCTTCCGGGGGGGCACGCATGCAAGAAGGAAGTTTGAGCTTGATGCAAATGGCTAAAATATCGTCTGCTTTATATGATTATCAATCAAATAAAAAGTTATTTTATGTATCAATCCTTACATCTCCTACTACTGGTGGGGTAACAGCTAGTTTTGGTATGTTGGGAGATATCATTATTGCTGAACCCAATTCCTATATTGCATTTGCGGGTAAAAGAGTAATTGAACAAACATTGAATAAAACAGTACCTGAAGGTTCACAAGCGGCTGAATATTTATTCCAGAAGGGCTTATTTGACCTAATTGTACCACGTAATCCTTTAAAAAGCGTTCTGAGTGAGTTATTTAAGCTCCACGCTTTCTTTCCTTTGAATTTCGAGCCGACGAAATTAGTAATATTATCCGTGAACGTATTGAACAATATAATAGAGAAGTAAAGATTGTAAATACTGGTACCGTACTTCAAGTAGGCGATGGCATTGCTCGTATTCATGGTCTTGATGAAGTAATGGCGGGTGAATTAGTAGAATTTGAAGAAGGTACAATAGGTATTGCTTTGAATTTGGAATCAAATAATGTTGGTGTTGTATTAATGGGTGATGGTTTAATGATACAAGAAGGAAGTTCTGTAAAAGCAACAGGAAGAATTGCTCAGATACCAGTGAGCGAGGCCTATTTGGGTCGTGTTATAAATGCCCTGGCTAAACCTATTGATGGTAGAGGTGAAATTTCAGCTTCGGAATCTCGATTAATTGAATCTCCCGCTCCAGGTATTATTTCGCGGCGTTCCGTATATGAGCCTCTTCAAACCGGGCTTATTGCTATTGATTCGATGATCCCTATAGGACGTGGTCAGCGAGAATTAATTATTGGGGACAGACAGACCGGTAAAACAGCAGTAGCCACAGATACGATTCTCAATCAACAAGGTCAAAATGTAATATGTGTTTATGTAGCTATTGGTCAAAAAGCATCTTCTGTGGCTCAGGTAGTAACTACTTTACAGGAAAGGGGGGCGATGGAATACACTATTGTGGTAGCCGAAACGGCGGATTCCCCTGCTACATTACAATACCTTGCTCCTTATACAGGAGCAGCTTTGGCTGAATATTTTATGTACCGTAAACAACACACTTTAATCATTTATGATGATCTCTCCAAACAAGCCCAAGCTTATCGCCAAATGTCTCTTCTATTACGAAGACCGCCTGGTCGTGAAGCTTATCCAGGGGATGTTTTTTATTTGCATTCACGCCTTTTGGAAAGAGCCGCTAAATCAAGTTCTAGTTTAGGTGAAGGAAGTATGACCGCCTTACCAATAGTTGAAACTCAATCGGGAGATGTTTCGGCTTATATTCCTACTAATGTAATTTCCATTACTGATGGACAAATATTCTTATCCGCCGATCTATTCAATGCTGGAATCAGACCTGCTATTAATGTGGGTATCTCCGTTTCCAGAGTAGGGTCTGCAGCTCAAATTAAAGCCATGAAACAAGTAGCTGGTAAATTAAAATTGGAACTGGCGCAATTCGCAGAATTAGAAGCCTTTGCACAATTTGCTTCGGATCTCGATAAAGCTACTCAGAATCAATTGGCAAGAGGTCAACGATTACGTGAATTGCTTAAACAATCCCAAGCAGCTCCTCTCACGGTAGAAGAACAGATAATGACTATTTATACCGGAACAAATGGTTATCTTGATTCATTAGAAATTGGACAGGTAAGGAAATTTCTTGTTGAGTTACGTACTTACTTAAAAACTAATAAACCTCAGTTCCAAGAAATCATATCTTCTACTAAGACATTTACCGAGGAAGCAGAAGTCCTTTTGAAAGAAGCTATTCAGGAACAAACGGACCGATTCCTACTTATGAGAATTAATCCTACTACTTCTGGTTCTGGGGTTTCCACGCTTGAAAAACAAAACCTGGGCCGTATCGTCCAAATCATCGGTCCGGTACTAGATATAGCCTTTCCGCCGGGCAAGATGCCTAATATTTATAACGCTCTGGTAGTTAAAGGTCGAGATACTGTTAGTCAAGCAATTAATGTGACTTGTGAGGTACAGCAATTATTAGGAAATAATCGAGTTAGAGCTGTAGCTATGAGTGCTACAGATGGTCTGATGAGAGGAATGGAAGTGATTGACACAGGAGCTCCTCTAAGTGTTCCGGTCGGTGGAGCGACTCTGGGACGAATTTTCAACGTGCTTGGAGAGCCTGTTGATAATTTAGGTCCTGTAGATATTCGTACAACATCTCCTATTCATAGATCTGCGCCTGCCTTTATACAGTTAGATACAAAATTATCTATTTTTGAAACAGGAATTAAAGTAGTAGATCTTTTAGCCCCTTATCGCCGTGGGGGAAAAATCGGACTATTTGGAGGAGCTGGAGTTGGTAAAACGGTACTCATTATGGAATTGATTAACAATATTGCCAAAGCCCATGGGGGCGTATCCGTATTTGGCGGAGTGGGTGAACGTACTCGTGAAGGAAATGATCTTTACATGGAAATGAAAGAATCTGGAGTGATTAATGAAGAAAATATTGCAGAATCAAAAGTGGCTCTAGTTTACGGCCAGATGAATGAACCGCCTGGAGCTCGTATGAGAGTTGGTTTGACTGCCCTAACTATGGCGGAATATTTCCGAGATGTTAATGAACAAGACGTACTTCTATTTATCGACAATATCTTCCGTTTCGTCCAAGCAGGATCCGAAGTATCGGCCTTATTGGGTAGAATGCCTTCCGCTGTCGGTTATCAACCTACCCTGAGTACCGAAATGGGTACTTTACAAGAAAGAATTACTTCTACCAAAGAAGGGTCCATAACTTCTATTCAAGCAGTTTATGTACCTGCAGACGATTTGACCGACCCTGCTCCTGCTACGACATTTGCACATTTAGATGCTACTACCGTACTATCAAGAGGATTAGCTGCCAAGGGGATCTATCCAGCAGTAGATCCTTTAGATTCAACGTCAACCATGCTTCAACCTCGGATCGTTGGTGAGGAACATTACGAAACTGCGCAAAGAGTTAAGCAAACTTTACAACGTTACAAAGAGCTTCAGGACATTATAGCTATCCTTGGGTTGGACGAATTATCCGAAGAGGATCGTTTAACCGTAGCAAGAGCACGAAAAATTGAGCGTTTCTTATCACAACCTTTTTTTGTAGCAGAAGTATTTACCGGTTCTCCAGGGAAATATGTTGGTCTAGCAGAAACCATTAGAGGGTTTCAATTGATCCTTTCCGGAGAATTAGATGGTCTTCCTGAACAGGCCTTTTATTTGGTAGGTAATATCGATGAAGCTACCGCGAAGGCTATGAACTTAGAAATGGAGAGCAATTTGAAGAAAATGACTTTAAATCTTTGTGTACTGACCCCTAATCGAATTGTTTGGGATTCAGAAGTGAAAGAAATCATTTTATATACTAATAGTGGTCAAATTGGCGTATTACCAAATCATGCCCCTATTGCTACAGCTGTAGATATAGGGATTTTGAGAATACGCTTTAAGGACCAATGGTTAACGATGGCTCTGATGGGTGGTTTTGCTAGAATAGGAAATAATGAGATCATTATTTTAGTAAATGATGCGGAAAAGGGTAGTGACATTGATCCACAAGAAGCTCAGCAAACTCTTGAAATAGCCGAAGCTAATTTGAGAAAAGCTGAAGGAAAGAGACAAATAATTGAGGCGAATCTAGCTCTCCGACGAGCTAGGACAAGAGTAGAGGCTGTCAATGTGATTTCCATGAAAAATGTAACCGATTCTTTCGTTTCTTTGGGCCACTGGCCATCTGCCGGGAGTTTCGGATTTAATACCGATATTTTAGCAACAAATCCAATAAATCTAAGTGTAGTGATTGGTGTATTGATCTTTTTTGGAAAGGGAGTATTAAGTGATTTATTAGATAATCGAAAACAGAGGATCTTGAATACTATTCGAAATTCAGAAGAACTGCGTGGGGGGGCCATTGAACAGCTGGAAAAAGCCCGGGCTCGCTTACGGAAAGTGGAAATGGAAGCAGATCAGTTTCGGGTGAATGGATACTCTGAGATAGAGCGAGAAAAATGGAATTTGATTAATTCAACTTCTAAGACTTTGGAACAATTAGAAAATTACAAAAATGAAACGATTCAGTTTGAACAGCAAAGGGCGATTAATCAAGTCCGACAACGGGTTTTCCAACAAGCCTTACAAGGAGCTTTAGGAACTCTGAATAGTTGTTTAAACAACGAGTTACATTTACGTACCATTAGTGCTAATATTGGCATGTTGGGAGCGATGAAAGAAATAACTGATATGAATCCACTGATTTCTGCCGCTTCTGTTATTGCTGCTGGATTGGCCGTAGGGCTTGCTTCTATTGGACCTGGAGTTGGTCAAGGGACTGCTGCGGGTCAAGCTGTAGAGGGTATCGCGAGACAGCCCGAGGCAGAGGGAAAAATACGAGGTACTCTATTGCTTAGTCTAGCTTTTATGGAAGCTTTAACAATTTATGGATTGGTTGTAGCATTAGCACTTTTATTTGCAAATCCTTTTGTTATGAATGTGTTATCATGTTCCATCAACACACTAAAAGGGTTATACGATATATCCGCTGTGGAAGTAGGCCAACATTTCTATTGGCAAATAGGGGGTTTCCAAGTCCATGGCCAAGTACTTATTACTTCTTGGGTTGTAATTGCTATCTTATTAGGTTCAGCTACTATAGCTGTTCGGAACCCACAAACCATTCCGACTGGGGGTCAGAATTTCTTCGAATATGTTCTTGAATTCATTCGAGATGTGAGTAAAACTCAAATTGGAGAAGAATATGGCCCTTGGGTTCCTTTTATTGGAACTATGTTTCTATTTATTTTTGTTTCTAATTGGTCAGGAGCTCTTTTACCTTGGAAAATCATACAATTACCTCATGGAGAGTTAGCCGCACCCACGAATGATATAAATACTACCGTTGCTTTGGCTTTACTCACGTCAGTGGCATATTTCTATGCGGGTCTTACCAAAAAAGGATTAAGTTATTTCGGGAAATATATTCAACCAACTCCAATCCTTTTACCCATTAACATCTTAGAAGATTTCACAAAGCCCTTATCACTTAGTTTTCGACTTTTCGGGAATATCTTAGCGGATGAATTAGTAGTTGTTGTTCTTGTTTCTTTAGTACCTTCAGTGGTTCCTATCCCTGTCATGTTCCTTGGATTATTTACAAGTGGTATTCAAGCTCTTATTTTTGCAACTTTAGCCGCGGCTTATATAGGTGAATCTATGGAGGGCCATCATATGATATTTTCAACCTTAGAGCATATATTAACTCATATTTCTTTTTCGATTGTTTCAATTGTAATTACAATTCATTTGATAACCTTTTTAGTCGATGAAATCATAAAACTCTACGATTCATCAGAAAAGGGCATGATAATGACTTTTTTCTGTATAACAGGATTATTAGTTACTCGTTGGATTTATTCGGGACATTTTCCACTAAGTAATTTATATGAATCATTAATCTTCCTTTCATGGAGTTTCTCCCTTATTCATATAGTTCCGTATTTCAAAAAAAATAAAAATTTTTTAAGCGCAATAATCGGCCCAAGTGCTATTTTTACCCAAGGCTTTGCTACTTCAGGTCTTTTAACTCAAATACACGAATCTGAAATATTAGTACCCGCTCTTCAATCCGAGTGGTTAATAATGCACGTAAGTATGATGATATTGGGCTATGCAGCCCTTTTATGTGGATCATTATTATCAGTAGCACTTCTAGTCATTGCAGTTAGAAAAAGCAGAAAGTTTTTTTTTACAAGTAATCATTTATTAAATTTAAATGGGTCATTTTTCTTTAGTGAAATCGAATACATGAATGAAAGAAGCAATGTTTTACAAAATACTTCTTTTTTTTCTCCGAAGAATTATTACAGGTCGCAATTTATTCAACAATTGGATTATTGGAGTTATCGGGTTATTAGTCTAGGATTTATCTTTTTAACCATAGGGATACTTTCTGGAGCAGTATGGGCTAACGAAGCATGGGGATCATATTGGAGTTGGGACCCAAAGGAAACTTGGGCATTTATTACTTGGATCGTATTCGCGATTTATTTACATATTCGAACCAATATAAAATGGAAGGGTATAAATTCCGCAATTGTGGCGTCTATTGGCTTTCTTATAATTTGGATATGCTATTTTGGGGTCAATCTATTAGGAATAGGACTACATAGTTATGGTTCATTTACATTAACATCTAATATGGCAAAAAATAAAGCATTCACTCCTCTTTTGTATTTTGCATCTATAGTATTTTTGCCCTGGTGGATTTCTCTCTCATTTACGAAAAGTATGGAATCTTGGGTTACTAATTGGTGGAATACTGGGCAATCTGAAATTTTTTTGAATGATATTCAAGAAAAGAGTATTCTAGAAAAGTTCATAGAATTAGAGGAAATCCTCTTCTTGGACGAAATGATCAAGGAATACTCGGAGACACATTTACAAAAGCTTGGTATAGGAATCCACAAAGAAACGATCCAATTAATCAAGATACACAATGAGGATCGTATCCATACGATTTTGCACTTCTCGACAAATATAATCTGTTTTGTTATTCTAAGTGGTTATTCTGTTTTTGGTAATGAAGAACTTGTTATTCTTAACTCTTGGGCTCAGGAATTCCTATATAACTTAAGCGACACAGTAAAAGCTTTTTCAATTCTTTTATTAACGGATTTATGTATCGGATTCCATTCACCCCACGGTTGGGAACTAATGATTGGCTCTGTCTACAAAGATTTTGGATTTGTTCATAATGATCAAATTATATCTGGTCTTGTTTCCACTTTTCCAGTCATTCTCGATACTATTTTTAAATATTGGATTTTCCGTTATTTAAATCGTGTATCTCCGTCACTTGTAGTTATTTATCATTCAATGAATGACATGCCTATTGGTGTTCCAAAAGTACCTTTCCGAAGTCCTGGAGAGGAAGATGCAGCTTGGGTTGACGTATACAACCGACTTTATCGAGAAAGATTACTTTTTTTAGGCCAAGAAGTTGATAGCGAGCTCTCGAATCAACTTATTGGTCTTATGGTATATCTCAGTATCGAGGATGATACCAAAGATCTGTATTTGTTTATAAACTCTCCTGGCGGATGGGTAATACCTGGAGTAGCTGTTTACGATACTATGCAATTTGTGCGACCAGATGTCCATACAATATGCATGGGATTAGCCGCATCAATGGGATCTTTTATCTTGGTTGGAGGAGAAATTACCAAACGTCTAGCATTCCCTCACGCTAGGGTAATGATCCATCAACCTGCTAGTTCTTTTTATGAGGCACAAACGGGAGAATTTGTCCTGGAAGCGGAAGAACTGCTGAAACTACGCGAAACCCTCACAAAGGTTTATGTACAAAGAACGGGCAAACCCTTATGGGTTGTATCTGAAGACATGGAAAGAGATGTTTTTATGTCAGCAACAGAAGCCCAAGCTTATGGAATTGTTGATCTTGTAGCAGTTGAAATGAAAGAACAAAAATGGATTCATGAAGGTTTAATTACTGAATCGCTTCCCAATGGTATGTTCCGGGTTCGGTTAGATAATGAAGATCTGATCCTGGGTTATGTTTCAGGAAAGATCCGGCGTAGTTTTATACGGATACTGCCAGGAGATAGAGTCAAAATTGAAGTAAGTCGTTATGATTCAACCAGAGGACGTATAATTTATCGACTCCGCAACAAGGATTGGAAGGATATGGAGGAAATCCAAAGATATTTACAGCTAGATAGATCTCAACAACACGACTTCTTATATCCACTTATCTTTCAGGAGTATATTTATGGACTTGCTCATGATCAGGGTTTCAATAGATCGATTTTTTTGGAAAATCCAGGTTATGACAATAAATCCAGTTTACTAATTGTAAAACGGTTAATTACTCGAATGTATCAACAGAATCATTTTCTTATTTCTGCTAATGATTCTAACCAAAATCAATTTTTGGGGCGCAACAAGAATTTGTATCCTCAAATCATATCAGAGGGGTTTGCATTTATTGTGGAAATTCCATTTTCTCTACGATTAATACTTTCTCTAGAAGGAAAAAAAAAAAAGATAGTAAAATCTCATAATTTACGATCAATTCATTCAATATTTCCTTTTTTAGAGGACAATTTTTCACATTTAAATTTTGTGTTAGATATACTAATACCCCACCCCATCCATCTGGAAATCTTGGTTCAAACTCTTCGCTATTGGGTAAAAGATGCCTCTTCTTTGCATTTATTACGATTCTTTCTTCACGAGTATTGTAATTGGAATAGTCTTATTACTCCAAAGAAAGCCAGTTCTTCTTTTTCAAAAAGGAATCAAAGATTATTCTTCTTCTTATATAATTCTCATGTATGTGAATACGAATCTATTTTCGTCTTTCTACGTAACCAATCTTCTCATTTACGATCAACATCTTCTGGAGCTCTTCTTGAACGAATATATTTCTATGGAAAAATAGAACGTCTTGTAGACGTCTTTGTTAAGGATTTTCAGACCAATCTATGCTTGTTCAAGGATCCTTTCATGCATTATGTTAGGTATCAAGGAAAATCAATTCTGGCTTCAAAAGGGACGCCTCTTTTGATGAATAAATGGAAATATTACCTTGTAACTTTTTGGCAATGTTATTTTTCGCTGTGGTTTCATCCAAGAAGGATTTATCTAAACCAATTATCTAATCATTCCCTTGAATTTGTGGGCTATCTTTCAAGTGTGCGACTAAACGCTTCAGTGGTACGGAGTCAAATTCTAGAAAATTCATTTCTAATCAATAATGCTATTAAGAAGTTCGATACTCTTGTTCCAATTATTCCTCTGATTGGATCATTGGCTAAAGCGAAATTTTGTAACGTACTAGGGTATCCCATTAGTAAGCCGGTTCGGGCTGATTTATCAGATTCTGATATTATTGATCGATTTGGGCGTATATGCAGAAATCTTTCTCATTATCATAGCGGATCTTCCAAAAAAAAGAGTTTGTATCGAATAAAGTATATACTTCGACTTTCTTGTGCTAGAACTTTGGCTCGGAAACACAAAAGTACTGTACGTGCTTTTTTGAAAAGATTAGGCTCGGAATTATTGGAAGAATTTCTTATGTCGGAAGAACAAGTTCTTTCTTTGACCTTCCCAAAAGCTTCTTCCACTTTGCGGGGAGTATATAGAAGTCGGATTTGGTATTTGGATATTATTTGTATCAATGATCTGGTCAATCATAATGATAATTGATAATACAACAGAACTACAAGCCATCCATTCGTTTTCCAGATTGGAATTCTTAAAAGAAGTCTATGGGATCATATGGGTGCTTGTCCCTATTTTGACTCTTGTATTAGGAATCACACTAGGTGTACTAGTAATTGTTTGGTTAGAAAGAGAAATATCTGCAGGGATACAACAACGTATTGGACCTGAATACGCCGGCCCCTTGGGAATTCTTCAAGCTCTAGCAGATGGGGTAAAACTACTTTTCAAAGAGAATCTTTTTCCATCTAGAGGGGATACTCGTTTATTCAGTATCGGACCATCCATAGCAGTCATATCCATTTTACTAAGTTATTCAGTAATTCCTTTTGGTTATCGCCTTATTCTAGCCGATCTTAGTATTGGTGTTTTTTTATGGATCGCTGTTTCAAGTCTTGCTCCCGTTGGACTTCTTATGTCGGGATATGGATCAAATAATAAATATTCCTTTTTAGGTGGTTTAAGAGCTGCTGCTCAATCAATTAGTTATGAAATACCATTAACTCTATGTGTATTATCAATATCTCTACTATCTAACAGTTCAAGTACAGTTGATATAGTTGAAGCGCAGTCAAAATATGGTTTTTGGGGGTGGAATTTGTGGCGTCAACCTATAGGGTTTATCGTTTTTCTAATTTCTTCTCTAGCCGAGTGTGAGAGATTACCTTTTGATTTACCAGAAGCAGAAGAGGAATTAGTAGCAGGTTATCAAACCGAATATTCAGGTATCAAATTTGGTTTATTTTATGTTGCTTCGTATCTGAATCTACTAGTTTCTTCATTATTTGTAACAGTTCTTTACTTGGGGGGTTGGAATCTTTCTATTCCGTACATATTCGTTCCTGAGCTTTTTGAAAGAGGTAAAGTTTTTGGAACAATAATCGGTATCTTTATTACATTAGCTAAAACTTATTTGTTCTTGTTCATTTCTATTGCAACAAGATGGACTTTACCGAGACTGAGAATGGACCAACTATTAAATCTTGGATGGAAATTTCTTTTACCTATTTCTCTAGGTAATCTATTATTAACAACTTCATTCCAACTTCTTTCACTGATGATCTGGCATGTACAGAATGAAAACTTCATTCTCGATTCTACGAGAATTTTTATGAAAGCCTTTCATTTGCTTCTCTTCGATGGAAGTTTGATTTTCCCAGAATGTATCCTAATTTTTGGCCTAATTCTTCTTCTGATGATCGATTCAACCTCTGATCAAAAAGATATACCTTGGTTATATTTCATCTCTTCAACAAGTTTAGTAATGAGCATAACGGCCCTATTGTTCCGATGGAGAGAAGAACCTATGATTAGCTTTTCGGGAAATTTCCAAACGAACAATTTCAACGAAATCTTTCAATTTCTTATTTTACTATGTTCAACTCTATGTATTCCTCTATCCGTAGAGTACATTGAATGTACAGAAATGGCTATAACAGAGTTTCTCTTATTCGTATTAACAGCTACTCTAGGAGGAATGTTTTTATGCGGTGCTAACGATTTAATAACTATCTTTGTAGCTCCAGAATGTTTCAGTTTATGCTCCTACCTATTATCTGGATATACCAAGAAAGATGTACGGTCTAATGAGGCTACTATGAAATATTTACTCATGGGTGGGGCAAGCTCTTCTATTCTGGTTCATGGTTTCTCTTGGCTATATGGTTCATCCGGGGGAGAGATCGAGCTTCAAGAAATAGTGAATGGTCTTATCAATACACAAATGTATAACTCCCCAGGAATTTCAATTGCGCTCATATTCATCACTGTAGGAATTGGGTTCAAGCTTTCCCCAGCCCCTTCTCATCAATGGACTCCTGACGTATACGAAGGATCTCCCACTCCAGTCGTTGCTTTTCTTTCTGTTACTTCGAAAGTAGCTGCTTCAGCTTCAGCCACTCGAATTTTCGATATTCCTTTTTATTTCTCATCAAACGAATGGCATCTTCTTCTGGAAATCCTAGCTATTCTTAGCATGATATTGGGAAATATCATTGCTATTACTCAAACAAGCATGAAACGTATGCTTGCATATTCGTCCATAGGTCAAATCGGATATGTAATTATTGGAATAATTGTTGGAGACTCAAATGATGGATATGCAAGCATGATAACTTATATGCTGTTCTATATCTCCATGAATCTAGGAACTTTTGCTTGCATTGTATTATTTGGTCTACGTACCGGAACTGATAACATTCGAGATTATGCAGGATTATACACGAAAGATCCTTTTTTGGCTCTCTCTTTAGCCCTATGTCTCTTATCCCTAGGAGGTCTTCCTCCACTAGCAGGTTTTTTCGGAAAACTCTATTTATTCTGGTGTGGATGGCAGGCAGGCCTATATTCCTTGGTTTTAATAGGACTCCTTACAAGCGTTGTTTCTATCTACTATTATCTAAAAATAATCAAGTTATTAATGACTGGACGAAACCAAGAAATCACCCCTCACGTGCGAAATTATAGAAGATCTCCTTTAAGATCAAACAATTCCATCGAATTGAGTATGATTGTATGTGTGATAGCATCTACTATACCTGGAATATCAATGAACCCGATTATTGCAATTGCTCAGGATACCCTTTTTATGTTTTTGCTTTACGAATATGATATTTTTTGGGCATTTCTAATAATATCAAGTCTTATTCCTATTTTGGCATTTTTCATTTCCGGGATTTTAGCCCCGATTAGGAAAGGGCCGGAGAAACTTTCTAGTTATGAATCGGGTATAGAACCAATGGGCGACGCTTGGTTACAATTTCGAATCCGTTATTATATGTTTGCTCTCGTTTTTGTTGTTTTTGATGTTGAAACGGTTTTTCTTTATCCATGGGCAATGAGTTTCGATGTATTGGGTGTATCTGTATTTATAGAAGCTTTAATTTTCGTGCTTATCTTAATTGTTGGTTTAGTTTATGCATGGCGAAAGGGGGCATTGGAATGGTCTACGAATCATTTTCCTTGGTTAACAATAATTGTTATTTTGCCAATATCTGCGGGTTCCTTAATTTTCTTTCTTCCCCATAGAGGAAATAGGGTAATTCGTTGGTATACTATATGTATATGTATTTTAGAACTTCTTATAACGACTTATGCATTCTGTTATCATTTCCAATCGGGCGATCCATTAATCCAACTAGTGGAGGATTATAAATGGATCGATTTTTTTGATTTCCATTGGAGATTAGGAATAGATGGCCTTTCTATAGGACCCATTTTACTGACGGGATTCATCACTACTTTAGCTACTTTAGCGGCTCGGCCAGTTACTCGGGATTCTCGACTATTTCATTTCTTGATGTTAGCAATGTACAGCGGTCAAATAGGATTATTTTCTTGTCGGGACCTTTTACTTTTTTTCCTCATGTGGGAGTTAGAATTAATTCCCGTTTATCTACTTCTATCAATGTGGGGAGGAAAAAAACGTCTGTACTCAGCTACCAAATTTATTTTGTACACGGCGGGGGGTTCTGTTTTTCTTTTAATGGGAGTTCTGGGTATCGGTTTATATGGTTCTAATGAACCAACATTAAATTTAGAAATATTAGCCAATCAGTCCTATCCTGTGGCCTTGGAAATAATATTTTATATTGGATTTTTTATTGCTTTTGCTGTCAAATTGCCGATTATACCCCTACATACATGGTTACCAGATACCCATGGAGAAGCGCATTATAGTACTTGTATGCTTCTAGCCGGAATCTTATTAAAAATGGGAGCGTATGGATTAGTTCGGATCAATATGGAATTATTACCACATGCTCATTCTATATTTTCTCCTTGGTTGATGATAGTAGGCGCAATGCAAATAATTTATGCAGCTTCAACATCTCTCGGTCAACGGAATTTAAAAAAAAGAATAGCCTATTCCTCTGTATCTCATATGGGTTTCATAATTATAGGAATTGGTTCTATCACCGATACAGGGCTCAATGGAGCCCTTTTACAAATAATCTCTCATGGATTTATTGGTGCTGCACTTTTTTTCTTGGCAGGAACGACTTATGATAGAATACGTCTTGTTTATCTTGACGAAATGGGTGGAATAGCTATCCCAATGCCAAAAATATTCACGATGTTCAGTAGCTTTTCGATGGCCTCCCTTGCATTACCAGGTATGAGTGGTTTTGTTGCCGAATTAATAGTCTTTTTTGGACTAATTACCAGTCAAAAATACCTTTTAATGCCAAAAATACTAATTACTTTTGTAATGGCAATTGGAATGATATTAACTCCTATTTATTCATTATCTATGTCACGCCAGATGTTCTATGGATACAAGATATTTAATGCTCCAAACTCTTATTTTTTTGATTCTGGACCGCGAGAGTTATTTCTTTCAATCTCTATCTTTTTACCCATACTAGGTATTGGTATGTACCCCGATTTTGTTCTTTCACTATCAGTTGACAAGGTCGAAGTTATTCTATCTAATTCTTTTTATAGAATGATGCTTGAACATGTACTTGTTTTGAGTGCCTATTTATTTTCCATCGGTATCTACGGATTGATCACAAGTCGAAATATGGTTAGAGCCCTTATGTGTCTTGAACTTATATTAAATTCAGTTAATATAAATTTTGTAACATTTTCTGGTTTTTTTGATAATCGTCAATTAAGAGGAGATATTTTCTCCATTTTTGTTATAGCTATTGCAGCCGCTGAAGCAGCTATTGGACCGGCTATTGTTTCATCAATTTATCGTAACAGAAAATCAACTCGTATTAACCAATCCAATTTGTTGAATAAAATGGAACAGACATATCAATATGCGTGGATCATACCTTTTGTTCCACTTCCAGTTCCTATGTTAATAGGAGTCGGACTTCTTCTTTTTCCGACGGCAACAAAAAATCTTCGTCGTATGTGGGCCTTTCCGAGTATTTTATTGTTAAGTATAGTCATGATTTTTTCAATTAATCTGTCTATTCAGCAAATAAATAGTAGTTGTATCTATCAATATGTATGGTCTTGGACCATCAATAATGATTTTTCTTTAGAATTCGGCTACTTGATCGATCCACTTACTTCTATTATGTCAATTTTAATCACTACTGTTGGAATTATGGTTCTTATTTATAGTGATAATTATATGGCTCATGATCAAGGATACTTGAGATTTTTTGCTTATATGAGTTTTTTCAGTACTTCCATGTTAGGATTAGTTACTAGTTCAAATTTGATACAAATTTATATTTTTTGGGAATTGGTTGGAATGTGTTCCTATCTATTAATAGGGTTTTGGTTCACACGACCTATTGCGGCAAATGCTTGTCAAAAAGCGTTTGTAACTAATCGTGTAGGGGATTTTGGTTTATTATTAGGAATTTTAGGTTTTTATTGGATAACAGGTAGTTTCGAATTTCGGGATTTATTCGAAATATTAAATAACTTGATTTATAATAATAAAGTCAATTCTTCATTTGTTACTTTGTGTGCTGCTCTATTATTTACCGGTGCAGTTGCGAAATCTGCACAATTTCCCCTTCATGTATGGTTACCTGATGCTATGGAGGGACCTACTCCTATTTCGGCTCTTATACATGCTGCTACTATGGTAGCAGCGGGAATTTTTCTTGTAGCTCGCCTTCTTCCTCTTTTTATAGTTATACCTTACATAATGAATTTAATCTCGTTCATAGGAATAATAACAGTATTATTAGGAGCTACTTTAGCTCTTGCTCAAAAAGACATTAAGAGGGGTTTAGCCTATTCGACCATGTCTCAATTGGGTTATATGATGTTAGCTCTAGGAATGGGATCTTATCGAAGTGCTTTATTTCATTTGATTACTCATGCTTATTCCAAAGCATTATTATTTTTAGGGTCTGGATCTATTATTCATTCAATGGAAACTATTGTTGGCTATTCTCCAGATAAAAGTCAGAATATGGCTCTTATGGGTGGTTTAACAAAACATGTACCCATTACCCAAATTTCTTTTTTATTAGGTACAATTTCTCTTTGTGGTATTCCACCTCTTGCTTGTTTTTGGTCAAAAGATGAAATTCTTAATGATAGTTGGTTGTATTCGCCGATTTTCGCAATAATAGCTTGGACCACAGCAGGATTAACCGCATTTTATATGTTTCGGATCTATTTACTTACTTTTGAAGGGCATTTAAACGTTCATTTTCAAAATTACAGTGGCAAACAAAATACCCCTTTCTATTCAATATCTCTATGGGGAAAAGGGGGTTCCAAAAGAATTAACAAAAATTTTCGTTTATTAAAAATGAATAATAGTAAAAGTTCTTCTTTTTTTTCAAAAAAGACATATCGAAGTGATAAAAATGTAAGAAACAGGGTAGAACCTTTTATTACTATTGTTCATTTTGAGAATAAAAAGGATTATTCCTATCCTTATGAATCCGACAATACTATGTTATTTCCTTTACTTGTATTGGGCATCTTTACTTTGTTCGTTGGATCTCTAGGAATTCCTTTCAATCAAGAATTGGATATATTAAACAAATGGTTAACTCCGTCTATAAACCTTTTACATCAAAAGTTGAATGATTCGATTGATTGGTATGAATTTTGGAAAGATGCTATTTTTTCAGTTAGTATAGCTTATTTCGGAATATTTATAGCGTCCTTTTTATATAAACCCATTTATTCCTCTTTCCAAAATTTCGACTTAATCAATTTATTTGTTAAAACAGGTCCTAAGAGAAGTCTTTGGGACAAAATTCTAAATAGTCTATATAATTGGTCATATAATCGTGCTTATATAGATGCTTTTTATACAACATTCTTAACTGGGGCGGTAAGAGGATTAGCCCAATTAACTAATTTTTTTGATCGCCAAGTAATTGATGGAATTACGAATGGGGTTGGTGTTATGAGTTTCTTTGTAGGAGAAGGTATCAAATATGTAGGGGGTGGACGCATATCTTCTTATCTTTTCTTCTATTTATCTTGTGTATCAATATTTTTATTAGGTCTTTATTTTCCGGTTTTTATGGGTTTACCTGGACCAATACATGATTTTCTTTTAGTCTTTCTGGGATCGGGTCTTATATTAGGAAGTCTAGGAGTAGTATTACTTCCCAATCCAATTTATTCGGCCTTTTCGTTGGGATTGGTTCTTTTTTGTATATCCTTATTCTATATTCTATCGAACTCGTATTTTGTAGCTGCTGCGCAGCTCCTTATTTATGTGGGAGCTATAAATATTTTAATCATTTTTGCTGTGATGTTCATGAGTGGTTCAGAATATTACAAAGATTTTCATCTTTGGACCGTTGGGGATGGAGTTACTTCAATAGTTTGTACAAGTCTTTTTATTTCACTAATTACTACTATTCCAGATACGTCATGGTACGGGATTATTTGGACTACAAAATCAAACCAGATTATAGAGCAAGATTTGATAAGTAATAGCCAACAAATTGGAATTCATTTATCAACAGATTTTTTTCTTCCATTTGAACTCATTTCAATAATTCTTTTAGTCGCTTTAATAGGTGCAATTGCAATAGCTCGTCAAATGATTGCACCAACTACAAGAAAAGACCTCATGATAGTCAATATGGGTCCTCACCACCCATCAATGCATGGTGTTCTTCGACTTATCGTTACTCTCGATGGTGAAGATGTTATTGACTGTGAACCAATATTGGGTTATTTACACAGAGGAATGGAGAAAATTGCGGAAAACCGAACAATTATACAATATTTGCCTTATGTAACACGTTGGGATTATTTAGCTACTATGTTCACAGAAGCAATAACCGTAAATGGACCCGAACAACTAGGCAATATTCAAGTACCTAAAAGGGCTAGCTATATCAGAGCCATTATGTTGGAGTTGAGTCGTATAGCTTCTCATTTGTTATGGCTTGGTCCTTTTATGGCAGATATTGGGGCACAGACCCCTTTCTTCTATATTTTTCGAGAACGAGAATTGATATATGACCTATTCGAAGCTGCCACCGGTATGCGAATGATGCATAATTATTTTCGTATCGGAGGAATAGCTGCTGATCTACCTCATGGATGGATAGATAAATGTTTGGATTTTTGTGATTATTTTTTAACAAGGGTTGCTGAATATCAAAAGCTTATTACACGGAATCCTATTTTTTTAGAACGAGTTGAGGGCGTAGGCATTATTGGAGGAGAAGAAGCACTAAATTGGGGTTTATCAGGACCAATGCTACGAGCTTCCGGAATACAATGGGACCTTCGTAAAGTTGATCATTATGAGTGTTACGACGAATTTGATTGGGAGGTTCAATGGCAAAAAGAAGGGGATTCATTAGCTCGTTATTTAGTACGAATCAGTGAAATGACAGAATCCATAAAAATTATCCAACAGGCTCTGGAAGGAATTCCAGGGGGGCCCTTTGAGAATTTAGAAATCCGACGCTTTGATAGAGTAAAAGATACTGAATGGAATGATTTTGAATATCGATTTATTAGTAAAAAACCTTCTCCAACTTTTGAATTGTCCAAACAAGAACTTTATGTAAGAGTCGAAGCACCAAAAGGAGAATTGGGAATTTTTCTGATAGGAGATCAGAGTGTTTTTCCTTGGAGATGGAAAATTCGCCCACCGGGTTTTATCAACTTGCAAATTCTGCCTCAGTTAGTTAAAAGAATGAAATTGGCTGATATTATGACGATACTAGGTAGTATAGATATCATTATGGGAGAAGTTGATCGTATGTTTCCTATGGTAACTGAGTTCATGAATTATGGTCAACAAACAATACGAGCTGCAAGGTACATTGGTCAAGGTTTCATGATTACCTTGTCCCATGTGAATCGTTTACCTGTAACTATTCAATACCCCTACGAAAAATTGATCACATCGGAACGTTTCCGAGGACGAATCCACTTTGAATTTGATAAATGCATTGCTTGTGAAGTATGTGTTCGTGTATGTCCTATAGATTTACCCGTTGTTGATTGGAAATTGGAAACGGATATTCGAAAGAAACGATTGCTTAATTACAGTATTGATTTTGGAATCTGTATATTTTGTGGTAATTGCGTTGAGTATTGTCCAACAAATTGTTTATCAATGACTGAAGAATATGAACTTTCTACTTATAATCGTCACGAATTGAATTATAATCAAATTGCTTTAGGTCGGTTACCGGTGTCAATAATTGATGATTACACAATTCGAACAATTTCGAATTCACCTCAAATAAAAAATGGAAAAAATCATGCAGGGTCGTTTGTCTGCTTGGCTAGTCAAGCATGGGCTAATTCATAGATCTTTGGGCTTTGATTATCAAGGAATAGAGACTTTACAAATAAAGCCCAAGGATTGGCATTCCATTGCTGTCATTTTATATGTATATGGTTACAATTATCTACGCTCCCAATGTGCCTATGATGTAGCACCTGGCGGACTGTTAGCTAGTGTGTATCATCTTACGAGAATAGAGTATGGTGTGGATCAACCAGAAGAGGTATGCATAAAAGTATTTGCCTCAAGGAGGAATCCTAGAATTCCGTCCGTTTTCTGGGTTTGGAAAAGTGTGGATTTTCAAGAACGAGAATCTTATGATATGTTGGGAATCTCTTATGATAATCATCCACGCTTGAAACGTATCTTAATGCCTGAAAGTTGGATAGGATGGCCCTTACGTAAGGATTATATTGCCCCCAATTTTTATGAAATACAAGATGCTCATATGAATTCCATTGAGTTTCCTTTACTTGATCAAACAGTCCAAAATTCAGTTATTTCAACTACATTAAATGATCTTTCAAATTGGTCAAGGCTCTCTAGTTTATGGCCGCTTCTCTATGGTACCAGTTGTTGTTTTATTGAATTTGCTTCACTAATAGGATCACGATTCGACTTTGATCGTTATGGATTAGTACCAAGATCGAGTCCTAGACAAGCGGATCTAATTTTAACAGCCGGAACAGTAACAATGAAAATGGCACCCTCTTTAGTGAGATTATATGAGCAAATGCCCGAACCAAAATATGTTATTGCTATGGGAGCCTGTACAATTACAGGAGGGATGTTCAGTACCGATTCTTATAGTACTGTTCGGGGAGTCGATAAGCTAATTCCCGTGGATGTCTATTTGCCAGGTTGTCCACCTAAACCGGAAGCAGTTATAGATGCTATAACAAAACTTCGTAAGAAAATATCTCGAGAAATCTATGAAGATAGAATTAGGTCTCAACAAGCAAGTCGGTGTTTTACTACCAATCACAAGTTTCATGTTGGACGCAGTATGAATACTGGAAATTATGATCAAGGATTCCTTTATCAATCGCCATCTACTTCAGAGATCCCTACTGAAAACTTTTTCAAATATAAAAATTCAGTATCTTCTCACGAATTAGTGAATATGCAAACTAGAAATACTTTTTCTTGGATAAAGGGACAGATTACTCGATCGATTTCCGTATCGCTCATGATATATATAATAACTCGGACATCCATTTCAAGTGCATATCCCATTTTTGCACAGCAGGGTTATGAAAATCCACGAGAAGCGACTGGGCGTATTGTATGTGCCAATTGCCATTTAGCTAATAAGCCCGTGGATATTGAGGTTCCACAAGCGGTACTTCCTGATACTGTATTTGAAGCAGTTGTTCGAATTCCTTATGATAAGCAACTGAAACAAGTTCTTGCTAATGGTAAGAAAGGAGGTTTAAATGTAGGGGCTGTTCTTATTTTACCGGAGGGGTTTGAATTAGCCCCTACCGATCGTATTTCTCCCGAGATGAAAGAAAAGATAGGCAATTTGTCTTTTCAGAGCTATCGCCCCAATAAAAAAAATATTCTTGTGATAGGGCCTGTGCCTGGTCAGAAATATAGTGAAATCACCTTTCCTATTCTTTCCCCCGACCCTGCTACTAAGAAAGATGTTCACTTCTTAAAATATCCTATATACGTAGGCGGGAACAGGGGAAGGGGTCAGATTTATCCCGACGGAAGCAAGAGTAACAATACAGTTTATAATGCTACAGCAGCGGGTATAGTAAGCAAAATCATACGAAAAGAAAAGGGGGGATATGAAATATCCATAACAGATCCATCGGATGGACGTCAAGTGGTTGATATTATCCCTCCAGGACCAGAACTTCTTGTTTCAGAGGGTGAATCCATCCAATTTGATCAACCATTAACGAGTAATCCTAACGTGGGCGGATTTGGTCAGGGAGATGCAGAAATAGTACTTCAAGATCCATTACGTGTCCAAGGCCTTTTGTTCTTCTTGGCATCTGTTATTTTGGCACAAATCTTTTTGGTTCTTAAAAAGAAACAGTTTGAGAAGGTTCAATTGGCCGAAATGAATTTCATGAGTAAAGTCTATGATTGGTTCGAAGAACGTCTCGAGATTCAGGCGATTGCGGATGATATAACTAGTAAATACGTTCCTCCCCATGTGAATATATTTTATTGTTTAGGGGGAATTACGCTTACTTGTTTTTTAGTACAAGTAGCTACGGGGTTTGCTATGACTTTTTACTATCGTCCGACCGTTACAGAGGCTTTTGCCTCTGTTCAATACATAATGACGGAAGCTAACTTTGGTTGGTTAATCCGATCAGTTCATCGATGGTCCGCAAGTATGATGGTCCTAATGATGATCCTGCATGTTTTTCGTGTGTATCTCACGGGTGGATTTAAAAAACCCCGCGAATTGACTTGGGTTACAGGTGTGGTTCTGGGGGTATTGACCGCATCTTTTGGCGTAACTGGTTATTCCTTACCTCGGGACCAAATTGGTTATTGGGCGGTGAAAATTGTAACAGGTGTACCTGAAGCTATTCCTGTAATAGGATCGCCTTTGGTAGAATTATTGCGCGGAAGTGCTAGTGTGGGACAATCCACTTTGACTCGTTTTTATAGTTTACACACTTTTGTATTGCCACTTCTTACTGCTGTATTTATGTTAATGCACTTTCCAATGATACGTAAACAAGGTATTTCTGGTCCTTTAATGGGAGTGACAAAAAAACCTGATTTGAATGATCCTGTATTAAGAGCTAAATTGGCTAAAGGTATGGGTCATAATTATTACGGAGAACCCGCATGGCCCAATGATCTTTTATATATTTTTCCAGTAGTAATTCTAGGTACTATTGCATGTAACGTAGGCTTAGCGGTTCTAGAACCATCAATGATTGGTGAACCGGCAGATCCGTTTGCAACCCCTTTGGAAATATTACCTGAATGGTATTTCTTTCCCGTATTTCAAATACTTCGTACAGTGCCCAATAAATTATTGGGTGTTCTTTTAATGGTTTCAGTACCTGCGGGATTATTAACAGTACCCTTTTTAGAGAATGTTAATAAATTCCAAAATCCATTTCGTCGTCCAGTAGCGACAACCGTCTTTTTGATTGGTACTGCAGTCGCTCTTTGGTTGGGTATTGGTGCAACATTACCTATTGATAAATCCCTAACTTTAGGTCTTTTTATGATTGAAGTTTTTCTATTTGGAATCGTGTTAGGTCTAATTCCTATTACTTTGGCTGGATTATTCGTAACTGCATATTTACAATACAGGCGTGGTGATCAGTTGGACCTTATGCTTACTATAACTAGTTATTTCGGTTTTTTACTAGCGGCTTTAACTATAGCTTCAGCTCTATTTATTGGTCTGAGCAAGATACGACTTATTATGGATATAGTAAGTCTCGCCTGGGCTGCTTTAATGGTAGTCTTTACATTTTCCCTTTCACTCGTAGTGTGGGGAAGAAGTGGACTTATGATTATTCGTTCGCCGGAACCAGAAGTCAAAATTTTGGTGGATAGGGATCCCGTAAAAACTTCTTTCGAGGAATGGGCCAGACCGGGCCATTTCTCAAGAACAATAGCTAAAGGACCTGATACTACCACTTGGATCTGGAACCTACATGCTGATGCTCACGATTTCGATAGCCATACCAGTGATTTGGAGGAGATCTCTCGAAAAGTATTTAGTGCCCATTTCGGTCAACTCTCCATCATCTTTCTTTGGCTGAGCGGTATGTATTTCCACGGTGCTCGTTTTTCCAATTATGAAGCGTGGCTAAGTGATCCAACTCACATTGGGCCTAGTGCCCAGGTGGTTTGGCCAATAGTGGGCCAAGAAATATTGAATGGTGATGTGGGCGGGGGTTTCCGAGGAATACAAATAACCTCTGGGTTTTTTCAGATTTGGCGAGCATCTGGAATAACTAGTGAATTACAACTCTATTGTACCGCAATCGGTGCATTGGTCTTTGCAGCGTTAATGCTTTTTGCTGGTTGGTTTCATTATCATAAAGCGGCCCCAAAATTGGCTTGGTTTCAAGATGTAGAATCTATGTTGAATCACCATTTAGCGGGGCTACTAGGACTTGGGTCTCTCTCTTGGGCGGGGCATCAAGTACATGTATCTTTACCGATTAACCAATTTTTAAACGCTGGAGTAGATCCTAAAGAGATACCGCTTCCTCATGAATTTATCTTGAATCGAGAACTTTTGGCTCAACTTTATCCAAGTTTTGCCGAGGGAGCAACCCCATTTTTCACCTTGAATTGGTCAAAATATGCGGAATTTCTTACTTTTCGTGGAGGATTAGATCCAGTAACTGGGGGTCTATGGCTGACCGATATTGCACACCATCATTTAGCTATTGCAATTCTGTTCCTGATAGCGGGTCACATGTATAGGACTAACTGGGGCATTGGCCATGGCCTAAAAGATATTTTAGAAGCTCATAAAGGTCCATTTACAGGTCAGGGTCATAAAGGCCTATATGAGATCCTAACAACGTCATGGCATGCTCAATTATCTCTTAACCTAGCTATGTTAGGCTCTTTAACCATTGTTGTAGCTCACCATATGTATTCCATGCCCCCTTATCCATATCTAGCTACTGACTATGGGACCCAACTGTCATTGTTTACACATCACATGTGGATTGGTGGATTTCTCATAGTTGGTGCTGCTGCGCATGCAGCCATTTTTATGGTAAGAGACTATGATCCAACTACTCGATACAACGATCTATTAGATCGTGTCCTTAGACATCGTGATGCAATCATATCACATCTCAACTGGGCATGTATCTTTCTAGGCTTTCACAGTTTTGGTTTATATATTCATAATGATACCATGAGCGCTTTAGGGCGTCCTCAAGATATGTTTTCAGATACCGCTATACAATTACAACCCGTTTTTGCTCAATGGATACAAAACACCCATGCTTTAGCACCTGGCGCAACGGCTCCTGGTGCAACAGCAAGCACCAGTTTAACTTGGGGGGGTGGTGATTTAGTAGCAGTGGGTGGCAAAGTGGCTTTGTTACCTATTCCGTTAGGAACCGCGGATTTTTTGGTACATCACATCCATGCATTTACGATTCATGTCACGGTATTGATACTCCTGAAAGGTGTTCTATTTGCTCGTAGCTCCCGTTTGATACCGGATAAAGCAAATCTTGGTTTTCGTTTTCCTTGTGATGGACCTGGAAGAGGGGGTACATGTCAAGTATCGGCTTGGGATCATGTCTTCTTAGGACTATTCTGGATGTACAATTCCATTTCGGTAGTAATATTCCATTTCAGTTGGAAAATGCAGTCAGATGTTTGGGGCAGTATAAGTGATCAAGGGGTAGTAACTCATATCACGGGAGGAAACTTCGCCCAGAGTTCTATTACTATTAATGGGTGGCTCCGGGATTTCTTATGGGCACAGGCATCCCAGGTAATTCAGTCTTATGGTTCTTCATTATCTGCATATGGACTTTTTTTCCTAGGTGCTCATTTTGTATGGGCTTTTAGTTTGATGTTTCTATTCAGCGGACGTGGTTATTGGCAAGAACTTATTGAATCCATCGTTTGGGCTCATAATAAATTAAAAGTTGCTCCTGCTACTCAGCCGAGAGCCTTGAGCATTGTACAAGGACGTGCTGTAGGAGTAACCCATTACCTTCTGGGTGGAATTGCCACAACATGGGCGTTCTTCTTAGCAAGAATTATTGCAGTAGGAATGGCATTAAGATTTCCAAGGTTTAGCCAAGGCTTAGCTCAGGACCCCACTACTCGTCGTATTTGGTTTGGTATTGCTACCGCACATGACTTCGAGAGTCATGATGATATTACTGAGGAACGTCTTTATCAGAATATTTTTGCTTCTCACTTCGGTCAATTAGCAATAATTTTTCTGTGGACTTCCGGAAATCTGTTTCATGTAGCTTGGCAAGGAAATTTTGAATCATGGGTACAGGACCCTTTACATGTAAGACCTATTGCTCATGCGATTTGGGATCCTCATTTTGGTCAACCGGCTGTGGAAGCTTTTACTCGAGGGGGTGCTCTTGGCCCAGTGAATATCGCTTATTCTGGTGTTTATCAGTGGTGGTATACAATCGGTTTACGCACTAATGAAGATCTTTATACTGGAGCTCTTTTTCTATTATTTCTTTCTGCCATATCCTTAATAGCAGGTTGGTTACACCTACAACCGAAATGGAAACCGAGCGTTTCGTGGTTCAAAAATGCCGAATCTCGTCTGAATCATCATTTGTCAGGACTCTTCGGCGTAAGTTCCTTGGCTTGGACAGGGCATTTAGTACATGTCGCTATTCCTGGATCCAGAGGGGAGTATGTTCGATGGAATAATTTCTTAGAGGTATTACCGCATCCCCAAGGGTTAGGCCCACTTTTTACAGGTCAGTGGAATCTTTATGCTCAAAACCCTGATTCAAGTAGTCATTTATTTGGGACCTCCCAAGGAGCAGGAACTGCCATTCTAACTCTTCTCGGGGGATTCCATCCACAAACACAAAGTTTATGGCTGACCGATATTGCTCATCATCATCTAGCTATTGCATTTATTTTTCTTGTTGCTGGTCATATGTATCGAACGAATTTCGGGATTGGACACAGTATCAAAGATCTTTTAGATGCACATATTCCTCCGGGGGGACGATTGGGACGAGGGCATAAGGGTCTTTATGACACAATCAATAATTCGCTTCATTTTCAATTAGGCCTTGCTCTAGCTTCTTTAGGGGTTATTACTTCCTTAGTAGCTCAACACATGTACTCTTTACCTGCTTATGCATTCATAGCACAAGACTTTACTACTCAAGCTGCATTATATACTCATCACCAATATATCGCAGGATTCATCATGACAGGAGCTTTTGCTCATGGAGCTATATTTTTCATTAGAGATTACAATCCGGAGCAAAATGAAGATAATGTATTGGCAAGAATGTTAGACCATAAAGAAGCTATCATATCTCATTTAAGTTGGGCCAGCCTCTTTCTGGGATTCCATACCTTGGGACTTTATGTTCATAATGATGTCATGCTTGCCTTTGGTACTCCAGAAAAGCAAATTTTGATCGAACCTATATTTGCTCAATGGATACAATCGGCTCATGGGAAAACTTCATATGGGTTCGATGTACTTTTATCTTCAACGAGCGGTCCGGCATTCAATGCGGGTCGAAGCATCTGGTTGCCCGGTTGGTTAAATGCTATTAATGAAAATAGTAATTCATTATTCTTGACAATAGGTCCTGGAGACTTTTTGGTTCATCATGCTATTGCTCTGGGTTTACATACAACTACATTGATCTTAGTAAAAGGTGCTTTAGATGCACGCGGTTCCAAGTTAATGCCAGATAAAAAGGATTTCGGTTATAGTTTTCCGTGCGACGGCCCGGGACGAGGGGGTACTTGTGATATTTCGGCATGGGACGCATTTTATTTGGCAGTTTTTTGGATGTTAAATACTATTGGATGGGTTACTTTTTATTGGCATTGGAAGCACATCACATTATGGCAGGGTAACGTTTCACAGTTTAATGAATCTTCCACTTACTTGATGGGTTGGCTAAGAGATTATTTATGGTTAAACTCTTCACAACTTATCAATGGATATAATCCTTTTGGTATGAATAGTTTATCGGTCTGGGCATGGATGTTCTTATTTGGACATCTTGTTTGGGCTACTGGATTTATGTTCTTAATTTCCTGGCGTGGATATTGGCAGGAATTGATTGAAACTTTAGCATGGGCTCATGAACGCACACCTTTGGCCAATTTGATTCGATGGAGAGATAAACCTGTGGCTCTTTCCATTGTCCAAGCAAGATTGGTTGGATTAGCCCACTTTTCTGTAGGTTATATATTCACTTATGCGGCTTTTTTGATTGCCTCTACATCGGGGAAATTTGGCATGTCACATTCAGTAAAGATTTATGATACATGTATAGGATGTACTCAATGTGTCCGAGCGTGTCCCACCGATGTATTAGAAATGATACCTTGGGACGGATGTAAAGCTAAACAAATTGCTTCTGCCCCAAGGACCGAGGACTGTGTTGGTTGTAAGAGATGTGAATCCGCCTGTCCAACGGATTTCTTGAGTGTTCGAGTTTATTTATGGCATGAAACAACTCGCAGTATGGGTCTAGCTTATATGACAACTTTCAATTTCCCCTCTATTTTTGTGCCTTTAGTAGGCCTAGTATTTCCGGCAATTGCAATGGCTTCTTTATCTCTTCATGTTCAAAAAAACAAGATTGTTATGCGAGATCTAAAAACATATCTCTCCGTTGCACCAGTACTAAGTACGCTATGGTTCGGGGCTTTAGCAGGTCTATTGATAGAGATTAATCGTTTTTTCCCGGATGCGTTGACATTCCCCTTTTTTTCATTCATGACTGCAATTTTAGAGAGACGCGAAAGCGAAAGCCTATGGGGTCGCTTCTGTAACTGGATAACCAGCACCGAAAACCGTCTTTACATTGGATGGTTTGGTGTTTTGATGATCCCTACCTTATTGACCGCAACTTCTGTATTTATTATTGCCTTCATTGCTGCTCCTCCAGTAGATATTGATGGTATTCGTGAACCTGTTTCTGGATCTCTACTTTACGGAAACAATATTATCTCAGGTGCCATTATTCCTACTTCTGCAGCTATAGGTTTGCACTTTTACCCAATCTGGGAAGCGGCATCCGTTGATGAATGGTTATACAACGGGGGTCCTTATGAACTAATTGTTCTACACTTCTTACTTGGTGTAGCTTGTTACATGGGTCGTGAGTGGGAGCTTAGTTTCCGTCTGGGTATGCGACCTTGGATTGCTGTTGCATATTCAGCTCCTGTTGCAGCTGCTACCGCTGTTTTCTTGATCTACCCAATTGGTCAAGGAAGTTTTTCTGATGGTATGCCTCTAGGAATTTCTGGTACTTTCAACTTCATGATTGTATTCCAGGCTGAGCACAACATCCTTATGCACCCATTTCACATGTTAGGCGTAGCTGGTGTATTCGGCGGCTCCCTATTCAGCGCTATGCATGGTTCCTTGGTAACTTCTAGTTTGATCAGGGAAACCACAGAAAATGAATCTGCTAATGAAGGTTACAGATTCGGTCAAGAGGAAGAAACTTATAATATCGTAGCCGCTCATGGTTATTTTGGCCGATTAATCTTCCAATATGCTAGTTTCAACAACTCTCGTTCGTTACACTTCTTCCTAGCTGCTTGGCCTGTAGTAGGTATCTGGTTCACTGCTTTAGGTATCAGCACTATGGCTTTCAACCTAAATGGTTTCAATTTCAACCAATCCGTAGTTGATAGTCAAGGCCGTGTAATTAATACTTGGGCTGATATCATTAACCGTGCTAACCTTGGTATGGAAGTTATGCATGAACGTAATGCTCATAACTTCCCTCTAGACCTAGCTTCTATCGAAGTTCCATCTACAAATGGAATGGGTTTACCTTGGTATCGTGTTCATACCGTTGTATTGAATGATCCCGGTCGGTTGCTTTCCGTTCATATAATGCATACAGCTCTGGTTGCTGGTTGGGCAGGTTCGATGGCTCTGTATGAATTAGCAGTTTTTGATCCTTCTGACCCTGTTCTTGATCCAATGTGGAGACAGGGTATGTTTGTTATACCTTTCATGACTCGTTTAGGAATAACCAATTCATGGGGAGGTTGGAGTATCACAGGAGGGACTGTAACGAATCCGGGGATTTGGAGTTACGAAGGTGTAGCTGGGGCACATATTGTGTTTTCGGGCTTATGCTTTTTGGCAGCTATCTGGCATTGGGTCTATTGGGATCTAGAAATATTTTGTGATGAACGTACAGGAAAACCTTCTTTGGATTTGCCCAAGATCTTTGGAATTCATTTATTTCTCTCAGGGGTGGCTTGCTTTGGTTTTGGTGCATTTCATGTAACAGGCTTGTATGGTCCTGGAATATGGGTGTCCGATCCTTATGGACTAACGGGAAAAGTACAACCTGTAAATCCGGCGTGGGGCGTGGAAGGTTTTGATCCTTTTGTTCCGGGAGGAATAGCTTCTCATCATATTGCAGCAGGGACATTGGGCATATTAGCGGGTCTATTCCATCTTAGCGTCCGCCCGCCACAACGTCTATACAAAGGATTACGTATGGGAAATATTGAAACCGTACTTTCCAGTAGTATCGCGGCTGTCTTTTTTGCTGCTTTTGTTGTTGCTGGAACTATGTGGTATGGTTCAGCAACTACCCCCATCGAATTATTTGGGCCCACTCGTTATCAATGGGATCAGGGTTACTTCCAGCAAGAGATATACCGAAGAGTTAGTGCTGGGCTAGCAGAAAATCAAAGTTTATCAGAAGCCTGGTCTAAAATTCCTGAAAAATTAGCTTTTTATGATTATATCGGCAATAATCCGGCAAAAGGAGGATTATTCAGGGCAGGTTCAATGGATAACGGAGATGGAATAGCGGTTGGATGGTTAGGACACCCTATCTTTAGAGATAAAGAAGGGCGTGAACTTTTTGTACGTCGTATGCCTACTTTTTTTGAAACATTTCCAGTCGTTTTGGTAGACGGCGACGGAATTGTTAGAGCTGATGTTCCTTTTAGAAGGGCAGAATCGAAGTATAGTGTTGAACAAGTAGGTGTAACTGTTGAGTTCTACGGCGGCGAACTCAATGGAGTCAGTTATAGTGATCCTGCTACTGTGAAAAAATATGCTAGACGCGCTCAATTGGGTGAAATTTTTGAATTAGATCGCGCTACTTTGAAATCCGATGGTGTTTTTCGTAGCAGTCCAAGGGGTTGGTTTACTTTTGGGCATGCTTCGTTTGCTTTGCTCTTCTTCTTCGGACACATTTGGCATGGTGCTAGAACCTTGTTCAGAGATGTTTTTGCCGGTATTGACCCAGATTTGGATGCTCAAGTAGAGTTTGGAGCATTCCAAAAACTTGGGGATCCAACGACAAGAAGACAGGTAGTCATGAAAACCTTATATTCCCTGAGGAGGTTCTACCACGTGGAAACGCTCTTTAATGGAACTTTAGCTGTAACTGGTCGTGACCAAGAAACCACCGGTTTTGCTTGGTGGGCCGGGAATGCTCGACTTATTAATTTATCCGGTAAACTACTAGGAGCTCATGTAGCCCATGCCGGATTAATCGTATTCTGGGCCGGAGCAATGAACCTATTTGAAGTGGCTCATTTCGTACCAGAGAAGCCTATGTATGAACAAGGATTAATTTTACTTCCCCATCTAGCTACTCTAGGTTGGGGGGTAGGTCCTGGGGGGGAAGTTATAGACACCTTTCCCTACTTTGTATCTGGAGTACTTCATTTAATTTCCTCTGCAGTATTGGGCTTTGGCGGTATTTATCATGCACTTCTGGGACCTGAGACACTTGAGGAATCTTTTCCATTCTTCGGTTATGTATGGAAAGATAGAAATAAAATGACCACAATTTTAGGTATTCACTTAATCTTGTTAGGTCTAGGCGCTTTTCTTCTAGTATTCAAGGCTCTTTATTTTGGGGGCGTATATGATACTTGGGCTCCGGGAGGGGGAGATGTAAGAAAAATTACCAACTTGACCCTTAGCCCAAGTATTATATTTGGTTATTTACTAAAATCGCCCTTTGGAGGGGAAGGATGGATTGTTAGTGTGGACGATTTAGAAGATATAATCGGAGGGCATGTATGGTTAGGTTCCATTTGTATACTTGGTGGAATCTGGCATATCTTAACCAAACCCTTCGCATGGGCTCGACGCGCTCTTGTATGGTCTGGGGAGGCTTACTTATCTTATAGTTTAGCGGCTTTATCCATCTTTGGTTTCACTGCTTGTTGTTTTGTCTGGTTCAATAATACCGCTTATCCTAGCGAGTTTTACGGACCTACTGGACCAGAAGCTTCTCAAGCTCAAGCATTTACTTTTCTAGTTAGAGACCAACGTCTTGGGGCTAATGTAGGATCTGCGCAAGGACCTACAGGTTTAGGTAAATATCTAATGCGTTCCCCAACCGGAGAAGTCATTTTTGGAGGAGAAACTATGCGTTTTTGGGATCTGCGTGCTCCTTGGTTAGAACCTCTAAGAGGTCCAAATGGATTGGACTTGAGTAGGTTGAAAAAAGACATACAACCTTGGCAAGAACGGCGTTCCGCAGAATATATGACTCATGCTCCTTTAGGTTCTTTAAATTCTGTGGGTGGCGTAGCTACCGAGATTAATGCAGTTAATTATGTCTCTCCTAGAAGTTGGTTAGCTACCTCTCATTTTGTTCTAGGATTCTTTTTCTTCGTAGGTCATTTGTGGCACGCGGGAAGGGCTCGTGCAGCTGCAGCAGGATTTGAAAAAGGAATTGATCGTGATTTTGAACCTGTTCTTTCCATGACCCCTCTTAATATGACTATAGCCCTTGGTAAATTTACCAAAGACGAAAATGATTTATTTGATATTATGGATGACTGGTTACGGAGGGACCGTTTCGTTTTTGTAGGCTGGTCCGGTCTATTACTCTTTCCTTGTGCCTATTTCGCTCTAGGAGGTTGGTTCACAGGTACAACCTTTGTAACTTCATGGTATACCCATGGATTGGCTAGTTCCTATTTGGAAGGCTGTAATTTCTTAACGGCCGCAGTTTCTACTCCTGCTAATAGTTTAGCGCATTCTTTATTGTTACTGTGGGGTCCTGAAGCACAAGGAGATTTGACTCGTTGGTGTCAATTAGGCGGTCTGTGGACTTTTGTTGCTCTCCATGGCGCTTTCGGACTAATAGGTTTCATGTTACGTCAATTCGAGCTTGCTCGATCTGTTCAATTGCGACCTTATAATGCAATCGCATTCTCTGGTCCAATTGCTGTTTTTGTTTCTGTATTCCTGATTTATCCACTAGGTCAGTCTGGTTGGTTCTTTGCACCTAGTTTTGGTGTAGCAGCTATATTTCGATTCATCCTCTTTTTTCAAGGATTTCATAATTGGACGCTAAACCCATTTCATATGATGGGAGTTGCCGGTGTATTGGGTGCTGCTTTGCTATGCGCTATTCATGGTGCTACCGTGGAAAATACTTTATTTGAAGATGGTGATGGTGCAAATACATTCCGCGCTTTTAACCCAACTCAAGCTGAAGAAACTTATTCAATGGTCACCGCTAACCGCTTTTGGTCCCAAATCTTTGGGGTTGCTTTTTCCAATAAACGTTGGTTACATTTCTTTATGTTATTTGTACCAGTAACCGGTTTATGGATGAGTGCTCTTGGAGTAGTCGGTCTGGCCCTGAACCTACGCGCCTATGACTTCGTTTCTCAGGAAATTCGCGCAGCGGAAGATCCTGAATTTGAGACTTTCTACACCAAAAATATTCTATTAAACGAAGGTATTCGTGCTTGGATGGCAGCTCAAGATCAGCCTCATGAAAACCTTATATTCCCTGAGGAGGTTCTACCACGTGGAAACGCTCTTATGTCTGGAAGCACAGGAGAACGTTCTTTTGCTGATATTATTACCAGTATTCGATACTGGGTCATTCATAGCATTACTATACCTTCCCTATTCATTGCGGGTTGGTTATTCGTCAGTACCGGTTTAGCTTACGATGTATTTGGAAGCCCTCGGCCAAACGAATATTTTACAGAGAGCCGACAAGGAATTCCATTAATAACTGGCCGTTTTGATCCTTTGGAACAACTCGATGAATTTAGTAGATCGTTTATGACTATAGATCGAACCTATCCAATTTTTACAGTACGATGGTTGGCTGTTCACGGCCTAGCTGTACCTACCGTCTTTTTTTTGGGGTCAATATCAGCAATGCAGTTCATCCAACGAATGAATACAATAGGATTTATGGCTACACAAACTGTTGAGAACAGTTCTAGATCTGGTCCAAGACGAACTACTGTAGGGAGTTTATTAAAACCATTGAATTCGGAATATGGTAAAGTAGCTCCCGGGTGGGGAACGACTCCTTTGATGGGTGTCGCAATGGCTCTATTTGCGGTATTTCTATCTATTATTTTGGAGATTTCTAATTCTTCCGTTTTATTGGATGGAATTTCAATGAATATGCTTACTCTGAAACTCTTCGTTTATACCGTAGTGATATTTTTTGTTTCTCTCTTCATCTTTGGATTCCTATCTAATGATCCAGGACGTAATCCTGGACGTGAAGAAATGGCCGATACTACTGGAAGGATTCCTCTTTGGATAATAGGTACTGTAACTGGTATTCTTGTGATTGGTTTAATAGGTATTTTCTTTTATGGTTCATATTCCGGATTGGGTTCATCCCTGATGCTTAATATCTTTAGTTTGATCTGTATTTGTCTTAATTCTGCCCTTTATTCGAGTAGTTTTTTCTTCGGCAAATTGCCCGAAGCCTATGCTTTTTTGAATCCAATCGTAGATGTTATGCCAGTCATACCTTTGTTTTTTTTTCTCTTAGCCTTTGTTTGGCAAGCTGCTGTAAGTTTTCGAATGACACAATCAAACCCGAACGAACAAAATGTTGAATTGAATCGTACCAGTCTCTACTGGGGGTTATTACTCATTTTTGTACTTGCTGTTTTATTTTCCAATTATTTCTTCAATATGGAAGTCAATATTCTTGCATTTATTGCGACTGCACTATTCATTCTAGTTCCTACCGCTTTTCTACTTATCATTTACGTAAAAACAGTCAGTCAAAATGATATGGAAACAGCAACCCTAGTCGCCATCTTTATATCTGGTTTACTTGTCAGTTTTACTGGGTACGCCTTATATACCGCTTTTGGGCAACCTTCTCAACAACTAAGAGATCCATTCGAGGAACATGGGGACATGGAAGCATTGGTTTATACATTCCTCTTAGTCTCGACTCTAGGGATAATTTTTTTCGCTATCTTTTTTCGAGAACCGCCTAAAGTTCCAACTAAAAAGCTGAAAATGACTCTTGTTTTCCAATTGGCTGTTTTTGCATTAATTGCTACTTCATCAATCTTATTGATTAGTGTACCCGTTGTATTTGCTTCTCCTGATGGTTGGTCAAGTAACAAAAATGTTGTATTTTCCGGTACATCATTATGGATTGGGTTAGTCTTTCTGGTGGGTATCCTTAATTCTCTCATCTCTATGTCACCACAAACAGAGACTAAAGCAAGTGTTGGATTCAAAGCGGGTGTTAAAGAGTACAAATTGACTTATTATACTCCTGAATACGAAACCAAAGATACTGATATCTTGGCAGCATTCCGAGTAACTCCTCAACCTGGAGTTCCGCCTGAAGAAGCAGGGGCTGCGGTAGCTGCCGAATCTTCTACTGGCACATGGACAACTGTGTGGACCGATGGACTTACCAGCCTTGATCGTTACAAAGGGCGATGCTACCATATTGAGCCCGTTCCTGGAGAAGCAGATCAATATATCTGTTATGTAGCTTACCCTTTAGACCTTTTTGAAGAAGGTTCTGTTACTAACATGTTTACTTCCATTGTAGGTAATGTATTTGGGTTCAAAGCCCTGCGTGCTCTACGTCTGGAAGATCTGCGAATCCCTCCTGCTTATATTAAAACTTTCCAAGGCCCGCCTCATGGGATCCAAGTTGAGAGAGATAAATTGAACAAGTATGGTCGTCCCCTGTTGGGATGTACTATTAAACCAAAATTGGGGTTATCTGCTAAAAACTATGGTAGAGCAGTTTATGAATGTCTTCGCGGTGGACTTGATTTTACCAAAGATGATGAGAACGTGAACTCCCAGCCATTTATGCGTTGGAGAGATCGTTTCTTATTTTGTGCCGAAGCAATTTATAAATCACAGGCTGAAACAGGTGAAATCAAAGGGCATTACTTGAATGCTACTGCGGGTACATGCGAAGAAATGATCAAAAGAGCTGTATTTGCTAGAGAATTGGGAGCTCCTATCGTAATGCATGACTACTTAACAGGAGGATTCACTGCAAATACTAGCTTGGCTCATTATTGCCGAGATAATGGACTACTTCTTCACATTCACCGTGCAATGCATGCAGTTATTGATAGACAGAAGAATCATGGTATACACTTCCGTGTACTAGCTAAAGGGTTACGTATGTCTGGTGGAGATCATATTCACTCTGGTACCGTAGTAGGTAAACTTGAAGGGGAAAGAGACATCACTTTGGGCTTTGTTGATTTACTGCGTGATGATTTTATTGAAAAAGATCGAAGTCGCGGTATTTATTTCACTCAAGATTGGGTCTCTCTACCAGGTGTTCTGCCCGTGGCTTCAGGGGGTATTCACGTTTGGCATATGCCTGCTCTGACCGAGATCTTTGGGGATGATTCCGTACTACAGTTCGGTGGAGGAACTTTAGGGCACCCTTGGGGTAATGCGCCAGGTGCCGTAGCTAACCGAGTAGCTCTAGAAGCATGTGTAAAAGCTCGTAATGAAGGACGTGATCTTGCTTCTGAGGGTAATGTAATTATCCGTGAGGCTAGCAAATGGAGTCCTGAACTAGCTGCTGCTTGTGAGGTATGGAAAGAGATCAAATTTGAGTTTGCCGCAATGGATACTCTAATGATTCAACCTCAGACCCATTTAAATGTAGCAGATAACAGCGGGGCTCGAGAATTGATGTGTATTCGAATCATAGGAGCTAGCAATCGTCGATATGCTCATATTGGTGACGTTATTGTTGCTGTGATCAAAGAAGCAGTACCAAATATGCCCCTAGAAAAATCAGAAGTAGTCAGAGCTGTAATTGTTCGTACCTGTAAAGAACTTAAACGTGACAGCGGTATGATAATACGATATGATGACAATGCTGCAGTTGTGATTGATCAAGAAGGAAATCCAAAAGGAACTAGAATTTTTGGTGCGATCCCCCGGGAATTGAGACAATTCCATTTTACTAAAATAGTTTCATTAGCTCCCGAGGTATTAATGCTTAGTCCCAAAAGAACTAGATTCCGTAAACAACATAGAGGAAGAATGAAGGGAATATCTTATCGAGGTAATCATATTTGTTTCGGTAAATATGCTCTTCAGGCACTTGAACCTGCTTGGATCACATCTAGACAAATCGAAGCAGGTCGACGAGCAATGACACGAAATGCACGTCGTGGTGGAAAAATATGGGTCCGTATATTTCCAGACAAACCGGTTACAGTAAGACCCGCTGAAACACGTATGGGTTCGGGAAAGGGATCCCCTGAATATTGGGTAGCTGTTGTTAAACCAGGTCGAATACTATACGAAATGGGTGGAGTAACCGAAAATATAGCTAGAAGGGCTATTTCAATAGCAGCATCCAAAATGCCTATACGAACTCAATTCATTATTTCAGGAATGACCAGAATTAAACGCGGATATATAGCTCGGAGACGTAGAACAAAAATTCGTTTATTTGCATCAAGCTTTCGAGGGGCTCATTCAAGACTTACTCGAACTATTACTCAACAGAAAATAAGAGCTTTGGTTTCGGCTCATCGGGATAGGGATAAGCAAAAGAGAAATTTTCGTCGTTTGTGGATCACTCGGATAAACGCAGTAATTCGCGAAAAGGGAGTATCTTATAGTTATAGTAAATTAATACATGATCTATACAAGAGACAGTTGCTTCTTAATCGTAAAATACTTGCACAAATAGCTATATCAAATAGGAATTGTCTTTATATGATTTCCAACGAGATCATAAAAGAAGTAGATTGGAAAGAATCCACCGGAATAATTATGCGAAAGAAGAAAAAAACAGAAGTATACGCTTTAGGTCGACATATATCTCTATCGGCTGACAAAGCAAGAAGAGTAATTGATCAAATTCGTGGACGCTCCTATGAGGAAACACTTATGATACTAGAACTCATGCCCTATAGAGCATGTTATCCCATTTTTAAATTGGTTTACTCTGCAGCAGCAAATGCTAGTTACAATATGGGTTCCAACGAAGCCAATTTAGTCATTAGTAAGGCCGAAGTTAACGAGGGTACTACCGTGAAGAAATTCAAACCTCGAGCTCGAGGACGTAGTTATCCGATAAAAAGGCCTACCTGTCATATAACTATTGGAGTGAAAGATATATCTTTACATGATGAATATGGACAGATATATTCGTTAAAAAAACCTAGATGGAAAAATAAGTATACAACTATGGTATATCATGATATGTATAGTATTGGGGGAGTATGGGACAAAAAAATGGATGGAATCAAATATGCAGTATTTACAGACAAAAGTATTCGGTTATTGGGGAAAAATCAATATACTTCTAATGTCGAATCAGGATCAACTAGGACAGAAATAAAGCATTGGGTCGAACTCTTCTTTGGTGTCAAGGTAATAGCTATGAATAGTCATCGACTTCCGGGAAAGGGTAGAAGAATGGGACCTATTATGGGACATACAATGCATTACAGACGTATGATCATTACGCTTCAACCGGGTTATTCTATTCCACCTCTTAGAAAGAAAAGAACTATGGCGATACATTTATACAAAACTTCTACCCCGAGCACACGCAATGGAACCGTAGACAGTCAAGTGAAATCCAATCCACGAAATAATTTGATCTATGGACAGCATCATTGTGGTAAAGGTCGTAATGCCAGAGGAATCATTACCGCAAGGCATAGAGGGGGAGGTCATAAGCGTCTATACCGTAAAATCGATTTTCGACGGAATGAAAAAGACATATATGGTAGAATCGTAACCATAGAATACGACCCTAATCGAAATGCATACATTTGTCTCATACACTATGGGGATGGTGAGAAGAGATATATTTTACATCCCAGAGGGGCTATAATTGGAGATACCATTGTTTCTGGTACAGAAGTTCCTATAAAAATGGGAAATGAAGAATCTACTTCAACCGATATGCCCTTAGGCACGGCCATACATAACATAGAAATCACACTTGGAAAGGGTGGACAATTAGTTAGAGCAGCGGGTGCTGTAGCGAAACTGATTGCAAAAGAGGGGAAATCGGCCACATTAAAATTACCTTCTGGGGAGGTCCGTTTGATATCCAAAAACTGCTCAGCAACAGTCGGACAAGTGGGGAATGTTGGGGCGAACCAGAAAAGTTTGGGTAGAGCCGGATCTAAGCGTTGGCTAGGTAAGCGTCCTGTAGTAAGAGGAGTAGTTATGAACCCTGTAGACCATCCCCATGGGGGTGGTGAAGGGAGAGCCCCAATTGGTAGAAAAAAACCCACAACCCCTTGGGGTTATCCTGCACTTGGAAGCAGAAGTAGAAAAAGGAATAAATATAGTGATAATTTGATTCTTCGTCGCCGTAGTAAAATGGCAGTTCCAAAAAAACGTACTTCTGCATCAAAAAAGCGTATTCGTAAAAATATTTGGAAAAGGAAAGGATATGGGACAGCGTTAAAAGCATTTTCCTTAGGGAAATCTCTTTCTACCGGGAATTCAAAAAGTTTTTTTGTGCGAAAAAAAAATGGCTAAGGGGAAAGATGCGCGAGTAACGGTGATTTTGGAATGTACCAGTTGTGTCCGAAATGGTGTTAAGAAGGTATCAAGGGGCATTTCCAGATATATTACTCAAAAGAACCGGCACAATACGCCTAATCGATTAGAATTGAGAAAATTCTGTCCCTATTGTTACAAACATATGATTCATGGGGAAATAAAGAAAATGAAAATAAGAGCTTCTGTTCGTAAAATTTGTGAAAAATGTCGCCTAATCCGTAGGCGGGGGCGCATTATAGTAATTTGTTCCAACCCGAGACATAAACAAAGACAAGGAATGGTTCGAGAGAAAGTAACAGTATCTACTCGGACACTACAGTGGAAGTGTGTTGAATCAAGAGAAGACAGTAAACGTCTTTATTATGGACGCTTTATTCTGTCTCCACTTATGAAAGGTCAAGCCGACACAATAGGCATTGCGATGCGAAGAGCTTTACTTGGAGAAATAGAAGGAACATGTATCACACGTGTAAAATCTGAGAACGTCCCGCATGAATATTCTACCATAGCGGGTATTCAAGAATCGGTCCATGAAATTTTCATGAATTTAAAAGAAATTGTATTGAGAAGTAATCTATATGGAACTTGTGACGCGTCTATTTGTGTCAGAGGTCCAGGATATGTAACTGCTCAAGATATCATCTTACCACCTTATGTAGAAATCGTTGATAATACACAACATATAGCTAGCTTGACAGAACCAATTGATTTGTGTATTGGATTACAAATCAAGAGAAATCGCGGATATCTTATCAAAATGCCACATAACTTTCAAGATGGAAGTTATCCTATAGATGCTGTATTCATGCCTGTTCGAAATGCGAATCATAGTATTCATTCTTATGGGAATGGGAATGAAAAACAAGAGATACTCTTTCTCGAAATATGGACAAATGGGAGTTTAACTCCGAAAGAAGCACTTCATGAAGCCTGCCGGAATTTGATTGATTTATTTATTCCCTTTTTACATAAGGAAGAAGAAAACTTCCCTTTAGAGGACAATCAACACACGGTTCCTTTATCCCCTCTTACCTTTCACGATAAATTGGATAAACTCAGAAAAAACAAAAAAAAAATAGCATTGAAACCGATTTTTATTGACCAATCAGAATTCTCTCCCAGGGTCTATAATTGCCTCAAAAGGTCCAATATATATACATTATTGGACCTTTTGAATAACAGTCCGGAAGATCTCATGAAAATTGAACATTTGCGCCTAGAAGATATAAAACAGATATTGGTCATTCTAGAAAAACATTTCGCAATTGATTTACCAAAAAAGAAGTTTATGCTCGGGGATGGAAATGAGGGAATGTCTACAATACCTGGATTTAATCAGATACAATTTGAAGGATTTTATAGGTTCATTGATCAGGGTTTGACAGAAGAACTTTATAAGTTTCCAAAAATTGAAGATACAGATCAAGAAATAGAATTTCAATTATTTGTGGAAAGATATCAATTGGTAGAACCGTTGATAAAAGAAAGAGATGCTGTGTATGAATCACTCACATATTCTTCTGAATTATATGTATCCGGGGGATTAATTTGGAAAACTAGTAGGGATATGCAAGAACAAACCATTTTTATTGGAAACATTCCTCTAATGAATTCCCTGGGAACTTCTATAGTAAATGGAATATATAGAATTGTGATCAATCAAATATTGCAAAGCCCCGGTATTTATTACCGATCAGAATTGGACCATAACGGAATTTCGGTCTATACCGGCACCATAATATCAGATTGGGGAGGAAGATCAGAATTAGAGATTGATAGAAAAGCAAGGATATGGGCTCGTGTGAGTAGGAAACAAAAAATATCTATTCTAGTTCTATCATCAGCTATGGGTTCGAATCTAAGAGAAATTCTAGACAATGTTTGTTATCCTGAAATTTTTTTGTCTTTTCTGAATGATAAGGAGAGAAAAAAAATTGGATCAAAAGAAAATGCCATTTTGGAGTTTTATCAACAATTTGCTTGTGTAGGTGGGGATCCGGTATTTTCTGAATCCTTATGTAAGGAATTACAAAAGAAGTTCTTTCAACAAAGATGTGAATTAGGAAGGATTGGTCGACGAAATATGAACCGAAGACTGAACCTTGATATACCCCAGAACAATACATTTTTGTTACCACGAGACATATTGGCAGCCGCTGATCATTTGATTGAACTGAAATTTGGAATGGGTACACTTGACGATATGAATCATTTGAAAAATAAACGTATTCGTTCTGTAGCGGATCTTTTACAAGATCAATTCGGATTGGCTCTGGTTCGTTTAGAAAATGTGGTTCGAGGAACTATATGTGGAGCAATTCGGCACAAATTGATACCGACTCCTCAGAATTTAGTAACTTCAACTCCATTAACAACCACTTATGAATCTTTTTTCGGTTTACACCCCTTATCTCAAGTTTTGGATCGAACTAATCCATTGACACAAATAGTTCATGGGAGAAAATTGAGTTATTTAGGCCCTGGAGGACTAACAGGGCGAACTGCTAGTTTTCGGATACGAGATATCCATCCTAGTCACTATGGGCGTATTTGCCCAATTGACACATCTGAGGGAATCAATGTTGGACTTATTGGATCCTTAGCAATTCATGCGAGGATTGGTCATTGGGGATCTCTAGAAAGCCCATTTTATGAAATTTCTGAAAGATCAACAGGGGTACGGATGCTTTATTTATCACCAGGTAGAGATGAATACTATATGGTAGCGGCAGGAAATTCTTTGGCGTTGAATCAGGATATTCAGGAAGAACAGGTTGTTCCAGCTCGATACCGTCAAGAATTCCTGACTATTGCATGGGAACAGGTTCATCTTCGAAGTATTTTTCCCTTCCAATATTTTTCTATTGGAGCTTCCCTCATTCCTTTTATCGAACATAATGATGCGAATAGGGCTTTAATGAGTTCTAATATGCAACGTCAAGCAGTTCCGCTTTCTCGGCCCGAGAAATGCATTGTTGGAACTGGGTTGGAACGACAAGCAGCTCTAGATTCAGGGGCTCTTGCTATAGCCGAACGTGAGGGAAAGATCATTTATACCGATACTGAAAAGATCCTTTTCTCAGGTAATGGAGATACTCTAAGCATTCCATTAGTTATGTATCAACGTTCCAACAAAAATACTTGTATGCATCAAAAACCCCAGGTTCAGCGGGGTAAATGTATTAAAAAGGGACAAATTTTAGCAGATGGTGCTGCTACGGTTGGTGGCGAACTTGCTTTGGGGAAAAACGTATTAGTAGCTTATATGCCATGGGAAGGTTACAATTCTGAAGATGCAGTACTCATTAGTGAGCGTTTGGTATATGAAGATATTTATACTTCTTTTCATATACGGAAATATGAGATTCAGATTCATGTGACAAGCCAAGGCCCTGAAAGGATCACTAACGAAATACCACATTTAGAAGCCCATTTACTCCGCAATTTAGACAAAAATGGAATTGTGATGCTGGGATCTTGGGTAGAGACGGGTGATATTTTAGTAGGTAAATTAACGCCCCAAATGGTGAAAGAATCGTCGTATGCCCCCGAAGATAGATTGTTACGAGCCATACTTGGCATTCAGGTATCTACTTCAAAAGAAACTTGTTTAAAACTACCTATAGGTGGTAGGGGCCGGGTTATTGATGTGAGGTGGATCCAGAAAAGGGGGGGTTCTAGTTATAATCCAGAAACGATTCGTATATATATTTCACAGAAACGTGAAATTAAAGTAGGCGACAAAGTAGCTGGAAGACACGGAAATAAAGGTATCATTTCCAAAATTTTGCCTAGACAAGATATGCCTTATCTGCAAGATGGAAGACCTGTTGATATGGTTTTCAACCCATTAGGAGTACCTTCACGAATGAATGTAGGACAGATATTTGAATGTTCGCTCGGGTTAGCAGGGGGTCTGCTAGACAGACATTATCGAATAGCGCCTTTTGATGAGAGATATGAACAAGAAGCTTCGAGAAAACTAGTGTTTTCTGAATTATATGAAGCCAGTAAGCAAACAGCGAATCCATGGGTATTTGAACCCGAGTATCCAGGAAAAAGCAGAATATTTGATGGAAGGTCGGGGAATCCTTTTGAACAACCCGTTCTAATAGGAAAGTCTTATATCTTGAAATTAATTCATCAAGTTGATGATAAAATCCATGGACGTTCCAGTGGACATTATGCGCTTGTTACACAACAACCCCTTAGAGGAAGGGCAAAACAAGGGGGGCAACGAGTAGGAGAAATGGAGGTTTGGGCTCTAGAAGGATTTGGTGTTGCTCATATTTTACAAGAGATGCTTACTTATAAATCTGATCATATTAGAGCGCGCCAAGAAGTACTTGGTACTACGATCATTGGAGGAACAATACCTAATCCTGAGGATGCTCCAGAATCTTTTCGATTGCTCGTTCGAGAATTACGATCTTTAGCTCTGGAACTGAACCATTTCCTTGTATCTGAGAAAAACTTCCAGATTAATAGGAAGGAAGCTATGATCGATCGGTATAAACATCAACAGCTACGAATTGGATTAGTTTCTCCTCAACAAATAAGTGCTTGGGCCACTAAAATCCTGCCTAATGGAGAGATCGTTGGAGAGGTGACAAAACCCTATACTTTTCATTACAAAACCAATAAACCTGAAAAAGATGGATTATTTTGTGAAAGAATTTTTGGGCCTATAAAAAGTGGAATTTGTGCTTGTGGAAATTATCGAGTAATCGGAGATGAAAAAGAAGACCCGAAATTTTGTGAACAATGCGGAGTCGAATTTGTCGATTCTCGCATACGAAGATATCAAATGGGCTACATCAAACTCGCATGCCCAGTAACCCATGTGTGGTATTTAAAACGTCTTCCTAGTTATATTGCGAATCTTTTAGATAAACCTCTTAAAGAATTAGAAGGCCTAGTATACTGCGATTTTTCTTTTGCTAGGCCCATAACTAAAAAACCCACTTTCTTACGATTACGAGGTTTATTCGAATATGAAATTCAATCTTGGAAATACAGCATCCCGCTGTTTTTTACTACCCAAGGCTTCGATACATTTCGCAATCGAGAAATCTCTACTGGTGCAGGTGCTATCCGAGAACAATTAGCCGATCTAGATTTACGAATTATTCTAGATAATTCGTTGGTAGAATGGAAAGAATTAGGGGAAGAAGGACCCACAGGAAATGAATGGGAAGATCGAAAGGTTGGAAGAAGAAAGGATTTTTTAGTTAGACGCATGGAATTGGCTAAGCATTTTATTCGAACAAATATAGAACCAGAATGGATGGTTTTGTGTTTATTACCAGTTCTTCCTCCTGAGTTGAGACCCATCATTCAGATAGATGGGGGTAAACTAATGAGTTCGGATATTAATGAACTCTATAGAAGAGTTATCTATCGGAACAATACTCTTACCGATCTATTAACAACAAGTAAATCCACGCCAGGAGAATTAGTAATGTGTCAGGAGAAATTAGTACAAGAAGCCGTGGATACACTTCTTGATAATGGAATCCGTGGACAACCAATGAGGGACGGTCATAATAAAGTTTACAAGTCATTTTCAGATGTAATTGAAGGCAAAGAGGGAAGATTTCGTGAGACTCTGCTGGGGAAACGGGTTGATTATTCAGGTCGTTCCGTCATTGTCGTGGGTCCTTCACTTTCATTACATCGATGTGGATTGCCGCGCGAAATAGCAATAGAGCTTTTCCAGACATTTGTAATTCGTGGTCTAATTAGACAACATCTTGCTTCGAATATAGGAGTTGCTAAGAGTAAAATTCGGGAAAAAGAACCGATTGTATGGGAAATACTTCAGGAAGTTATGCAGGGGCATCCTGTATTGCTGAATAGAGCACCCACTCTGCATAGATTAGGCATACAGGCATTCCAGCCCGTTTTAGTGGAGGGGCGTGCTATTTGTTTACATCCATTAGTTTGTAAGGGATTCAATGCAGATTTTGATGGGGATCAAATGGCTGTTCATGTACCTTTATCTTTGGAGGCTCAAGCGGAGGCCCGTTTACTTATGTTTTCTCATATGAATCTTTTGTCTCCAGCTATTGGGGATCCCATTTCCATACCAACTCAAGATATGCTTATTGGACTCTATGTATTAACGAGCGGGAATCGTCGAGGTATTTGTGTAAATAGGTATAATCCGTGGAATCGCAGAAACTATCAAAATCAAAGAAGTAACAATAATAACTATAAGTATACGAAAGAACCCTTTTTTTCTAATTCCTATGATGCAATTGGAGCTTATCGGCAGAAACGAATCAATTTAGATAGTCCTTTGTGGCTCCGGTGGCGACTAGATCAACGCGTTATTGCTTCAAGAGAAAGTCCCATCGAAGTTCACTATGAATCTTTAGGTACTTATTATGAGATTTATGGACACTATCTAATAGTAAGAAGTATAAAAAAAGAAATTCTTTTTATATACATCCGAACCACTGTTGGTCATATTTCTCTTTATCGAGAAATCGAAGAAGCCGTACAGGGGTTTTCTCAGGCCTGTTCATATGGTACCGAACTAAGTATGGAGGTACTTATGGCAGAACGGGCCAATCTGGTATTTCACAATAAAGTGATAGATGGAACTGCCATGAAACGACTTATTAGTAGATTAATAGATCACTTCGGAATGGCATATACATCACACATCCTGGATCAAGTAAAGACTCTGGGTTTCCACCAAGCTACTGCTACATCCATTTCATTAGGAATTGATGATCTTTTAACAATACCTTCTAAGCGATGGCTAGTTCAAGATGCTGAACAACAAAGTTTGATTTTGGAAAAACACCATCATTATGGGAATGTACACGCGGTAGAAAAATTACGCCAATCCATTGAAATATGGTATGCTACAAGTGAATATTTGCGACAAGAAATGAATCCTAATTTTAGGATGACTGACCCCTTTAATCCAGTTCATATAATGTCTTTTTCGGGAGCTAGAGGAAATGCATCTCAGGTACATCAATTAGTAGGTATGAGAGGCTTAATGTCGGACCCTCAAGGACAAATGATTGATTTACCCATTCAAAGCAATTTACGCGAAGGACTCTCTTTAACAGAATATATCATTTCTTGCTACGGAGCCCGTAAAGGGGTTGTGGATACTGCTGTACGAACATCCGATGCTGGATATCTCACGCGCAGACTTGTTGAAGTAGTTCAACACATTGTTGTACGTCGGACAGATTGTGGCACCATCCGGGGTATTTCTGTGAGTCCTCGGAATGGGATGATGCCGGAAAGGATTTTTATCCAAACATTAATGGGTCGTGTATTAGCAGATGATATATATACGGGCACACGATGTATTGCCAGTAGAAATCAAGACATTGGGATTGGACTTGTAAATCGATTCATAACCTTTCGAGCACAACCAATATCTATTCGAACTCCCTTTACTTGTAGGAGTGCGTCTTGGATCTGTCGATTATGTTATGGTCGGAGTCCTACTCATGGCGACCTGGTTGAATTAGGAGAAGCTGTAGGTATTATTGCAGGACAATCGATTGGAGAACCGGGTACTCAATTAACATTAAGAACTTTTCATACCGGCGGAGTATTCACGGGGGGTACTGCAGAACATGTGCGGGCCCCTTCTAATGGAAAAATAAAATTCAATGAGGATTTGGTTCATCCGACACGTACACGTCATGGACATCCCGCCTTTCTATGTTCTATAGACTTGTATGTAACTATTGAGAGTGAAGATATTCTACATAATGTAAATATTCCATCCAAAAGTTTTCTTTTAGTTCAAAACGATCAATATGTAGAATCAGAACAAGTGATTGCTGAGATTCGCGCAGGAACATCCACTTTGAATTTTAAAGAGAAGGTTCGAAAACATATTTATTCTGACTCAGACGGAGAAATGCACTGGAGTACTGATGTGTATCATCCACCTGAATTTACATATGGTAATGTTCATCTATTACCAAAAACAAGTCATTTATGGATATTATTAGGAGGGCCGTGCAGATCCAGTCTAGTCTCACTTTCGCTCCACAAGGATCAAGATCAAATAAACGCGCATTCTCGTTCTGTCAAGCGAAGATATACTTCTAACCTCTCAGAAACTAATGATCCGGAGAGACAAAAAGTCTTTAGTTCGTATTTTTATGGTAAAAAAAAAAAAGAAGATAGGATTTCTGATTATTCGGACCTTAACCGAATTAGATGTAATGGTCGTTGTAATCTCATATATCCGACCATTCTCCACCAGAATTCTGATTTATTCTCAAAGAGGCGGAGAAATAGATTCATCATTCCACTCCAATCGATTCAAGAACGTGAGAACGAACTAATGCCCTGTTCAGGTATCTCGATTGAAATCCCCCCAAATGGCATTTTCCGTAGAAATAGTATTCTTGCTTATTTTGATGATCCTCGATACAGAAGAAAGAGTTCGGGCATTACTAAATATGGGACTGTAGAAATGCATTCAATCGTCAAAAAAGAGGATTTGATTGAGTATCGAGGAGTCAAGGCATTTAGGCCAAAATACCAAATGAAAGTAGATCGGTTTTTTTTTATTCCCGAGGAAGTGCATATCTTACCCGGATCTTCTTCCATAATGGTACGGAACAATAGTCTCATTGGGGTAGATACACAAATTACTTTAAATATAAGAAGCCGAGTAGGCGGGTTTGTCCGAGTGGAGAGAAAAAAAAAAAGAATAGAACTTAAAATCTTTTCTGGAGATATCCATTTTCCTGGAGAGACCGATAAGATATCTCGACATAGCGGCGTTTTGATACCACCAGGAACAGGAAAACGAAATTCCAAGGAATCAAAAAAATGGAAAAATTGGATCTATGTTCAACGGATCACACCTAGTAAGAAAAAGTATTTTGTTTTGGTTCGACTTGTCGTCACATATGAAATAACGGACGGTATAAATTTAGCAACACTTTTTCCCCCGGATCTGTTGCAGGAAAGGGATAATGTGCAACTTCGAGTTGTCAATTATATCCTTTATGGAAATGGCAAACCCATTCGAGGAATTTCTGATACAGATATTCAATTAGTTCGGACTTGTTTAGTATTGAATTGGGACCAAGACAAAAAAAAAAGTTCTTCTAGTGAAGAAGCCCGTGCTTCCTTTGTTGAAATAAGGACAAATGGTTTGATTCGACATTTCCTAAGAATCGACTTAGTGAAATCCCCTATTTCATATATCGGAAAAAGGAATGATCCATCGGGTTCAGGATTGCTCTCTGATAATGGATCAGATTGCACCAATATCAATCCGTTTTCTTCCATTTATTCCAAGGCAAGAATTCAACAATCCCTTAACCAAAATCAAGGAACTATTCATACGTTGTTGAATAGAAATACGGGATTCCAATCGTTGATAATTTTGTCATCATCCAATTGTTTTCGAATGGGTCCATTCAACGATGTAATAAAATATCACAATGTGATAAAAGAATCAATTCAAATTACAAAGGATCCTCGAATTCCAATTAAGAATTCGCTGGGGCCTTTTGGAACAGCCTTTACAATTGTGAATTTTTATTCATTTTACCATTTAATAACTCATAATCAGATCTTGGTAAATAACTATTTGCAACTTGACAATTTAAAACAGACTTTTCAAGTAATTAAATATTATTTAATGGATGAAAATGATAAAATTTATAACCCCGAGCCAGGCAGTAACATTATTTTGAATCCATTCAATTTGAATTGGTATTTTCTCCATCACAATTATTGTCAAGAAACATCTACAATAATTAGTCTTGGACAGTTTATTTGTGAAAATGTATGTATAGCCAAAAATGCACCACACCTAAAATCGGGTCAAGTTATACTTGTTCAAGTTGATTCTGTAGTAATACGATCAGCTAAGCCTTATTTGGCCACTCCAGGAGCAACTGTTCATGGCCATTATGGGGAAATCCTGTACGAAGGAGATACATTAATTACATTTATATATGAAAAATCGAGATCTGGTGATATAACCCAGGGGCTTCCAAAAGTGGAACAGGTGTTAGAAGTGCGTTCGATTGATTCAATATCGATGAATCTAGAAAAGAGGGTTGAGGGTTGGAACGAACGTATAACAAGAATTCTTGGAATGCCGTGGGGCTTCTTGATTGGTGCTGAGCTAACTATAGTGCAAAGTCGTATCTCTTTGGTTAATAAGATCCAAAAGGTTTATCGATCCCAGGGGGTGCAGATTCATAATAGGCATATAGAAATTATTGTACGCCAAATAACATCAAAAGTGTTGGTTTCAGAAGATGGAATGTCTAATGTTTTTTCACCCGGAGAATTAATTGGATTATTGCGAGCGGAACGAATGGGGCGCGCTTTGGAAGAAGCGGTCTGTTACCGAGCCGTCTTATTGGGAATAACAAGAGCATCTCTCAATACTCAAAGTTTCATATCTGAAGCGAGTTTTCAAGAAACTGCTCGAGTTTTAGCAAAAGCAGCTCTCCGGGGTCGGATCGATTGGTTGAAAGGCCTGAAAGAGAACGTTGTTTTGGGGGGTATGATACCCCTTGGTACCGGATTTAAAGGATTAGTGCCCCCCTCAAAACAAGATAACAACAGTCTTTTGGAAACAAAAAAAAACAATCTATTCGAGGGGGAAATGAGAGATATTTTGTTTCACCACAGAAAATTATTTGATTCTTGTCTTTCAAAGAATTTCCATGATACATCAGAACAATCATTTATAGGATTTAATGATTCCATGGCAAAAGCTATACCGAGAATTGGTTCACGTAGAAATGGACGTATTGGTTCACGTAAGAGTGCACGTAGAATACCAAAGGGGGTTATTCATGTTCAAGCAAGTTTCAATAATACCATTGTCACGGTTACAGATGTACGGGGTCGGGTGGTTTCTTGGTCCTCAGCGGGTACTTGTGGATTCAAGGGTACGAGAAGAGGGACACCCTTTGCCGCTCAAACTGCAGCAGCAAATGCTATTCGTACAGTAGTAGATCAAGGTATGCAACGAGCAGAAGTCATGATAAAAGGTCCCGGTCTCGGAAGAGACGCAGCATTACGAGCTATTCGTAGAAGTGGTATACTATTAACTTTCGTACGGGATGTAACCCCTATGCCACATAATGGTTGCAGACCCCCGAAAAAAAGACGTGTGATGCCAACTATTAAACAACTTATTAGAAATACAAGACAGCCAATTCGAAATGTCACGAAATCCCCCGCTCTTCGGGGATGTCCTCAGCGTCGAGGAACATGTACTAGGGTGTATATGGCAAAGAAAAGTTTGATTCAGAGGGAGAAGAAGAGGCAAAAATTGGAACAGAAATATCATTTGATTCGTCGATCCTCAAAAAAAGAAATAAGCAAAGTTCCATCGTTGAGTGACAAATGGGAAATTTATGGAAAGTTACAATCCCCACCACGGAATAGTGCACCTACACGCCTTCATCGACGTTGTTTTTCGACCGGAAGACCGAGAGCTAACTATCGAGACTTTGGACTATCCGGACACATACTTCGTGAAATGGTTCATGCGTGTTTGTTGCCAGGAGCAACAAGATCAAGTTGGATGGTAAGAAATTCATTCATTTCGGTTATTTCTCAAAAAGAAAATGAAGAAAACAGAGGGTCTGTTGAATTTCAAGTATTCAGTTTCACCACTAAGATAAGGAGACTTACTTCACATTTGGAATTGCACAAAAAAGACTATTCATCTCAGAGAGGTTTGCGAAAAATTTTGGGAAAACGTCAACGATTACTGGCTTATTTGTCAAAAAAAAATAGAGTACGTTATAAAGAATTAATTGATCGGTTGGATATTCGAGAGACAAAAACTCGTATGGTAAAACTTCGTTTGAAACGATGTGGTAGAAAGCAACGAGCCGTCTATCGAATCGTTGCAATTGATGTTCGATCCCGAAGAGAAGGAAAAGATCTTCGAAAAGTGGGTTTTTATGATCCACTGAAGAATCAAACTTATTTAAATGTTCCTGCTATTCTATATTTCCTTGAAAAGGGTGCTCAACCTACAGGAACTGTTCAGGATATTTTAAAGAAGGCAGAGGTTTTTAAGGAACTTCGACCTAATCAAACGAAATTCAATATGGATAAATCCAAGCGACCTTTTCTTAAATCCAAGCGGTCTTTTCGTAGGCGTTTGCCCCCGATTCAATCGGGGGATCGAATTGATTATAGAAACATGAGTTTAATTAGTCGATTTATTAGTGAACAAGGAAAAATATTATCTAGACGAGTGAATAGATTGACCTTGAAACAACAACGATTAATTACTATTGCTATAAAACAAGCTCGTATTTTATCTTTGTTACCTTTTCTCAATAATGAGAAACAATTTGAAAGAACCGAGTCGACCGCTAGAACTACTGGTCTTAGAACCAGAAATAAAGTGGCACGTTCACTAAAAAAAAATCCTTTTGTAGTCAATCATTTATTAAGAAAAATTGATAAGCTTAATAAAAAAGCAGAAAAAGAAATAATAGTAACTTGGTCCCGGGCATCTACCATTATACCCACAATGATTGGCCATACAATTGCTATTCATAATGGTAAGGAACATTTGCCTATTTATATAACAGATCAATTAGGATTTTTAAATTTCCAAAAATGACAAGAAGATATTGGAACATCAATTTGGAAGAGATGATGGAGGCAGGAGTTCATTTTGGCCATGGTACTAGGAAATGGAATCCTAAAATGGCACCTTATATCTCTGCAAAGCGTAAAGGTATTCATATTACAAATCTTACTAGAACTGCTCGTTTCTTATCCGAAGCTTGTGATTTGGTTTTTGATGCAGCAAGTAGGGGAAAACAATTCTTAATTGTTGGTACCAAAAATAAAGCAGCTAATTCAGTAGCATGGGCTGCGATAAAGGCCCGGTGTCATTATGTTAATAAAAAATGGCTCGGCGGTATGTTAACGAATTGGTCCACTACAGAAACGAGACTTCATAAGTTCAGGGACTTGAGAATGGAACAAAAAACAGGAAGACTCAACCGTCTTCCGAAAAGGGATGCAGCTATGTTGAAAAGGCAATTATCTCGCTTGCAAACATATCTGGGCGGGATTAAATATATGACAGGGTTACCCGATATTGTAATTATCGTTGATCAGCACGAAGAATATACGGCCCTGCGAGAGTGTATCACTTTGGGAATTCCAACAATTTGTTTAATCGATACAAATTGTGACCCTGATCTTGCAGATATTTCGATTCCAGCGAATGATGACGCTATATCTTCAATCCGCTTAATTCTTAACAAATTAGTATTCGCAATTTGTGAGGGTCGTTCTAGCTATATAAGAAATCCTATGGGACAAAAAATAAATCCACTTGGTTTCAGACTTGGTACAACCCAAGGTCATCATTCCCTTTGGTTTGCACAACCAAAAAATTATTCTGAGGGTTTACAAGAAGATCAAAAAATAAGAGATTTTATCAAAAATTATATACAAAAGAATATGAGAATATCCTCCGGCGTCGAGGGAATTGCACGTATAGAAATTCAAAAAAGAATTGATTTGATCCAGGTCATAATCTTTATGGGATTCCCAAAGTTATTAATAGAAAATAGAACGCGAGGAATCCAAGAATTACAGATTAATCTAGAAAAAGAATTTAATTATGTGAACCAAAAACTTAACGTTGCTATCACAAGAATTGCAAAACCTTATGGAAACCCTAATATTCTTGCAGAATTTATAGCCGGACAATTAAAGAATAGAGTTTCATTTCGAAAAGCAATGAAAAAAGCTATTGAATTAACTGAACAAGCAGATACAAAAGGAATTCAAGTACAAATTGCAGGACGTATCGACGGAAAAGAAATTGCACGTGTCGAATGGATCAGAGAAGGTAGGGTTCCCCTACAAACCATTCGAGCTAAAATTGATTATTGTTCCTATACAGTTCGAACTATCTATGGGGTCTTGGGTATCAAAATTTGGATATTTATAGACGAAGAAATGTCGCGTTACCGAGGACCTCGTTTCAAAAAAATACGCCGCCTGGGGGCTTTACCAGGACTAACTAATAAAAGGCCTAAAGCCGGAAGTGATCTTAGAAACCAATCACGTTCCGGGAAAAAATCTCAATATCGTATTCGTCTAGAAGAAAAACAAAAATTGCGTTTTCACTATGGTCTTACAGAACGACAATTACTTAAATACGTTCGTATCGCCGGAAAAGCCAAGGGGTCAACAGGTCAAGTTTTACTACAATTACTTGAAATGCGTTTGGATAACATCCTTTTTCGATTGGGTATGGCTTCGACTATTCCCGCAGCCCGCCAATTAGTTAACCATAGACATATTTTAGTTAATGGGCGTATAGTAGATATACCAAGTTATCGCTGCAAACCCCGAGATATTATTATGACGAAGGATGAACAAAAATCCAGAACTCTGATTCAAAATTCTCTCGACTCATCCCCTCATGAGGAATTGCCAAACCATTTGACCCTTCACCCATTCCAATATAAAGGATTAGTCAATCAAATAATAGATAGTAAATGGGTCGGTTTGAAAATAAATGAATTGCTAGTCGTAGAATATTATTCTCGTCAGACTATGTCACGTCGAGGTACTGCAGAAGAAAAAACAGCAAAATCCGATCCAATTTATCGTAATCGATTAGTTAACATGTTGGTTAACCGTATTCTGAAACACGGAAAAAAATCATTGGCTTATCAAATTATCTATCGAGCCATGAAAAAGATTCAACAAAAGACAGAAACAAATCCACTATCTGTTTTACGTCAAGCAATACGTGGAGTAACTCCCGATATAGCAGTAAAAGCAAGACGTGTAGGTGGATCAACTCATCAAGTTCCCATTGAAATAGGATCCACACAAGGAAAAGCACTTGCCATTCGTTGGTTATTAGCGGCATCCCGAAAACGTCCGGGTCGAAATATGGCTTTCAAATTAAGTTCCGAATTAGTGGATGCTGCCAAAGGGAGTGGCGATGCCATACGCAAAAAGGAAGAGACTCATAAAATGGCAGAGGCAAATAGAGCTTTTGCACATTTTCGTATGGGTAGGGACACTATTGCTGAGATAATAACCTCTATACGAAATGCTGATATGGATAGAAAAAGAGTGGTTCGCATCGCATCTACTAATATTACCGAAAATATTGTGAAAATACTTTTCCGAGAAGGTTTTATTGAAAACGTTAGAAAACATCGAGAAAAAAACAAATCTTTTTTGGTTTTAAACCTGCGGCATAGAAGGAATAGGAAAAGACTCTATAGAAATTTTTTAAATTTAAAACGGATCAGTCGACCCGGTCTACGAATCTATTCTAACTCTCAACGAATTCCTAGAATTTTAGGTGGGATGGGGATTGTAATTCTTTCTACTTCTCGAGGTATAATGACAGACCGAGAGGCTCGACTCGAAGGAATCGGCGGAGAAATTTTGTGTTATATATGGATGTTACTGCTGAAACACGGAAGAATTGAAATCTTAGATCAAAACACTATGTATGGATGGTATGAACTGCCCAAACAAGAATTCTTGAACAGCGAACAACCAGTTCAGATATTCACGACCAAGAAGTACTGGATTCTCTTTCGGATAGGCCCTGAAAGGAGAAGGAAGGCTGGAATGCCAACAGGCGTCTATTATATGATTTTTCAATCTTTTCTACTAGGTAATCTAGTATCCTTATGCATGAAGATAATCAATTTGGTCGTTGTGGTCGGACTCTATTATGGATTTCTGACCACATTCTCCATAGGGCCCTCTTATCTCTTCCTTCTCCGAGCTCAGGTTATGGAAGAAGGAACCGAGAAGAAGGTATCAGCAACAACTGGTTTTATTACGGGACAGCTCATGATGTTCATATCGATCTATTATGCGCCTCTGCATCTAGCATTGGGTAGACCTCATACAATAACTGCCCTAGCTCTACCATATCTTTTGTTTCATTTCTTCTGGAACAATCACAAACACTTTTTTGATTATGGATCTAGAAATTCAATGCGTAATTTCAGCATTCAATGTGTATTCCTGAATAATCTCATTTTTCAATTATTCAACCATTTCATTTTACCAAGTTCAATGTTAGCCAGATTAGTCAACATTTATATGTTTCGATGCAACAACAAGATGTTATTTGTAACAAGTAGTTTTGTTGGTTGGTTAATTGGTCACATTTTATTCATGAAATGGCTTGGATTGGTATTAGTCTGGATACGGCAAAATCATTCTATTAGATCGAATAAGTACATTCGATCTAATAAGTACCTTGTGTCAGAATTGAGAAATTCTATGGCTCGGATCTTTAGTATTCTCTTATTTCTTACCTGTGTCTACTATTTAGGCAGAATACCGTCACCCATTCTTACTAAGAAATGGAAAGAAACCTCAAAAATGGAAGAAAAGGTGGAAAGTGAGGAAGAAAGAGATGTAGAAATAGAAACAGCTTCCGAAATGAAGGGGACTAAACAGGAACAAGAGAGATCCGCCGAAGAAGATCCTTCTCCTTCCTTTTTTTCGGAAGAAAAGGAGGATCCGAACAAAATCGATGAAACGGAAGAAATCCGAGTGAATGGAAAGGAAAAAACACAGGATGAATTCCACTTTCGATTTACAGAGACAGGCTCTAAAAATAGCCCAGTTTATGAAGATTCTTATCTGATGAATATCAATGAAAATCACGACAATTCCAAATTCAAAATACTTATCAAAAAACCGGAAAATAAAGACCTTTGTTTTTGGTTTGAAAAACCTCTTGTGACTCTTCTTTTTGATTCTAACCGTTGGAATCGGCCATTTCGATACATAAAAAATAATCGATTTGAAAACGCTGTCAGAAATGAAATGTCACAATATTTTTTTGACACATGCCAAAGTGCTGGAAAGGAAAGAATATCTTTTACATATCCACCCAGTTTGTCAACTTTTTGGGAAATGATAAAAAGAAGGATATCTCTGCCTACACTAGAAAAATTCTCATCTAATGAACTCTACAATCATTGGGTTTATACCAACAAAGAAAAAAGTAATAATTTAAACAACGAATTTGTAAATCGAATTCAAGCCCTAGACAAAGAATCTCTTTTTTTGAATATACTCGAAACAAGGACTAGGTTGTGTAATGACAATACTACAAACGAATACTTACCCAAAATATATGATCCTTTCTTGAACGGACCATATCGGAGAACAATAACAAAAAGCGTTTCACCTTCAATCATAAAAATAAAAAAAACTTCGATAGACAATTTCATAGAGAAAGTTGGGATAAATCGTATTCATGGTATCGTTCTTCCTGATACTGATTACCAAAAAATTGAACAGAAAATAGATCGATTTGATAAAAAACCATTATCAACCGAAATTGTTGATTTCTTAACTTTCATCAATGAACTTGGTAAAGAATCAGGATCCATTTTTAATTCTAGGGGTCTTTCTTTATTTTCAGATGAAGAAGAAGGAAGAATAGATTCAGAAAAAGGAACAAAATATTTGAAATATTTTCAAAATAGAATTCTAACTGATACTAATGTTCAAAAAATTAGTAAAAAATCGATTAGAATAAAAGAAATCAGTAAAAAAGTACCTCGCTGGTTATACAAATTAACCAGCGAGTTGGAACACGAAGCAGGAGAAGATAAAGAAAACGGACCATTAGATCATGAAATTCGTTCAAGAAAAGCCAAACGTGTAGTAATTTTTACTGGTAACAAGGAGCATACTGAGGATACTAATCCTCCTGATCAAACATACGAAGTAGCTTTGCTACGCTATTCACAACAATCAGATTTTAGGCGAGGCATAATAAAAGGTTCTATACGTGCTCAAAGGCATAAAATAGTTATTTGGGAACTGTTTCAAGCAAATGTGCATTCCCCTCTTTTTTTGGACAGAATAAAAAAATCCCTTCTTTTTTCTTTTGATATCTCTGGGCCAATTAAAATTTTTCGAAATTGGGTAGGGAGGGGGTCAGCATTCAAAATTGTAGAGTATACAGAAGAGCAAACAAAAAGAGAAGAAAAAAAAGAGAACAAAAGAAAGGAGATCGCGCGAATAATAGCAGAGACCTGGGATACCATTCCATTTGCGCAAGTAATAAGGGGTTCCATGTTAATAACTCAATCTATTTTTAGAAAATATATTATATTACCTTCATTGATAATAAAAAATATTGGACGTATGCTACTATTGCAACTTCCTGAATGGTATGAGGATTTAGAGGAATGGAATAGGGAGATGCATGTTAAATGTACCTATAATGGTGTTCAATTGTCCGAAACAGAATTTCCACAAAATTGGTTGACAGATGGTATTCAGATAAAAATCTTATTTCCTTTCTGTCTGAAACCTTGGCACAGATCTAAACTCCGATTCTCTGATAAAGATCTAATAATGAAAAAGAAAAAAGAAAAAGATGATTTTTTTTTTTTAACAGTTTTGGGAATGGAAACCGAACTTCCTTTTGGTTCTCCCCGAAAACGACCCTCTTTTTTTGAACCCATTTTTAAGGAACTCGAAAAAAAAATTGGAAAATTCAAAAAGAAATATTTTCTACTTCTAAAAATTTTAAAAGGAAAAATAAAATTACTTCGAAAAGTTTCAAAAGAAACAAAAAAATGGGTTATCAAAAGTGTCGTTTTTTTTAAAAAAATAAGAAAAGAACTCTTAAAAGTGAATCCAATTCTCTTATTTCGATCAAGAGAAGTAGAAGTATATGACTCGAGTGAAACTAAAAAAGAAAGAGATCCCATAATCAGCAATCAGATGATTCATGAGTCATTTAGTCAAATTGCATCTCCAGGTTGGACAAATTCTTCATTGACAGAAAACAAAATGAAGGATCTGACTGATAAAACAAATACAATTAGAAATCAAATAGAAAGAATTACAAAAGAGAAAAAAAAAGTAACTCCAGAAATAAATATTAGTCTTAACAAAACAAGTTATAATGCTAAAAGATTAGAAAAATGGCAAATATTAAAAAGAAGAAATGCTCGATTAATCTCTAAATTACCTTTTGTTTTTAAATTTTTAATTGAAAGAATCTACACAAATATATTTTTATCTATCATTAATATTCCCAGAATAAAGAGAAAATTATTTCTTGAATCAACAAAAAAAATTATGAATAAATCCATTTACAATAATGAAACAAGTCAAGAAATAATTAATAAAAAAAATAAAAATCCAATTGAGTTTATTTCGACTATAAAAAAGTCACTTTCTAATATTAGTAATAGTCAGACAAATTCACATATTTTTTATGACTTATCGTACTTATCACAAGCATATGTATTTTACAAATTATCACAAACCCAAGTTATTAACTTGTATAAATTAAAATCATTTCAATATCAAGGAATCCCTTTTTTTCTTAAGCCTAAAATAAAGGATTCTTTTGAAACACAAGGAATAGTTCATTCTAAATTAAGGGATAACAGACTTCCGAGTTCTGAAATGAATCAATGGAAAAACTGGTTAAGAGGGCATTATCAATATGATTTATCTCAGATCAGATGGTCTAGATTAATACCACAACAATGGCGGAATAGAGTTTATCAACGTCGTATGGTTAAAAGGAAAAATTTCAGCAAATGGAATTTATATGAAAAAGACCAATTAATTGATTACAAAAAAGAAAATATTTTGGAAGTCTATTCATTATTGAATCAAAAAGATAATTTTCCAAAATACTATAAATATGATCTTTTATCATATAAATCATTAATTCTGAAAATAAAAAGGACTCATTTATTTCTAGATCGCCGTTTGAAGGAAATAAGAATCAAGAGATTTCTTATAATTACAACACATATAAAGACACTTTTTTTGATATGCTGAGGAGTATCCCTATCAATAATTATCTAGGAAAGGGCGATATTCTATATATGGAAAAAACTCCCGATAGGAAATATTTGGATTGGAAAATTATCAATTTTGATCTTAGACAAAAAGTCGATATTGAGGCCTGGATCACGATCGATGCCAATAGTAATCAAAATACTCAGATTGTTACTAATAATTATAAAATAATTGATAAAAAAAATATTTTTTATCTTATGATTCCAGAAATGAATTTACCAAACTCCCCAAAAGTCTTTTTTGATTGGATGGGGATGAATGAAAAAATACTAAAGCGTCCCATATTGAATCTGGAACTTTGGTTCTTCCCAGAATTTTTGTTACTTTATAATACATATAAAACGAAATCTTGGAGCAAATTACTTCTTTTAAATTTGAATAGAAATGAAAATAGTAATCAAAATCAAAAGATTAATGAAAAGCAAAAGGGAAGTTTTTTGATACCATCGAATAAAAAAATAAAGAATCGAAATCAAGAAGAAAAAAAAACCACAAGCCAAGGGGATCTTGGATCCGTTCTTTCAAACCAACAAAAAGATATTGAAGAAGATTATGCGAGATCGGACATGAAAAAAGGTAAAAAGAAAAAACAATACAAAAGTAAGGAAGCAGAACTAGATTTGTTCCTGAAACGTTATTTGCTTTTTCAATTGAGATGGGACGATACTTTGAATCAAAGACTGATCAATAATATTAAGGTATATTGTTTCCTGCTTAGACTAATAGATCCAAGAAAAATTTCTATATCCTCGATTCAAAGGGGAGAAATGAGTTTGGATATAATGCTGATTCAGAAGAATTTAACTCTTCCAGAATTGATGAAAAAGGGAATATTTATTATCGAACCCATTCGTCTGTCTGTAAAAAACGACGGACAGTTTATTATGTATCAAACCATCGGTATTTTGTTGGTTCATAAGAGTAAGCACCAAACTAATCAAAGATACCGAGAGCAAAGATATGTTGCTAAGAATAATTTTGATGAATCTATTCCACCACATGAAAGAATAACAAGAAATAGAGACAAAAATCATTTGGATTTGCTTGTTCCTGAAAATATTTTCTCATTTAGGCGTCGTAGAAAATTAAGAATTCTAATTTCTTTCAATTCAAAGAATAGGAATGATGTAGATGGAAATCCTGTATTTTGCAACGAAAAGAATAGCAGCCAAGTTCTAGGTGACAGTAATCACCTTGATAGAGAGACAAATCAATTAATGAAATTGAAGTTCTTTCTTTGGCCTAATTATCGATTAGAAGATTTAGCTTGTATGAATCGCTATTGGTTTGATACCAATAATGGCAGTCGTTTCAGTATGTTAAGGATACATTTGTATCCACGATTGAAAATTCGTATGAAAGGACATCAATTCAAATCCTGGATTTTCGAATTGAGAGAGATCAAGAATTCTCACTATTTCTTAGATTCATGGACCCAATTCAATTCAGTGGGATCTTTCATTCACATTTTTTTCCACCAAGAACGTTTTCTAAAACTCTTTGACCCCCGAATTTTGAGTATCCTACTTTCACGCAATTCACAGGGGTCAACAAGCAATCGATATTTCACGATCAAGGGTGTAATACTCTTTGTAGTAGCGGTCCTTATATATCGTATTAACAATCGAAATATGGTCGAAAGAAAAAATCTCTATTTGAGAGGGCTTCTTCCTATACCTATGAATTCCATTGGACCCAGAAATGATACATTGGAAGAATCCGTTGGGTCTTCCAATATCAATAGGTTGATTGTTTCGCTCCTGTATCTTCCAAAAGGAAAAAAGATCTCTGAGAGTTGTTTCCTGAATCCGAAAGAGAGTACTTGGGTTCTCCCAATAACTAAAAAGTGTAGCATGCCTGAATCTAACTGGGGTTCGCGGTGGTGGAGGAACTGGATCGGAAAAAAGAGGGATTCTAGTTGTAAGATATCTAATGAAACCGTCGCTGGAATTGAGATCTTATTCAAAGAGAAAGATATCAAATATCTGGAGTTTCTTTTTGTATATTATATGGATGATCCGATCCGCAAGGACCATGATTGGGAATTGTTTGATCGTCTTTCTCTGAGGAAGAGGCGAAATAGAATCAACTTGAATTCGGGACCGCTATTCGAAATCTTAGTGAAACACTGGATTTCTTATCTCATGTCTGCTTTTCGTGAAAAAATACCAATTGAAGTGGAGGGTTTCTTCAAACAACAAGGGGCTGGGTCAACTATTCAATCAAATGATATTGAGCATGTTTCCCATCTCTTCTCGAGAAACAAGTGGGCTATTTCTTTGCAAAATTGTGCTCAATTTCATATGTGGCAATTCCGCCAAGATCTCTTCCTTAGTTGGGGGAAGAATCCGCACGAATCGGATTTTTTGAGGAACGTATCGAGAGAGAATTTGATTTGGTTAGACAATGTGTGGTTGGTAAACAAGGATCGGTTTTTTAGAAAGGTACGGAATGTATCGTCAAATATTCAATATGATTCCACAAGATCTAGTTTCGTTCAAGTAACGGATTCTAGCCAACTGAAAGGATCTTCTGATCAATCCAGAGATCATTTGGATTCCATTAGTAATGAGGATTCGGAATATCACACATTGATCAATCAAAGAGAGATTCAACAACTAAAAGAAAGATCGATTCTTTGGGATCCTTCCTTTCTTCAAACGGAAGGAACAGAGATAGAATCAGACCGATTCCCGAAATGCCTTTCTGGATATTCCTCAATGTCCCGGCTATTCACGGAACGTGAGAAGCAGATGATTAATCATCTGCTTCCGGAAGAAATCGAAGAATTTCTTGGGAATCCTACAAGATCCGTTCGTTCTTTTTTCTCTGATAGATGGTCAGAACTTCATCTGGGTTCGAATCCTACTGAGAGGTCCACTAGAGATCAGAAATTGTTGAAGAAACAACAAGATCTTTCTTTTGTCCCTTCCAGGCGATCGGAAAATAAAGAAATGGTTAATATATTCAAGATAATTACGTATTTACAAAATACTGTCTCAATTCATCCTATTTCATCAGATCCGGGGTGTGATAGGGTTCCGAAGGATGAACCGGATATGGACAGTTCCAATAAGATTTCATTCTTGAACAAAAATCCATTTTTTGATTTATTTCATCTATTCCATGACCGGAACAGGCGAGGATACACGTTACACCACGATTTTGAATCAGAAGAGAGATTTCAAGAAATGGCAGATCTATTCACTCTATCAATAACCGAGCCGGATCTGGTGTATCATAAGGGATTTGCCTTTTCTATTGATTCCTACGGATTGGATCAAAAACAATTCTTGAATGAGGCCAGGGATGAATCGAAAAAGAAATCTTTATTGGTTCTACCTCCTATTTTTTATGAAGAGAATGAATCTTTTTCTCGAAGGATCAGAAAAAAATGGGTCCGGATCTCCTGCGGGAATGATTTGGAAGATCCAAAACCAAAAATAGTGGTATTTGCTAGCAACAACATAATGGAGGCAGTCAATCAATATAGATTGATCCGAAATCTGATTCAAATCCAATATAGTACCTATGGGTACATAAGAAATGTATTGCATCGATTCTTTTTAATGAATCGATCCGATCGCAACTTCGAATATGGAATTCAAAGGGATCAAATAGGAAAGGATACTCTGAATCATAGAACTATAATGAAATATACGATCAACCAACATTTATCGAATTTGAAAAAGAGTCAGTTCGATCCTCTTATCTTGATTTCTCGAACCGAGAAATCCATGAATCGGGATCCTGATGCATATAGATACAAATGGTCCAATGGGAGCAAGAATTTCCAGGAACATTTGGAACATTTCGTTTCTGAGCAGAAGAGCCGTTTGCAAGTAGTGTTCGATCAATTACGTATTAATCAATATTCGATTGATTGGTCTGAGGTTATCGACAAAAAAGATTTGTCTAAGCCACTTCGTTTCTTTTTGTCCAAGTCACTTCTTTTTTTGTCCAAGTTGCTTTTCTTTTTGTCTAACTCACTTCCTTTTTTCTGTGTGAGTTTCGGGAATATCCCCATTCATAGGTCCGAGATCTACATCTATGAATTGAAAGGTCCGAATGATCAACTCTGCAATCAGTTGTTAGAATCAATAGGTCTTCAAATTGTTCATTTGAAAAAATGGAAACCCTTCTTATTGGATGATCATGATACTTCCCGAAAATCGAAATTCTTGATCAATGGAGGAACAATATCACCCTTTTTGTTCAATAAGATCCCAAAGTGGATGATTGACTCATTCCATACTAGAAATAATCGCAGGAAATCCTTTGATAACACGGATTCCTATTTCTCAATGATATCCCACAATCAAGACAATTGGCTGAATCCCGTGAAACCATTTCATAGAAGTTCATTGATATCTTCTTTTTATAAAGCAAATCGACTTCGATTCTTGAATAATCCACATCACTTCTGCTTCTATTGTAACACAAGATTCCCCTTTTCTGTGGAAAAGGCCCGTATCTATAATTATGATTTTACGTATGGACAATTCCTCAATATCTTGTTCATTCGCAACAAAATATTTTCTTTGTGCGTCGGTAAAAAAAAACATGCTTTTGGGGGGAGAGATACTATTTCACCAATCGAGTCACAGGTATCTAACATATTCATACCTAACTATTTTCCACAAAGTGGTGACGAAACGTATAACTTGTACAAATCTTTCCATTTTCCAAGTCGATACGATCCATTCGTTCGTAGAACTATTTACTCGATCGCAGACATTTCTGGAACACCTCTAACAGAGGGACAAATAGTCAATTTTGAAAGAACTTATTGTCAACCTCTTTCAGATATGAATCTATCTGATTCAGAAGGGAAGAACTTGCATCAGTATCTCAATTTCAATTCAAACATGGGTTTGATTCACACTCCATGTTCTGAGAAATATTTACCATCCGAAAAGAGGAAAAAACGGAGTCTTTGTCTAAAGAAATGCGTTGAGAAAGGGCAGATGTATAGAAGAGATAGTGCTTTTTCAACTCTCTCAAAATGGAATCTATTCCAAACATATATGCCATGGTTCCTTACTTCGACAGGGTACAAATATCTAAATTTGATATTTTTAGATACTTTTTCAGACCTATTGCCGATACTAAGTAGCAGTCAAAAATTTGTATCCATTTTTCATGATATTATGCATGGATCAGGTATATCATGGCGAATTCTTCAGAAAAAATTGTGTCTTCCACAATGGAATCTGATAAGTGAGATTTCGAGTAAGTGTTTACATAGTCTTCTTCTGTCCGAAGAAATGATTCATCGAAATAATGAGTCACCATTGATATCGACACATCTGAGATCGCCAAATGTTCGGGAGTTCCTCTATTCAATCCTTTTCCTTCTTCTTGTTGCTGGATATCTCGTTCGTACACATCTTCTCTTTGTTTCCCGGGCCTCTAGTGAGTTACAGACAGAGTTCAAAAAGGTCAAATCTTTGATGATTCCATCATCTATGATTGAGTTGCGAAAACTTCTGGATAGGTATCCTACATCTGAACCGAATTCTTTCTGGTTAAAGAATCTCTTTCTAGTTGCTCTGGAACAATTAGGAGATTCTCTAGAAGAAATACGGGGTTCTGCTTCTGGCGGCAACATGCTTGGTCCCGCTTATGGGGTCAAATCAATACGTTCTAAGAAGAAATATTTGAATATCAATCTCATCGATCTCATACCAAATCCCATCAATCGAATCACTGTTTCGAGAAATACGAGACATCTAAGTCATACAAGTAAAGAGATCTATTCATTGATAAGAAAAAGAAAAAACGTGAACGGGGATTGGATTGATGATAAAATAGAATCCTGGGTCGCGAACAGTGATTCGATTGATGATGAAGAAAGAGAATTCTTGGTTCAGTTCTCCGCCTTAACGACAGAAAAAAGGATTGATCAAATTCTATTGAGTCTGACTCATAGTGATCATTTATCAAAGAATGACTCTGGTTATCAAATGATTGAACAACCGGGAGCAATTTACTTACGATACTTAGTTGACATTCATAAAAAGTATCTATTGAATTATGAGTTCAATACATCCTGTTTAGCAGAAAGACGGGTATTCCTTGCTCATTATCAGACAATCACTTATTCACAAACTTCGTGTGGGACTAATACTTTTCATTTCCCATCTCATGGAAAACCCTTTTCGCTCCGCTTAGCCTTATCCCCCTCTAGGGGGATTTTAGTGATAGGTTCTATAGGAACTGGACGATCCTATTTGGTCAAATACCTAGCGACAAACTCCTATGTTCCTTTCATTACGGTATTTCTGAACAAGTTCCTGCCTAAAGGTTTTCTTATTGATGATATCAATATTGATGATAGTGACGATATTGATGATAGTGACAATATTGATGCTAGTGACGATATTGATGCTAGTGACGATATCGATCGTGACCTTGATACGGAGCTGGAACTGCTAACTATGATGAATGCGCTAACTATGGATATGATGCCGGAAATAGACCGATTTTATATCACCCTTCAATTCGAATTAGCAAAAGCAATGTCTCCTTGCATAATATGGATTCCAAACATTCATGATCTGGATGTGAATGAGTCGAATTACTTATCCCTCGGTCTATTAGTGAACCATCTCTCTGAAAGATGTTCCACTAGAAATATTCTTGTTATTGCTTCGACTCATATTCCCAAAAAAGTGGATCCCGCTCTAATAGCTCCGAATAAATTAAATACGTGCATTAAGATACGAAGGCTTCTTATTCCACAACAACAAAAGCACTTTTTCACTCTTTCATATACTAGGGGATTTCACTTGGAAAAGAAAATGTTCCATACTAATGGATTCGGGTCCATAACCATGGGTTCCAATGCACGAGATCTTGTAGCACTTACCAATGAGGCCCTATCGATTAGTATTACACAGAAGAAATCAATTATAGACACTAATACAATTAGATCCGCTCTTCATAGACAAACTTGGGATTTGCGATCCCAGGTAAGATCGGTTCAGGATCATGGGATCCTTTTCTATCAGATAGGAAGGGCTGTAGCACAAAATGTACTTCTAAGTAATTGCCCCATAGATCCTATATCTATCTATATGAAGAAGAGATCATGTAACGAAGGGGATTCTTATTTGTCCAAATGGTACTTCGAACTTGGAACGAGCATGAAGAAATTAACGATACTTCTTTATCTTTTGAGTTGTTCTGTCGGATCGGTCGCTCAAGATCTTTGGTCTCTACCCGGACCCGATGAAAAAAATGGGATCACTTCTTATGGACTCGTTGAGAATGATTCTGATCTAGTTCATGGCCTATTAGAAGTAGAAGGCGCTTTGGTGGGATCTTCACGGACAGAAAAAGATTGCAGTCAGTTTGATAATGATCGAGTGACATTGCTTCTTCGGCCCGAACCGAGGAATCCCTTAGATATGATGCAAAACGGATTTTGTTCTATCTTTGATCAGAGATTTCTCTATGAAAAATACGAATCGGAGTTTGAAGAAGGGGAGGGAGAAGGAGCCCTTGACCCGCAACAGATAGAGGAGGATTTATTCAATCACATAGTTTGGGCTCCTAGAATATGGCGCCCTTGGGGCTTTCTATTTGATTGTATCGAAAGGCCCAATGAATTGGGATTTCCCTATTGGTCCAGGTCATTTCGGGGCAAGCGGATCATTTATGATGAAGAGGATGAGCTTCAAGAGAATGATTCGGAGTTCTTGCAGAGTGGAACCATGCAGTACCAGACACGAGATAGATCTTCCAAAGAACAAGGCCTTTTTCGAATAAGCCAATTCATTTGGGACCCTGCAGATCCGCTCTTTTTCCTATTCAAAGATCAGCCCCCTGGCTCTGTGTTTTCACATCGAGAATTATTTGCAGATGAAGAGATGTCAAAGGGGCTTCTTACTTCCCAAACAGATCCTCCTACATCTATATATAAACGCTGGTTTATCAAGAATACACAAGAAAAGCACTTCGAATTGTTGATTAATCGTCAGAGATGGCTTAGAACCAATAGTTCATTATCTAATGGATCTTTCCGTTCTAATACTCTATCCGAGAGTTATCAGTATTTATCAAATCTGTTCCTATCTAACGGAACGCTATTGGATCAAATGACAAAGACATTGTTGAGAAAAAGATGGCTTTTCCCGGATGAAATGAAAATTGGATTCATGATGCCTAGATCGCGGATAAATGGAAATTTTATTGATAAGACCTTTTCAATTGTAGCCAATATCTTATTACGAATAATTCCGACAACTTCAGGAGAAAAAGAGGCATTTACCTATTACAGAGATGGGATGTCAGCTCAATCCGAAGGAAATTATGCGGAAGCTTTACAGAATTATTATGAAGCTATGCGACTAGAAATTGATCCCTATGATCGAAGTTATATACTCTATAATATAGGTCTTATCCATACAAGTAATGGAGAACATACGAAAGCTTTGGAATATTATTTTCGAGCACTAGAACGAAACCCATTCTTATCCCAAGCTTTTAATAATATGGCCGTGATCTGTCATTACCGGGGAGAACAGGCCATTCGCCAGGGAGATTCTGAAATTGCGGAGGCTTGGTTTGATCAAGCAGCTGAGTATTGGAAACAGGCTATAGCGCTTACTCCTGGTAATTATATTGAAGCACATAATTGGTTGAAGATCACGGGGCGTTTCGAAATGAGTTGGCGATCAGAAGATATATGGATAGAACTTATAACGGGGTCTCGAAAACTAAGTAATTTATGCTGGGCCCTTATCCTTTTTTTAGGTTCATTAGGATTCTTATTGGTTGGAACTTCCAGTTATCTTGGTAGAAATTTGATATCTTTTTTTCCGTCTCAGCAAATCATTTTTTTTCCACAAGGGATCGTGATGTCTTTCTACGGGATCGCGGGTCTCTTTATTAGTTCCTATTTGTGGTGCACAATTTCCTGGAATGTAGGTAGTGGTTATGATCGATTCGATAGAAAGGAAGGGATAGTGTGTATTTTTCGTTGGGGATTTCCTGGAAAAAATCGTCGCATATTCCTCCGATTCCTTATAAAAGATATTCAGTCCGTTAGAATAGAAGTTAAAGAGGGTATTTATGCTCGTCGTGTCCTTTATATGGATATCAGAGGCCAGGGGGCCATTCCCTTGACCCGTACTGATGAGAATTTGACTCCACGAGAAATTGAACAAAAAGCCGCCGAATTGGCCTATTTCTTGCGCGTACCAATTGAAGTCTTT
>Nestegi_icensis
ATGCAAACAAATAGGGGGGAAGAAAACTCTATGGAAAGGTGGTGGTTTAATTCGATGGTGTTTAAGAAGGAGTTAGAACGCAGGTATGGAATAAATAAATCAATGGACAATCTTGGTCCTATTGAAAATACTAGTCAAAGTGAAGATACGAATAGAAAAGCTAAAAACATTCATAGTTGGAGGGGTCGTGACAATTCTAGTTACAGTAATGTTGATCATTTATTCGGCATCAAAGACATTCGGAATTTCATCTCTGATGATACTTTTTTAGTTAGAGATAGTAATGGAGACAGTTATTCTATCTATTTTGATATTGAAAATCAGATTTTTGAAATTGACAATGATCATTCTTTTCTGAGTGAACTAGAAAGTTCTTTTTATAGTAATCGGAATTCTAGTTATCTGAATAATGGATCTACGAGTGAAGATCCCCGTTCCATGTATGATACTCAATATAGTTGGAATAATCACATTAATAGTTGTATTGACAGTTATCTTCAGTCTCAAATCTATATGGATACGTCCATTGTAAGTGATAGTAGTGACAGTTACATTTCTAGGTGTATTTTTGGTAAACATACAAATAGTAGTGAAAGCGCGAGGTCCGGTATACGAACCCACACGAAGAGTAGTGATTTAACTCTAAGAGAAAGGTCTAATGATCTCGATGTAACTCAAAAATACAGGCATTTGTGGGTTCAATGCGAAAATTGTTATGAATTAAATTATAAGAAATTTTTGAAATCAAAAACAAATATTTGTGAACAATGTGGATATCATTTGAAAATGAGTAGTTCAGATAGAATCGAACTTTCGATCGATCCCGGTACTTGGCATCCTATGGATGAAGACATGGTCTCTCTGGATCCCATTGGATTTCATTCGGAGGAGGAGCCTTATAAAGATCGTATTGATTCTTATCAAAGAAAGACAGGATTAACTGAGGCTGTTCAAACAGGCATAGGTCAACTAAATGGTATTCCCGTAGCAATTGGGGTTATGGATTTTCAGTTTATGGGGGGTAGTATGGGATCCGTAGTCGGGGAGAAAATCACCCGTTTGATTGAGTACGCTACCGATCAATTTCTACCTCTTATTGTAGTGTGCGCTTCCGGGGGGGCACGCATGCAAGAAGGAAGTTTGAGCTTGATGCAAATGGCTAAAATATCGTCTGCTTTATATGATTATCAATCAAATAAAAAGTTATTTTATGTATCAATCCTTACATCTCCTACTACTGGTGGGGTAACAGCTAGTTTTGGTATGTTGGGAGATATCATTATTGCTGAACCCAATTCCTATATTGCATTTGCGGGTAAAAGAGTAATTGAACAAACATTGAATAAAACAGTACCTGAAGGTTCACAAGCGGCTGAATATTTATTCCAGAAGGGCTTATTTGACCTAATTGTACCACGTAATCCTTTAAAAAGCGTTCTGAGTGAGTTATTTAAGCTCCACGCTTTCTTTCCTTTGAATTTCGAGCCGACGAAATTAGTAATATTATCCGTGAACGTATTGAACAATATAATAGAGAAGTAAAGATTGTAAATACTGGTACCGTACTTCAAGTAGGCGATGGCATTGCTCGTATTCATGGTCTTGATGAAGTAATGGCGGGTGAATTAGTAGAATTTGAAGAAGGTACAATAGGTATTGCTTTGAATTTGGAATCAAATAATGTTGGTGTTGTATTAATGGGTGATGGTTTAATGATACAAGAAGGAAGTTCTGTAAAAGCAACAGGAAGAATTGCTCAGATACCAGTGAGCGAGGCCTATTTGGGTCGTGTTATAAATGCCCTGGCTAAACCTATTGATGGTAGAGGTGAAATTTCAGCTTCGGAATCTCGATTAATTGAATCTCCCGCTCCAGGTATTATTTCGCGGCGTTCCGTATATGAGCCTCTTCAAACCGGGCTTATTGCTATTGATTCGATGATCCCTATAGGACGTGGTCAGCGAGAATTAATTATTGGGGACAGACAGACCGGTAAAACAGCAGTAGCCACAGATACGATTCTCAATCAACAAGGTCAAAATGTAATATGTGTTTATGTAGCTATTGGTCAAAAAGCATCTTCTGTGGCTCAGGTAGTAACTACTTTACAGGAAAGGGGGGCGATGGAATACACTATTGTGGTAGCCGAAACGGCGGATTCCCCTGCTACATTACAATACCTTGCTCCTTATACAGGAGCAGCTTTGGCTGAATATTTTATGTACCGTAAACAACACACTTTAATCATTTATGATGATCTCTCCAAACAAGCCCAAGCTTATCGCCAAATGTCTCTTCTATTACGAAGACCGCCTGGTCGTGAAGCTTATCCAGGGGATGTTTTTTATTTGCATTCACGCCTTTTGGAAAGAGCCGCTAAATCAAGTTCTAGTTTAGGTGAAGGAAGTATGACCGCCTTACCAATAGTTGAAACTCAATCGGGAGATGTTTCGGCTTATATTCCTACTAATGTAATTTCTATTACTGATGGACAAATATTCTTATCCGCCGATCTATTCAATGCTGGAATCAGACCTGCTATTAATGTGGGTATCTCCGTTTCCAGAGTAGGGTCTGCAGCTCAAATTAAAGCCATGAAACAAGTAGCTGGTAAATTAAAATTGGAACTGGCGCAATTCGCAGAATTAGAAGCCTTTGCACAATTTGCTTCGGATCTCGATAAAGCTACTCAGAATCAATTGGCAAGAGGTCAACGATTACGTGAATTGCTTAAACAATCCCAAGCAGCTCCTCTCACGGTAGAAGAACAGATAATGACTATTTATACCGGAACAAATGGTTATCTTGATTCATTAGAAATTGGACAGGTAAGGAAATTTCTTGTTGAGTTACGTACTTACTTAAAAACTAATAAACCTCAGTTCCAAGAAATCATATCTTCTACTAAGACATTTACCGAGGAAGCAGAAGTCCTTTTGAAAGAAGCTATTCAGGAACAAATGGACCGATTCCTACTTATGAGAATTAATCCTACTACTTCTGGTTCTGGGGTTTCCACGCTTGAAAAACAAAACCTGGGCCGTATCGTCCAAATCATCGGTCCGGTACTAGATGTAGCCTTTCCGCCGGGCAAGATGCCTAATATTTATAACGCTCTGGTAGTTAAAGGTCGAGATACTGTTAGTCAAGCAATTAATGTGACTTGTGAGGTACAGCAATTATTAGGAAATAATCGAGTTAGAGCTGTAGCTATGAGTGCTACAGATGGTCTGATGAGAGGAATGGAAGTGATTGACACAGGAGCTCCTCTAAGTGTTCCGGTCGGTGGAGCGACTCTGGGACGAATTTTCAACGTGCTTGGAGAGCCTGTTGATAATTTAGGTCCTGTAGATATTCGTACAACATCTCCTATTCATAGATCTGCGCCTGCCTTTATACAGTTAGATACAAAATTATCTATTTTTGAAACAGGAATTAAAGTAGTAGATCTTTTAGCCCCTTATCGCCGTGGGGGAAAAATCGGACTATTTGGAGGAGCTGGAGTTGGTAAAACGGTACTCATTATGGAATTGATTAACAATATTGCCAAAGCCCATGGGGGCGTATCCGTATTTGGCGGAGTGGGTGAACGTACTCGTGAAGGAAATGATCTTTACATGGAAATGAAAGAATCTGGAGTGATTAATGAAGAAAATATTGCAGAATCAAAAGTGGCTCTAGTTTACGGCCAGATGAATGAACCGCCTGGAGCTCGTATGAGAGTTGGTTTGACTGCCCTAACTATGGCGGAATATTTCCGAGATGTTAATGAACAAGACGTACTTCTATTTATCGACAATATCTTCCGTTTCGTCCAAGCAGGATCCGAAGTATCGGCCTTATTGGGTAGAATGCCTTCCGCTGTCGGTTATCAACCTACCCTGAGTACCGAAATGGGTACTTTACAAGAAAGAATTACTTCTACCAAAGAAGGGTCCATAACTTCTATTCAAGCAGTTTATGTACCTGCAGACGATTTGACCGACCCTGCTCCTGCTACGACATTTGCACATTTAGATGCTACTACCGTACTATCAAGAGGATTAGCTGCCAAGGGGATCTATCCAGCAGTAGATCCTTTAGATTCAACGTCAACCATGCTTCAACCTCGGATCGTTGGTGAGGAACATTACGAAACTGCGCAAAGAGTTAAGCAAACTTTACAACGTTACAAAGAGCTTCAGGACATTATAGCTATCCTTGGGTTGGACGAATTATCCGAAGAGGATCGTTTAACCGTAGCAAGAGCACGAAAAATTGAGCGTTTCTTATCACAACCTTTTTTTGTAGCAGAAGTATTTACCGGTTCTCCAGGGAAATATGTTGGTCTAGCAGAAACCATTAGAGGGTTTCAATTGATCCTTTCCGGAGAATTAGATGGTCTTCCTGAACAGGCCTTTTATTTGGTAGGTAATATCGATGAAGCTACCGCGAAGGCTATGAACTTAGAAATGGAGAGCAATTTGAAGAAAATGACTTTAAATCTTTGTGTACTGACCCCTAATCGAATTGTTTGGGATTCAGAAGTGAAAGAAATCATTTTATATACTAATAGTGGTCAAATTGGCGTATTACCAAATCATGCCCCTATTGCTACAGCTGTAGATATAGGGATTTTGAGAATACGCTTTAAGGACCAATGGTTAACGATGGCTCTGATGGGTGGTTTTGCTAGAATAGGAAATAATGAGATCATTATTTTAGTAAATGATGCGGAAAAGGGTAGTGACATTGATCCACAAGAAGCTCAGCAAACTCTTGAAATAGCCGAAGCTAATTTGAGAAAAGCTGAAGGAAAGAGACAAATAATTGAGGCGAATCTAGCTCTCCGACGAGCTAGGACAAGAGTAGAGGCTGTCAATGTGATTTCCATGAAAAATGTAACCGATTCTTTCGTTTCTTTGGGCCACTGGCCATCTGCCGGGAGTTTCGGATTTAATACCGATATTTTAGCAACAAATCCAATAAATCTAAGTGTAGTGATTGGTGTATTGATCTTTTTTGGAAAGGGAGTATTAAGTGATTTATTAGATAATCGAAAACAGAGGATCTTGAATACTATTCGAAATTCAGAAGAACTGCGTGGGGGGGCCATTGAACAGCTGGAAAAAGCCCGGGCTCGCTTACGGAAAGTGGAAATGGAAGCAGATCAGTTTCGGGTGAATGGATACTCTGAGATAGAGCGAGAAAAATGGAATTTGATTAATTCAACTTCTAAGACTTTGGAACAATTAGAAAATTACAAAAATGAAACGATTCAGTTTGAACAGCAAAGGGCGATTAATCAAGTCCGACAACGGGTTTTCCAACAAGCCTTACAAGGAGCTTTAGGAACTCTGAATAGTTGTTTAAACAACGAGTTACATTTACGTACCATTAGTGCTAATATTGGCATGTTGGGAGCGATGAAAGAAATAACTGATATGAATCCACTGATTTCTGCCGCTTCTGTTATTGCTGCTGGATTGGCCGTAGGGCTTGCTTCTATTGGACCTGGAGTTGGTCAAGGGACTGCTGCGGGTCAAGCTGTAGAGGGTATCGCGAGACAGCCCGAGGCAGAGGGAAAAATACGAGGTACTCTATTGCTTAGTCTAGCTTTTATGGAAGCTTTAACAATTTATGGATTGGTTGTAGCATTAGCACTTTTATTTGCAAATCCTTTTGTTATGAATGTGTTATCATGTTCCATCAACACACTAAAAGGGTTATACGATATATCCGCTGTGGAAGTAGGCCAACATTTCTATTGGCAAATAGGGGGTTTCCAAGTCCATGGCCAAGTACTTATTACTTCTTGGGTTGTAATTGCTATCTTATTAGGTTCAGCTACTATAGCTGTTCGGAACCCACAAACCATTCCGACTGGGGGTCAGAATTTCTTCGAATATGTTCTTGAATTCATTCGAGATGTGAGTAAAACTCAAATTGGAGAAGAATATGGCCCTTGGGTTCCTTTTATTGGAACTATGTTTCTATTTATTTTTGTTTCTAATTGGTCAGGAGCTCTTTTACCTTGGAAAATCATACAATTACCTCATGGAGAGTTAGCCGCACCCACGAATGATATAAATACTACCGTTGCTTTGGCTTTACTCACGTCAGTGGCATATTTCTATGCGGGTCTTACCAAAAAAGGATTAAGTTATTTCGGGAAATATATTCAACCAACTCCAATCCTTTTACCCATTAACATCTTAGAAGATTTCACAAAGCCCTTATCACTTAGTTTTCGACTTTTCGGGAATATCTTAGCGGATGAATTAGTAGTTGTTGTTCTTGTTTCTTTAGTACCTTCAGTGGTTCCTATCCCTGTCATGTTCCTTGGATTATTTACAAGTGGTATTCAAGCTCTTATTTTTGCAACTTTAGCCGCGGCTTATATAGGTGAATCTATGGAGGGCCATCATATGATATTTTCAACCTTAGAGCATATATTAACTCATATTTCTTTTTCGATTGTTTCAATTGTAATTACAATTCATTTGATAACCTTTTTAGTCGATGAAATCATAAAACTCTATGATTCATCAGAAAAGGGCATGATAATGACTTTTTTCTGTATAACAGGATTATTAGTTACTCGTTGGATTTATTCGGGACATTTTCCACTAAGTAATTTATATGAATCATTAATCTTCCTTTCATGGAGTTTCTCCCTTATTCATATAGTTCCGTATTTCAAAAAAAAGAAAAATTTTTTAAGCGCAATAATCGGCCCAAGTGCTATTTTTACCCAAGGCTTTGCTACTTCAGGTCTTTTAACTCAAATACACGAATCTGAAATATTAGTACCCGCTCTTCAATCCGAGTGGTTAATAATGCACGTAAGTATGATGATATTGGGCTATGCAGCCCTTTTATGTGGATCATTATTATCAGTAGCACTTCTAGTCATTGCAGTTAGAAAAAGCAGAAAGTTTTTTTTTACAAGTAATCATTTATTAAATTTAAATGGGTCATTTTTCTTTAGTGAAATCGAATACATGAATGAAAGAAGCAATGTTTTACAAAATACTTCTTTTTTTTCTCCGAAGAATTATTACAGGTCGCAATTTATTCAACAATTGGATTATTGGAGTTATCGGGTTATTAGTCTAGGATTTATCTTTTTAACCATAGGGATACTTTCTGGATCAGTATGGGCTAACGAAGCATGGGGATCATATTGGAGTTGGGACCCAAAGGAAACTTGGGCATTTATTACTTGGATCGTATTCGCGATTTATTTACATATTCGAACCAATATAAAATGGAAGGGTATAAATTCCGCAATTGTGGCGTCTATTGGCTTTCTTATAATTTGGATATGCTATTTTGGGGTCAATCTATTAGGAATAGGACTACATAGTTATGGTTCATTTACATTAACATCTAATATGGCAAAAAATAAAGCATTCACTCCTCTTTTGTATTTTGCATCTATAGTATTTTTGCCCTGGTGGATTTCTCTCTCATTTACGAAAAGTATGGAATCTTGGGTTACTAATTGGTGGAATACTGGGCAATCTGAAATTTTTTTGAATGATATTCAAGAAAAGAGTATTCTAGAAAAGTTCATAGAATTAGAGGAAATCCTCTTCTTGGACGAAATGATCAAGGAATACTCGGAGACACATTTACAAAAGCTTGGTATAGGAATCCACAAAGAAACGATCCAATTAATCAAGATACACAATGAGGATCGTATCCATATGATTTTGCACTTCTCGACAAATATAATCTGTTTTGTTATTCTAAGCGGTTATTCTGTTTTTGGTAATGAAGAACTTGTTATTCTTAACTCTTGGGCTCAGGAATTCCTATATAACTTAAGCGACACAGTAAAAGCTTTTTCAATTCTTTTATTAACGGATTTATGTATCGGATTCCATTCACCCCACGGTTGGGAACTAATGATTGGCTCTGTCTACAAAGATTTTGGATTTGTTCATAATGATCAAATTATATCTGGTCTTGTTTCCACTTTTCCAGTCATTCTCGATACTATTTTAAAATATTGGATTTTCCGTTATTTAAATCGTGTATCTCCGTCACTTGTAGTTATTTATCATTCAATGAATGACATGCCTATTGGTGTTCCAAAAGTACCTTTCCGAAGTCCTGGAGAGGAAGATGCAGCTTGGGTTGACGTATACAACCGACTTTATCGAGAAAGATTACTTTTTTTAGGCCAAGAAGTTGATAGCGAGCTCTCGAATCAACTTATTGGTCTTATGGTATATCTCAGTATCGAGGATGATACCAAAGATCTGTATTTGTTTATAAACTCTCCTGGCGGATGGGTAATACCTGGAGTAGCTGTTTACGATACTATGCAATTTGTGCGACCAGATGTCCATACAATATGCATGGGATTAGCCGCATCAATGGGATCTTTTATCTTGGTTGGAGGAGAAATTACCAAACGTCTAGCATTCCCTCACGCTAGGGTAATGATCCATCAACCTGCTAGTTCTTTTTATGAGGCACAAACGGGAGAATTTGTCCTGGAAGCGGAAGAACTGCTGAAACTACGCGAAACCCTCACAAAGGTTTATGTACAAAGAACGGGCAAACCCTTATGGGTTGTATCTGAAGACATGGAAAGAGATGTTTTTATGTCAGCAACAGAAGCCCAAGCTTATGGAATTGTTGATCTTGTAGCAGTTGAAATGAAAGAACAAAAATGGATTCATGAAGGTTTAATTACTGAATCGCTTCCCAATGGTATGTTCCGGGTTCGGTTAGATAATGAAGATCTGATCCTGGGTTATGTTTCAGGAAAGATCCGGCGTAGTTTTATACGGATACTGCCAGGAGATAGAGTCAAAATTGAAGTAAGTCGTTATGATTCAACCAGAGGACGTATAATTTATCGACTCCGCAACAAGGATTGGAAGGATATGGAGGAAATCCAAAGATATTTACAGCTAGATAGATCTCAACAACACGACTTCTTATATCCACTTATCTTTCAGGAGTATATTTATGGACTTGCTCGTGATCAGGGTTTCAATAGATCGATTTTGTTGGAAAATCCAGGTTATGACAATAAATCCAGTTTACTAATTGTAAAACGGTTAATTACTCGAATGTATCAACAGAATCATTTTCTTATTTCTGCTAATGATTCTAACCAAAATCAATTTTTGGGGCGCAACAAGAATTTGTATCCTCAAATCATATCAGAGGGGTTTGCATTTATTGTGGAAATTCCATTTTCTCTACGATTAATACTTTCTCTAGAAGGGAAAAAAAAAAAGATAGTAAAATCTCATAATTTACGATCAATTCATTCAATATTTCCTTTTTTAGAGGACAATTTTTCACATTTAAATTTTGTGTTAGATATACTAATACCCCACCCCATCCATCTGGAAATCTTGGTTCAAACTCTTCGCTATTGGGTAAAAGATGCCTCTTCTTTGCATTTATTACGATTCTTTCTTCACGAGTATTGTAATTGGAATAGTCTTATTACTCCAAAGAAAGCCAGTTCTTCTTTTTCAAAAAGGAATCAAAGATTATTCTTCTTCTTATATAATTCTCATGTATGTGAATACGAATCTATTTTCGTCTTTCTACGTAACCAATCTTCTCATTTACGATCAACATCTTCTGGAGCTCTTCTTGAACGAATATATTTCTATGGAAAAATAGAGCGTCTTGTAGACGTCTTTGTTAAGGATTTTCAGACCAATCTATGCTTGTTCAAGGATCCTTTCATGCATTATGTTAGGTATCAAGGAAAATCAATTCTGGCTTCAAAAGGGACGCCTCTTTTGATGAATAAATGGAAATATTACCTTGTAACTTTTTGGCAATGTTATTTTTCGCTGTGGTTTCATCCAAGAAGGATTTATCTAAACCAATTATCTAATCATTCCCTTGAATTTGTGGGCTATCTTTCAAGTGTGCGACTAAACGCTTCAGTGGTACGGAGTCAAATTCTAGAAAATTCATTTCTAATCAATAATGCTATTAAGAAGTTCGATACTCTTGTTCCAATTATTCCTCTGATTGGATCATTGGCTAAAGCGAAATTTTGTAACGTACTAGGGTATCCCATTAGTAAGCTGGTTCGGGCTGATTTATCAGATTCTGATATTATTGATCGATTTGGGCGTATATGCAGAAATCTTTCTCATTATCATAGCGGATCTTCCAAAAAAAAGAGTTTGTATCGAATAAAGTATATACTTCGACTTTCTTGTGCTAGAACTTTGGCTCGGAAACACAAAAGTACTGTACGTGCTTTTTTGAAAAGATTAGGCTCGGAATTATTGGAAGAATTTCTTATGTCGGAAGAACAAGTTCTTTCTTTGACCTTCCCAAAAGCTTCTTCCACTTTGCGGGGAGTATATAGAAGTCGGATTTGGTATTTGGATATTATTTGTATCAATGATCTGGTCAATCATAATGATAATTGATAATACAACAGAACTACAAGCCATCCATTCGTTTTCCAGATTGGAATTCTTAAAAGAAGTCTATGGGATCATATGGGTGCTTGTCCCTATTTTGACTCTTGTATTAGGAATCACACTAGGTGTACTAGTAATTGTTTGGTTAGAAAGAGAAATATCTGCAGGGATACAACAACGTATTGGACCTGAATACGCCGGCCCCTTGGGAATTCTTCAAGCTCTAGCAGATGGGGTAAAACTACTTTTCAAAGAGAATCTTTTTCCATCTAGAGGGGATACTCGTTTATTCAGTATCGGACCATCCATAGCAGTCATATCCATTTTACTAAGTTATTCAGTAATTCCTTTTGGTTATCGCCTTATTCTAGCCGATCTTAGTATTGGTGTTTTTTTATGGATCGCTGTTTCAAGTCTTGCTCCCGTTGGACTTCTTATGTCGGGATATGGATCAAATAATAAATATTCCTTTTTAGGTGGTTTAAGAGCTGCTGCTCAATCAATTAGTTATGAAATACCATTAACTCTATGTGTATTATCAATATCTCTACTATCTAACAGTTCAAGTACAGTTGATATAGTTGAAGCGCAGTCAAAATATGGTTTTTGGGGGTGGAATTTGTGGCGTCAACCTATAGGGTTTATCGTTTTTCTAATTTCTTCTCTAGCCGAGTGTGAGAGATTACCTTTTGATTTACCAGAAGCAGAAGAGGAATTAGTAGCAGGTTATCAAACCGAATATTCAGGTATCAAATTTGGTTTATTTTATGTTGCTTCGTATCTGAATCTACTAGTTTCTTCATTATTTGTAACAGTTCTTTACTTGGGGGGTTGGAATCTTTCTATTCCGTACATATTCGTTCCTGAGCTTTTTGAAAGAGGTAAAGTTTTTGGAACAATAATCGGTATCTTTATTACATTAGCTAAAACTTATTTGTTCTTGTTCATTTCTATTGCAACAAGATGGACTTTACCGAGACTGAGAATGGACCAACTATTAAATCTTGGATGGAAATTTCTTTTACCTATTTCTCTAGGTAATCTATTATTAACAACTTCATTCCAACTTCTTTCACTGATGATCTGGCATGTACAGAATGAAAACTTCATTCTCGATTCTACGAGAATTTTTATGAAAGCCTTTCATTTGCTTCTCTTCGATGGAAGTTTGATTTTCCCAGAATGTATCCTAATTTTTGGCCTAATTCTTCTTCTGATGATCGATTCAACCTCTGATCAAAAAGATATACCTTGGTTATATTTCATCTCTTCAACAAGTTTAGTAATGAGCATAACGGCCCTATTGTTCCGATGGAGAGAAGAACCTATGATTAGCTTTTCGGGAAATTTCCAAACGAACAATTTCAACGAAATCTTTCAATTTCTTATTTTACTATGTTCAACTCTATGTATTCCTCTATCCGTAGAGTACATTGAATGTACAGAAATGGCTATAACAGAGTTTCTCTTATTCGTATTAACAGCTACTCTAGGAGGAATGTTTTTATGCGGTGCTAACGATTTAATAACTATCTTTGTAGCTCCAGAATGTTTCAGTTTATGCTCCTACCTATTATCTGGATATACCAAGAAAGATGTACGGTCTAATGAGGCTACTATGAAATATTTACTCATGGGTGGGGCAAGCTCTTCTATTCTGGTTCATGGTTTCTCTTGGCTATATGGTTCATCCGGGGGAGAGATCGAGCTTCAAGAAATAGTGAATGGTCTTATCAATACACAAATGTATAACTCCCCAGGAATTTCAATTGCGCTCATATTCATCACTGTAGGAATTGGGTTCAAGCTTTCCCCAGCCCCTTCTCATCAATGGACTCCTGACGTATACGAAGGATCTCCCACTCCAGTCGTTGCTTTTCTTTCTGTTACTTCGAAAGTAGCTGCTTCAGCTTCAGCCACTCGAATTTTCGATATTCCTTTTTATTTCTCATCAAACGAATGGCATCTTCTTCTGGAAATCCTAGCTATTCTTAGCATGATATTGGGAAATATCATTGCTATTACTCAAACAAGCATGAAACGTATGCTTGCATATTCGTCCATAGGTCAAATCGGATATGTAATTATTGGAATAATTGTTGGAGACTCAAATGATGGATATGCAAGCATGATAACTTATATGCTGTTCTATATCTCCATGAATCTAGGAACTTTTGCTTGCATTGTATTATTTGGTCTACGTACCGGAACTGATAACATTCGAGATTATGCAGGATTATACACGAAAGATCCTTTTTTGGCTCTCTCTTTAGCCCTATGTCTCTTATCCCTAGGAGGTCTTCCTCCACTAGCAGGTTTTTTCGGAAAACTCTATTTATTCTGGTGTGGATGGCAGGCAGGCCTATATTCCTTGGTTTTAATAGGACTCCTTACAAGCGTTGTTTCTATCTACTATTATCTAAAAATAATCAAGTTATTAATGACTGGACGAAACCAAGAAATCACCCCTCACGTGCGAAATTATAGAAGATCTCCTTTAAGATCAAACAATTCCATCGAATTGAGTATGATTGTATGTGTGATAGCATCTACTATACCTGGAATATCAATGAACCCGATTATTGCAATTGCTCAGGATACCCTTTTTATGTTTTTGCTTTACGAATATGATATTTTTTGGGCATTTCTAATAATATCAAGTCTTATTCCTATTTTGGCATTTTTCATTTCCGGGATTTTAGCCCCGATTAGGAAAGGGCCGGAGAAACTTTCTAGTTATGAATCGGGTATAGAACCAATGGGCGACGCTTGGTTACAATTTCGAATCCGTTATTATATGTTTGCTCTCGTTTTTGTTGTTTTTGATGTTGAAACGGTTTTTCTTTATCCATGGGCAATGAGTTTCGATGTATTGGGTGTATCTGTATTTATAGAAGCTTTCATTTTCGTGCTTATCTTAATTGTTGGTTTAGTTTATGCATGGCGAAAGGGGGCATTGGAATGGTCTACGAATCATTTTCCTTGGTTAACAATAATTGTTATTTTGCCAATATTTGCGGGTTCCTTAATTTTCTTTCTTCCACATAGAGGAAATAGGGTAATTCGTTGGTATACTATATGTATATGTATTTTAGAACTTCTTATAACGACTTATGCATTCTGTTATCATTTCCAATCGGGCGATCCATTAATCCAACTAGTGGAGGATTATAAATGGATCGATTTTTTTGATTTCCATTGGAGATTAGGAATAGATGGCCTTTCTATAGGACCCATTTTACTGACGGGATTCATCACTACTTTAGCTACTTTAGCGGCTCGGCCAGTTACTCGGGATTCTCGACTATTTCATTTCTTGATGTTAGCAATGTACAGCGGTCAAATAGGATTATTTTCTTGTCGGGACCTTTTACTTTTTTTCCTCATGTGGGAGTTAGAATTAATTCCCGTTTATCTACTTCTATCAATGTGGGGAGGAAAAAAACGTCTGTACTCAGCTACCAAATTTATTTTGTACACGGCGGGGGGTTCTGTTTTTCTTTTAATGGGAGTTCTGGGTATCGGTTTATATGGTTCTAATGAACCAACATTAAATTTAGAAATATTAGCCAATCAGTCCTATCCTGTGGCCTTGGAAATAATATTTTATATTGGATTTTTTATTGCTTTTGCTGTCAAATTGCCGATTATACCCCTACATACATGGTTACCAGATACCCATGGAGAAGCGCATTATAGTACTTGTATGCTTCTAGCCGGAATCTTATTAAAAATGGGAGCGTATGGATTAGTTCGGATCAATATGGAATTATTACCACATGCTCATTCTATATTTTCTCCTTGGTTGATGATAGTAGGCGCAATGCAAATAATTTATGCAGCTTCAACATCTCTTGGTCAACGGAATTTAAAAAAAAGAATAGCCTATTCCTCTGTATCTCATATGGGTTTCATAATTATAGGAATTGGTTCTATCACCGATACAGGGCTCAATGGAGCCCTTTTACAAATAATCTCTCATGGATTTATTGGTGCTGCACTTTTTTTCTTGGCAGGAACGACTTATGATAGAATACGTCTTGTTTATCTTGACGAAATGGGTGGAATAGCTATCCCAATGCCAAAAATATTCACGATGTTCAGTAGCTTTTCGATGGCCTCCCTTGCATTACCAGGTATGAGTGGTTTTGTTGCCGAATTAATAGTCTTTTTTGGACTAATTACCAGTCAAAAATACCTTTTAATGCCAAAAATACTAATTACTTTTGTAATGGCAATTGGAATGATATTAACTCCTATTTATTCATTATCTATGTCACGCCAGATGTTCTATGGATACAAGATATTTAATGCTCCAAACTCTTATTTTTTTGATTCTGGACCGCGAGAGTTATTTCTTTCAATCTCTATCTTTTTACCCATACTAGGTATTGGTATGTACCCCGATTTTGTTCTTTCACTATCAGTTGACAAGGTCGAAGTTATTCTATCTAATTCTTTTTATAGAATGATGCTTGAACATGTACTTGTTTTGAGTGCCTATTTATTTTCCATCGGTATCTACGGATTGATCACAAGTCGAAATATGGTTAGAGCCCTTATGTGTCTTGAACTTATATTAAATTCAGTTAATATAAATTTTGTAACATTTTCTGGTTTTTTTGATAATCGTCAATTAAGAGGAGATATTTTCTCCATTTTTGTTATAGCTATTGCAGCCGCTGAAGCAGCTATTGGACCGGCTATTGTTTCATCAATTTATCGTAACAGAAAATCAACTCGTATTAACCAATCCAATTTGTTGAATAAAATGGAACAGACATATCAATATGCGTGGATCATACCTTTTGTTCCACTTCCAGTTCCTATGTTAATAGGAGTCGGACTTCTTCTTTTTCCGACGGCAACAAAAAATCTTCGTCGTATGTGGGCCTTTCCGAGTATTTTATTGTTAAGTATAGTCATGATTTTTTCAATTAATCTGTCTATTCAGCAAATAAATAGTAGTTGTATCTATCAATATGTATGGTCTTGGACCATCAATAATGATTTTTCTTTAGAATTTGGCTACTTGATCGATCCACTTACTTCTATTATGTCAATTTTAATCACTACTGTTGGAATTATGGTTCTTATTTATAGTGATAATTATATGGCTCATGATCAAGGATACTTGAGATTTTTTGCTTATATGAGTTTTTTCAGTACTTCCATGTTAGGATTAGTTACTAGTTCCAATTTGATACAAATTTATATTTTTTGGGAATTGGTTGGAATGTGTTCCTATCTATTAATAGGGTTTTGGTTCACACGACCTATTGCGGCAAATGCTTGTCAAAAAGCGTTTGTAACTAATCGTGTAGGGGATTTTGGTTTATTATTAGGAATTTTAGGTTTTTATTGGATAACAGGTAGTTTCGAATTTCGGGATTTATTCGAAATATTAAATAACTTGATTTATAATAATAAAGTCAATTCTTCATTTGTTACTTTGTGTGCTGCTCTATTATTTACCGGTGCAGTTGCGAAATCTGCACAATTTCCCCTTCATGTATGGTTACCTGATGCTATGGAGGGACCTACTCCTATTTCGGCTCTTATACATGCTGCTACTATGGTAGCAGCGGGAATTTTTCTTGTAGCTCGCCTTCTTCCTCTTTTTATAGTTATACCTTACATAATGAATTTAATCTCGTTCATAGGAATAATAACAGTATTATTAGGAGCTACTTTAGCTCTTGCTCAAAAAGACATTAAGAGGGGTTTAGCCTATTCGACCATGTCTCAATTGGGTTATATGATGTTAGCTCTAGGAATGGGATCTTATCGAAGTGCTTTATTTCATTTGATTACTCATGCTTATTCCAAAGCATTATTATTTTTAGGGTCTGGATCTATTATTCATTCAATGGAAACTATTGTTGGCTATTCTCCAGATAAAAGTCAGAATATGGCTCTTATGGGTGGTTTAACAAAACATGTACCCATTACCCAAATTTCTTTTTTATTAGGTACAATTTCTCTTTGTGGTATTCCACCTCTTGCTTGTTTTTGGTCAAAAGATGAAATTCTTAATGATAGTTGGTTGTATTCGCCGATTTTCGCAATAATAGCTTGGACCACAGCAGGATTAACCGCATTTTATATGTTTCGGATCTATTTACTTACTTTTGAAGGGCATTTAAACGTTCATTTTCAAAATTACAGTGGCAAACAAAATACCCCTTTCTATTCAATATCTCTATGGGGAAAAGGGGGTTCCAAAAGAATTAACAAAAATTTTCATTTATTAAAAATGAATAATAGTAAAAGTTCTTCTTTTTTTTCAAAAAAGACATATCGAAGTGATAAAAATGTAAGAAACAGGGTAGAACCTTTTATTACTATTGTTCATTTTGAGAATAAAAAGGATTATTCCTATCCTTATGAATCCGACAATACTATGTTATTTCCTTTACTTGTATTGGGCATCTTTACTTTGTTCGTTGGATCTCTAGGAATTCCTTTCAATCAAGAATTGGATATATTAACCAAATGGTTAACTCCGTCTATAAACCTTTTACATCAAAAGTTGAATGATTCGATTGATTGGTATGAATTTTTGAAAGATGCAATTTTTTCAGTTAGTATAGCTTATTTCGGAATATTTATAGCGTCCTTTTTATATAAACCCATTTATTCCTCTTTCAAAAATTTCGACTTAATAAATTTATTTGTTAAAACAGGTCCTAAGAGAAGTCTTTGGGACAAAATTCTAAATGGTCTATATAATTGGTCATATAATCGTGCTTATATAGATGCTTTTTATACAACATTCTTAACTGGGGCGGTAAGAGGATTAGCCCAATTAACTAATTTTTTTGATCGCCAAGTAATTGATGGAATTACGAATGGGGTTGGTGTTATGAGTTTCTTTGTAGGAGAAGGTATCAAATATGTAGGGGGTGGACGCATATCTTCTTATCTTTTCTTCTATTTATCTTGTGTATCCATATTTTTATTAGGTCTTTATTTTCCGGTTTTTATGGGTTTACCTGGACCAATACATGATTTTCTTTTAGTCTTTCTGGGATCGGGTCTTATATTAGGAAGTCTAGGAGTAGTATTACTTCCCAATCCAATTTATTCGGCCTTTTCGTTGGGATTGGTTCTTTTTTGTATATCCTTATTCTATATTCTATCGAACTCGTATTTTGTAGCTGCTGCGCAGCTCCTTATTTATGTGGGAGCTATAAATATTTTAATCATTTTTGCTGTGATGTTCATGAGTGGTTCAGAATATTACAAAGATTTTCATCTTTGGACCGTTGGGGATGGAGTTACTTCAATAGTTTGTACAAGTCTTTTTATTTCACTAATTACTACTATTCCAGATACGTCATGGTACGGGATTATTTGGACTACAAAATCAAACCAGATTATAGAGCAAGATTTGATAAGTAATAGCCAACAAATTGGAATTCATTTATCAACAGATTTTTTTCTTCCATTTGAACTCATTTCAATAATTCTTTTAGTCGCTTTAATAGGTGCAATTGCAATAGCTCGTCAAATGATTGCACCAACTACAAGAAAAGACCTCATGATAGTCAATATGGGTCCTCACCACCCATCAATGCATGGTGTTCTTCGACTTATCGTTACTCTCGATGGTGAAGATGTTATTGACTGTGAACCAATATTGGGTTATTTACACAGAGGAATGGAGAAAATTGCGGAAAACCGAACAATTATACAATATTTGCCTTATGTAACACGTTGGGATTATTTAGCTACTATGTTCACAGAAGCAATAACCGTAAATGGACCCGAACAACTAGGCAATATTCAAGTACCTAAAAGGGCTAGCTATATCAGAGCCATTATGTTGGAGTTGAGTCGTATAGCTTCTCATTTGTTATGGCTTGGTCCTTTTATGGCAGATATTGGGGCACAGACCCCTTTCTTCTATATTTTTCGAGAACGAGAATTGATATATGACCTATTCGAAGCTGCCACCGGTATGCGAATGATGCATAATTATTTTCGTATCGGAGGAATAGCTGCTGATCTACCTCATGGATGGATAGATAAATGTTTGGATTTTTGTGATTATTTTTTAACAGGGGTTGCTGAATATCAAAAGCTTATTACACGGAATCCTATTTTTTTAGAACGAGTTGAGGGCGTAGGCATTATTGGAGGAGAAGAAGCACTAAATTGGGGTTTATCAGGACCAATGCTACGAGCTTCCGGAATACAATGGGACCTTCGTAAAGTTGATCATTATGAGTGTTACGACGAATTTGATTGGGAGGTTCAATGGCAAAAAGAAGGGGATTCATTAGCTCGTTATTTAGTACGAATCAGTGAAATGACAGAATCCATAAAAATTATCCAACAGGCTCTGGAAGGAATTCCAGGGGGGCCCTTTGAGAATTTAGAAATCCGACGCTTTGATAGAGTAAAAGATACTGAATGGAATGATTTTGAATATCGATTTATTAGTAAAAAACCTTCTCCAACTTTTGAATTGTCCAAACAAGAACTTTATGTAAGAGTCGAAGCACCAAAAGGAGAATTGGGAATTTTTCTGATAGGAGATCAGAGTGTTTTTCCTTGGAGATGGAAAATTCGCCCACCGGGTTTTATCAACTTGCAAATTCTGCCTCAGTTAGTTAAAAGAATGAAATTGGCTGATATTATGACGATACTAGGTAGTATAGATATCATTATGGGAGAAGTTGATCGTATGTTTCCTATGGTAACTGAGTTCATGAATTATGGTCAACAAACAATACGAGCTGCAAGGTACATTGGTCAAGGTTTCATGATTACCTTGTCCCATGTGAATCGTTTACCTGTAACTATTCAATACCCCTACGAAAAATTGATCACATCGGAACGTTTCCGAGGACGAATCCACTTTGAATTTGATAAATGCATTGCTTGTGAAGTATGTGTTCGTGTATGTCCTATAGATTTACCCGTTGTTGATTGGAAATTGGAAACGGATATTCGAAAGAAACGATTGCTTAATTACAGTATTGATTTTGGAATCTGTATATTTTGTGGTAATTGCGTTGAGTATTGTCCAACAAATTGTTTATCAATGACTGAAGAATATGAACTTTCTACTTATAATCGTCACGAATTGAATTATAATCAAATTGCTTTAGGTCGGTTACCGGTGTCAATAATTGACGATTACACAATTCGAACAATTTCGAATTCACCTCAAATAAAAAATGGAAAAAATCATGCAGGGTCGTTTGTCTGCTTGGCTAGTCAAGCATGGGCTAATTCATAGATCTTTGGGCTTTGATTATCAAGGAATAGAGACTTTACAAATAAAGCCCAAGGATTGGCATTCCATTGCTGTCATTTTATATGTATATGGTTACAATTATCTACGCTCCCAATGTGCCTATGATGTAGCACCTGGCGGACTGTTAGCTAGTGTGTATCATCTTACGAGAATAGAGTATGGTGTGGATCAACCAGAAGAGGTATGCATAAAAGTATTTGCCTCAAGGAGGAATCCTAGAATTCCGTCCGTTTTCTGGGTTTGGAAAAGTGTGGATTTTCAAGAACGAGAATCTTATGATATGTTGGGAATCTCTTATGATAATCATCCACGCTTGAAACGTATCTTAATGCCTGAAAGTTGGATAGGATGGCCCTTACGTAAGGATTATATTGCCCCCAATTTTTATGAAATACAAGATGCTCATATGAATTCCATTGAGTTTCCTTTACTTGATCAAACAGTCCAAAATTCAGTTATTTCAACTACATTAAATGATCTTTCAAATTGGTCAAGGCTCTCTAGTTTATGGCCGCTTCTCTATGGTACCAGTTGTTGTTTTATTGAATTTGCTTCACTAATAGGATCACGATTCGACTTTGATCGTTATGGATTAGTACCAAGATCGAGTCCTAGACAAGCGGATCTAATTTTAACAGCCGGAACAGTAACAATGAAAATGGCACCCTCTTTAGTGAGATTATATGAGCAAATGCCCGAACCAAAATATGTTATTGCTATGGGAGCCTGTACAATTACAGGAGGGATGTTCAGTACCGATTCTTATAGTACTGTTCGGGGAGTCGATAAGCTAATTCCCGTGGATGTCTATTTGCCAGGTTGTCCACCTAAACCGGAAGCAGTTATAGATGCTATAACAAAACTTCGTAAGAAAATATCTCGAGAAATCTATGAAGATAGAATTAGGTCTCAACAAGCAAATCGGTGTTTTACTACCAATCACAAGTTTCATGTTGGACGCAGTATGAATACTGGAAATTATGATCAAGGATTCCTTTATCAACCGCCATCTACTTCAGAGATCCCTACTGAAAACTTTTTCAAATATAAAAATTCAGTATCTTCTCACGAATTAGTGAATATGCAAACTAGAAATACTTTTTCTTGGATAAAGGAACAGATTACTCGATCTATTTCCGTATCGCTCATGATATATATAATAACTCGGACATCCATTTCAAGTGCATATCCCATTTTTGCACAGCAGGGTTATGAAAATCCACGAGAAGCGACTGGGCGTATTGTATGTGCCAATTGCCATTTAGCTAATAAGCCCGTGGATATTGAGGTTCCACAAGCGGTACTTCCTGATACTGTATTTGAAGCAGTTGTTCGAATTCCTTATGATAAGCAACTGAAACAAGTTCTTGCTAATGGTAAGAAAGGAGGTTTGAATGTAGGGGCTGTTCTTATTTTACCGGAGGGGTTTGAATTAGCCCCTACCGATCGTATTTCTCCCGAGATGAAAGAAAAGATAGGCAATTTGTCTTTTCAGAGCTATCGCCCCAATAAAAAAAATATTCTTGTGATAGGGCCTGTGCCTGGTCAGAAATATAGTGAAATCACCTTTCCTATTCTTTCCCCCGACCCTGCTACTAAGAAAGATGTTCACTTCTTAAAATATCCTATATACGTAGGCGGGAACAGGGGAAGGGGTCAGATTTATCCCGACGGAAGCAAGAGTAACAATACAGTTTATAATGCTACAGCAGCGGGTATAGTAAGCAAAATCATACGAAAAGAAAAGGGGGGATATGAAATATCCATAACAGATCCATCGGATGGACGTCAAGTGGTTGATATTATCCCTCCAGGACCAGAACTTCTTGTTTCAGAGGGTGAATCCATCCAATTTGATCAACCATTAACGAGTAATCCTAACGTGGGCGGATTTGGTCAGGGAGATGCAGAAATAGTACTTCAAGATCCATTACGTGTCCAAGGCCTTTTGTTCTTCTTGGCATCTGTTATTTTGGCACAAATCTTTTTGGTTCTTAAAAAGAAACAGTTTGAGAAGGTTCAATTGGCCGAAATGAATTTCATGAGTAAAGTCTATGATTGGTTCGAAGAACGTCTCGAGATTCAGGCGATTGCGGATGATATAACTAGTAAATACGTTCCTCCCCATGTGAATATATTTTATTGTTTAGGGGGAATTACGCTTACTTGTTTTTTAGTACAAGTAGCTACGGGGTTTGCTATGACTTTTTACTATCGTCCGACCGTTACAGAGGCTTTTGCCTCTGTTCAATACATAATGACGGAAGCTAACTTTGGTTGGTTAATCCGATCAGTTCATCGATGGTCCGCAAGTATGATGGTCCTAATGATGATCCTGCATGTTTTTCGTGTGTATCTCACGGGTGGATTTAAAAAACCTCGCGAATTGACTTGGGTTACAGGTGTGGTTCTGGGGGTATTGACCGCATCTTTTGGCGTAACTGGTTATTCCTTACCTCGGGACCAAATTGGTTATTGGGCGGTGAAAATTGTAACAGGTGTACCTGAAGCTATTCCTGTAATAGGATCGCCTTTGGTAGAATTATTGCGCGGAAGTGCTAGTGTGGGACAATCCACTTTGACTCGTTTTTATAGTTTACACACTTTTGTATTGCCACTTCTTACTGCTGTATTTATGTTAATGCACTTTCCAATGATACGTAAACAAGGTATTTCTGGTCCTTTAATGGGAGTGACAAAAAAACCTGATTTGAATGATCCTGTATTAAGAGCTAAATTGGCTAAAGGTATGGGTCATAATTATTACGGAGAACCCGCATGGCCCAATGATCTTTTATATATTTTTCCAGTAGTAATTCTAGGTACTATTGCATGTAACGTAGGCTTAGCGGTTCTAGAACCATCAATGATTGGTGAACCGGCAGATCCGTTTGCAACCCCTTTGGAAATATTACCTGAATGGTATTTCTTTCCCGTATTTCAAATACTTCGTACAGTGCCCAATAAATTATTGGGTGTTCTTTTAATGGTTTCAGTACCTGCGGGATTATTAACAGTACCCTTTTTAGAGAATGTTAATAAATTCCAAAATCCATTTCGTCGTCCAGTAGCGACAACCGTCTTTTTGATTGGTACTGCAGTCGCTCTTTGGTTGGGTATTGGTGCAACATTACCTATTGATAAATCCCTAACTTTAGGTCTTTTTATGATTGAAGTTTTTCTATTTGGAATCGTGTTAGGTCTAATTCCTATTACTTTGGCTGGATTATTCGTAACTGCATATTTACAATACAGGCGTGGTGATCAGTTGGACCTTATGCTTACTATAACTAGTTATTTCGGTTTTTTACTAGCGGCTTTAACTATAACTTCAGCTCTATTTATTGGTCTGAGCAAGATACGACTTATTATGGATATAGTAAGTCTCGCCTGGGCTGCTTTAATGGTAGTCTTTACATTTTCCCTTTCACTCGTAGTGTGGGGAAGAAGTGGACTTATGATTATTCGTTCGCCGGAACCAGAAGTCAAAATTTTGGTGGATAGGGATCCCGTAAAAACTTCTTTCGAGGAATGGGCCAGACCGGGCCATTTCTCAAGAACAATAGCTAAAGGACCTGATACTACCACTTGGATCTGGAACCTACATGCTGATGCTCACGATTTCGATAGCCATACCAGTGATTTGGAGGAGATCTCTCGAAAAGTATTTAGTGCCCATTTCGGTCAACTCTCCATCATCTTTCTTTGGCTGAGCGGTATGTATTTCCACGGTGCTCGTTTTTCCAATTATGAAGCGTGGCTAAGTGATCCAACTCACATTGGGCCTAGTGCCCAGGTGGTTTGGCCAATAGTGGGCCAAGAAATATTGAATGGTGATGTGGGCGGGGGTTTCCGAGGAATACAAATAACCTCTGGGTTTTTTCAGATTTGGCGAGCATCTGGAATAACTAGTGAATTACAACTCTATTGTACCGCAATCGGTGCATTGGTCTTTGCAGCGTTAATGCTTTTTGCTGGTTGGTTTCATTATCATAAAGCGGCCCCAAAATTGGCTTGGTTTCAAGATGTAGAATCTATGTTGAATCACCATTTAGCGGGGCTACTAGGACTTGGGTCTCTCTCTTGGGCGGGGCATCAAGTACATGTATCTTTACCGATTAACCAATTTTTAAACGCTGGAGTAGATCCTAAAGAGATACCGCTTCCTCATGAATTTATCTTGAATCGAGAACTTTTGGCTCAACTTTATCCAAGTTTTGCCGAGGGAGCAACCCCATTTTTCACCTTGAATTGGTCAAAATATGCGGAATTTCTTACTTTTCGTGGAGGATTAGATCCAGTAACTGGGGGTCTATGGCTGACCGATATTGCACACCATCATTTAGCTATTGCAATTCTGTTCCTGATAGCGGGTCACATGTATAGGACTAACTGGGGCATTGGCCATGGCCTAAAAGATATTTTAGAAGCTCATAAAGGTCCATTTACAGGTCAGGGTCATAAAGGCCTATATGAGATCCTAACAACGTCATGGCATGCTCAATTATCTCTTAACCTAGCTATGTTAGGCTCTTTAACCATTGTTGTAGCTCACCATATGTATTCCATGCCCCCTTATCCATATCTAGCTACTGACTATGGGACCCAACTGTCATTGTTTACACATCACATGTGGATTGGTGGATTTCTCATAGTTGGTGCTGCTGCGCATGCAGCCATTTTTATGGTAAGAGACTATGATCCAACTACTCGATACAACGATCTATTAGATCGTGTCCTTAGACATCGTGATGCAATCATATCACATCTCAACTGGGCATGTATCTTTCTAGGCTTTCACAGTTTTGGTTTATATATTCATAATGATACCATGAGCGCTTTAGGGCGTCCTCAAGATATGTTTTCAGATACCGCTATACAATTACAACCCGTTTTTGCTCAATGGATACAAAACACCCATGCTTTAGCACCTGGCGCAACGGCTCCTGGTGCAACAGCAAGCACCAGTTTAACTTGGGGGGGTGGTGATTTAGTAGCAGTGGGTGGCAAAGTGGCTTTGTTACCTATTCCGTTAGGAACCGCGGATTTTTTGGTACATCACATCCATGCATTTACGATTCATGTCACGGTATTGATACTCCTGAAAGGTGTTCTATTTGCTCGTAGCTCCCGTTTGATACCGGATAAAGCAAATCTTGGTTTTCGTTTTCCTTGTGATGGACCTGGAAGAGGGGGTACATGTCAAGTATCGGCTTGGGATCATGTCTTCTTAGGACTATTCTGGATGTACAATTCCATTTCGGTAGTAATATTCCATTTCAGTTGGAAAATGCAGTCAGATGTTTGGGGCAGTATAAGTGATCAAGGGGTAGTAACTCATATCACGGGAGGAAACTTCGCCCAGAGTTCTATTACTATTAATGGGTGGCTCCGGGATTTCTTATGGGCACAGGCATCCCAGGTAATTCAGTCTTATGGTTCTTCATTATCTGCATATGGACTTTTTTTCCTAGGTGCTCATTTTGTATGGGCTTTTAGTTTGATGTTTCTATTCAGCGGACGTGGTTATTGGCAAGAACTTATTGAATCCATCGTTTGGGCTCATAATAAATTAAAAGTTGCTCCTGCTACTCAGCCGAGAGCCTTGAGCATTGTACAAGGACGTGCTGTAGGAGTAACCCATTACCTTCTGGGTGGAATTGCCACAACATGGGCGTTCTTCTTAGCAAGAATTATTGCAGTAGGAATGGCATTAAGATTTCCAAGGTTTAGCCAAGGCTTAGCTCAGGACCCCACTACTCGTCGTATTTGGTTTGGTATTGCTACCGCACATGACTTCGAGAGTCATGATGATATTACTGAGGAACGTCTTTATCAGAATATTTTTGCTTCTCACTTCGGTCAATTAGCAATAATTTTTCTGTGGACTTCCGGAAATCTGTTTCATGTAGCTTGGCAAGGAAATTTTGAATCATGGGTACAGGACCCTTTACATGTAAGACCTATTGCTCATGCGATTTGGGATCCTCATTTTGGTCAACCGGCTGTGGAAGCTTTTACTCGAGGGGGTGCTCTTGGCCCAGTGAATATCGCTTATTCTGGTGTTTATCAGTGGTGGTATACAATCGGTTTACGCACTAATGAAGATCTTTATACTGGAGCTCTTTTTCTATTATTTCTTTCTGCCATATCCTTAATAGCAGGTTGGTTACACCTACAACCGAAATGGAAACCGAGCGTTTCGTGGTTCAAAAATGCCGAATCTCGTCTGAATCATCATTTGTCAGGACTCTTCGGCGTAAGTTCCTTGGCTTGGACAGGGCATTTAGTACATGTCGCTATTCCTGGATCCAGAGGGGAGTATGTTCGATGGAATAATTTCTTAGAGGTATTACCGCATCCCCAAGGGTTAGGCCCACTTTTTACAGGTCAGTGGAATCTTTATGCTCAAAACCCTGATTCAAGTAGTCATTTATTTGGGACCTCCCAAGGAGCAGGAACTGCCATTCTAACTCTTCTCGGGGGATTCCATCCACAAACACAAAGTTTATGGCTGACCGATATTGCTCATCATCATCTAGCTATTGCATTTATTTTTCTTGTTGCTGGTCATATGTATCGAACGAATTTCGGGATTGGACACAGTATCAAAGATCTTTTAGATGCACATATTCCTCCGGGGGGACGATTGGGACGAGGGCATAAGGGTCTTTATGACACAATCAATAATTCGCTTCATTTTCAATTAGGCCTTGCTCTAGCTTCTTTAGGGGTTATTACTTCCTTAGTAGCTCAACACATGTACTCTTTACCTGCTTATGCATTCATAGCACAAGACTTTACTACTCAAGCTGCATTATATACTCATCACCAATATATCGCAGGATTCATCATGACAGGAGCTTTTGCTCATGGAGCTATATTTTTCATTAGAGATTACAATCCGGAGCAAAATGAAGATAATGTATTGGCAAGAATGTTAGACCATAAAGAAGCTATCATATCTCATTTAAGTTGGGCCAGCCTCTTTCTGGGATTCCATACCTTGGGACTTTATGTTCATAATGATGTCATGCTTGCCTTTGGTACTCCAGAAAAGCAAATTTTGATCGAACCTATATTTGCTCAATGGATACAATCGGCTCATGGGAAAACTTCATATGGGTTCGATGTACTTTTATCTTCAACGAGCGGTCCGGCATTCAATGCGGGTCGAAGCATCTGGTTGCCCGGTTGGTTAAATGCTATTAATGAAAATAGTAATTCATTATTCTTGACAATAGGTCCTGGAGACTTTTTGGTTCATCATGCTATTGCTCTGGGTTTACATACAACTACATTGATCTTAGTAAAAGGTGCTTTAGATGCACGCGGTTCCAAGTTAATGCCAGATAAAAAGGATTTCGGTTATAGTTTTCCGTGCGACGGCCCGGGACGAGGGGGTACTTGTGATATTTCGGCATGGGACGCATTTTATTTGGCAGTTTTTTGGATGTTAAATACTATTGGATGGGTTACTTTTTATTGGCATTGGAAGCACATCACATTATGGCAGGGTAACGTTTCACAGTTTAATGAATCTTCCACTTACTTGATGGGTTGGCTAAGAGATTATTTATGGTTAAACTCTTCACAACTTATCAATGGATATAATCCTTTTGGTATGAATAGTTTATCGGTCTGGGCATGGATGTTCTTATTTGGACATCTTGTTTGGGCTACTGGATTTATGTTCTTAATTTCCTGGCGTGGATATTGGCAGGAATTGATTGAAACTTTAACATGGGCTCATGAACGCACACCTTTGGCCAATTTGATTCGATGGAGAGATAAACCTGTGGCTCTTTCCATTGTCCAAGCAAGATTGGTTGGATTAGCCCACTTTTCTGTAGGTTATATATTCACTTATGCGGCTTTTTTGATTGCCTCTACATCGGGGAAATTTGGCATGTCACATTCAGTAAAGATTTATGATACATGTATAGGATGTACTCAATGTGTCCGAGCGTGTCCCACCGATGTATTAGAAATGATACCTTGGGACGGATGTAAAGCTAAACAAATTGCTTCTGCACCAAGGACCGAGGACTGTGTTGGTTGTAAGAGATGTGAATCCGCCTGTCCAACGGATTTCTTGAGTGTTCGAGTTTATTTATGGCATGAAACAACTCGTAGTATGGGTCTAGCTTATATGACAACTTTCAATTTCCCCTCTATTTTTGTGCCTTTAGTAGGCCTAGTATTTCCGGCAATTGCAATGGCTTCTTTATCTCTTCATGTTCAAAAAAACAAGATTGTTATGCGAGATCTAAAAACATATCTCTCCGTTGCACCAGTACTAAGTACGCTATGGTTCGGGGCTTTAGCAGGTCTATTGATAGAGATTAATCGTTTTTTCCCGGATGCGTTGACATTCCCCTTTTTTTCATTCATGACTGCAATTTTAGAGAGACGCGAAAGCGAAAGCCTATGGGGTCGCTTCTGTAACTGGATAACCAGCACCGAAAACCGTCTTTACATTGGATGGTTTGGTGTTTTGATGATCCCTACCTTATTGACCGCAACTTCTGTATTTATTATTGCCTTCATTGCTGCTCCTCCAGTAGATATTGATGGTATTCGTGAACCTGTTTCTGGATCTCTACTTTACGGAAACAATATTATCTCAGGTGCCATTATTCCTACTTCTGCAGCTATAGGTTTGCACTTTTACCCAATCTGGGAAGCGGCATCCGTTGATGAATGGTTATACAACGGGGGTCCTTATGAACTAATTGTTCTACACTTCTTACTTGGTGTAGCTTGTTACATGGGTCGTGAGTGGGAGCTTAGTTTCCGTCTGGGTATGCGACCTTGGATTGCTGTTGCATATTCAGCTCCTGTTGCAGCTGCTACCGCTGTTTTCTTGATCTACCCAATTGGTCAAGGAAGTTTTTCTGATGGTATGCCTCTAGGAATTTCTGGTACTTTCAACTTCATGATTGTATTCCAGGCTGAGCACAACATCCTTATGCACCCATTTCACATGTTAGGCGTAGCTGGTGTATTCGGCGGCTCCCTATTCAGCGCTATGCATGGTTCCTTGGTAACTTCTAGTTTGATCAGGGAAACCACAGAAAATGAATCTGCTAATGAAGGTTACAGATTCGGTCAAGAGGAAGAAACTTATAATATCGTAGCCGCTCATGGTTATTTTGGCCGATTAATCTTCCAATATGCTAGTTTCAACAACTCTCGTTCGTTACACTTCTTCCTAGCTGCTTGGCCTGTAGTAGGTATCTGGTTCACTGCTTTAGGTATCAGCACTATGGCTTTCAACCTAAATGGTTTCAATTTCAACCAATCCGTAGTTGATAGTCAAGGCCGTGTAATTAATACTTGGGCTGATATCATTAACCGTGCTAACCTTGGTATGGAAGTTATGCATGAACGTAATGCTCATAACTTCCCTCTAGACCTAGCTTCTATCGAAGTTCCATCTACAAATGGAATGGGTTTACCTTGGTATCGTGTTCATACCGTTGTATTGAATGATCCCGGTCGGTTGCTTTCCGTTCATATAATGCATACAGCTCTGGTTGCTGGTTGGGCAGGTTCGATGGCTCTGTATGAATTAGCAGTTTTTGATCCTTCTGACCCTGTTCTTGATCCAATGTGGAGACAGGGTATGTTTGTTATACCTTTCATGACTCGTTTAGGAATAACCAATTCATGGGGAGGTTGGAGTATCACAGGAGGGACTGTAACGAATCCGGGGATTTGGAGTTACGAAGGTGTAGCTGGGGCACATATTGTGTTTTCGGGCTTATGCTTTTTGGCAGCTATCTGGCATTGGGTCTATTGGGATCTAGAAATATTTTGTGATGAACGTACAGGAAAACCTTCTTTGGATTTGCCCAAGATCTTTGGAATTCATTTATTTCTCTCAGGGGTGGCTTGCTTTGGTTTTGGTGCATTTCATGTAACAGGCTTGTATGGTCCTGGAATATGGGTGTCCGATCCTTATGGACTAACGGGAAAAGTACAACCTGTAAATCCGGCGTGGGGCGTGGAAGGTTTTGATCCTTTTGTTCCGGGAGGAATAGCTTCTCATCATATTGCAGCAGGGACATTGGGCATATTAGCGGGTCTATTCCATCTTAGCGTCCGCCCGCCACAACGTCTATACAAAGGATTACGTATGGGAAATATTGAAACCGTACTTTCCAGTAGTATCGCGGCTGTCTTTTTTGCTGCTTTTGTTGTTGCTGGAACTATGTGGTATGGTTCAGCAACTACCCCCATCGAATTATTTGGGCCCACTCGTTATCAATGGGATCAGGGTTACTTCCAGCAAGAGATATACCGAAGAGTTAGTGCTGGGCTAGCAGAAAATCAAAGTTTATCAGAAGCCTGGTCTAAAATTCCTGAAAAATTAGCTTTTTATGATTATATCGGCAATAATCCGGCAAAAGGAGGATTATTCAGGGCAGGTTCAATGGATAACGGAGATGGAATAGCGGTTGGATGGTTAGGACACCCTATCTTTAGAGATAAAGAAGGGCGTGAACTTTTTGTACGTCGTATGCCTACTTTTTTTGAAACATTTCCAGTCGTTTTGGTAGACGGCGACGGAATTGTTAGAGCTGATGTTCCTTTTAGAAGGGCAGAATCGAAGTATAGTGTTGAACAAGTAGGTGTAACTGTTGATTTCTACGGCGGCGAACTCAATGGAGTCAGTTATAGTGATCCTGCTACTGTGAAAAAATATGCTAGACGCGCTCAATTGGGTGAAATTTTTGAATTAGATCGCGCTACTTTGAAATCCGATGGTGTTTTTCGTAGCAGTCCAAGGGGTTGGTTTACTTTTGGGCATGCTTCGTTTGCTTTGCTCTTCTTCTTCGGACACATTTGGCATGGTGCTAGAACCTTGTTCAGAGATGTTTTTGCCGGTATTGACCCAGATTTGGATGCTCAAGTAGAGTTTGGAGCATTCCAAAAACTTGGGGATCCAACGACAAGAAGACAGGTAGTCATGAAAACCTTATATTCCCTGAGGAGGTTCTACCACGTGGAAACGCTCTTTAATGGAACTTTAGCTGTAACTGGTCGTGACCAAGAAACCACCGGTTTTGCTTGGTGGGCCGGGAATGCTCGACTTATTAATTTATCCGGTAAACTACTAGGAGCTCATGTAGCCCATGCCGGATTAATCGTATTCTGGGCCGGAGCAATGAACCTATTTGAAGTGGCTCATTTCGTACCAGAGAAGCCTATGTATGAACAAGGATTAATTTTACTTCCCCATCTAGCTACTCTAGGTTGGGGGGTAGGTCCTGGGGGGGAAGTTATAGACACCTTTCCCTACTTTGTATCTGGAGTACTTCATTTAATTTCCTCTGCAGTATTGGGCTTTGGCGGTATTTATCATGCACTTCTGGGACCTGAGACACTTGAGGAATCTTTTCCATTCTTCGGTTATGTATGGAAAGATAGAAATAAAATGACCACAATTTTAGGTATTCACTTAATCTTGTTAGGTCTAGGCGCTTTTCTTCTAGTATTCAAGGCTCTTTATTTTGGGGGCGTATATGATACTTGGGCTCCGGGAGGGGGAGATGTAAGAAAAATTACCAACTTGACCCTTAGCCCAAGTATTATATTTGGTTATTTACTAAAATCGCCCTTTGGAGGGGAAGGATGGATTGTTAGTGTGGACGATTTAGAAGATATAATCGGAGGACATGTATGGTTAGGTTCCATTTGTATACTTGGTGGAATCTGGCATATCTTAACCAAACCCTTCGCATGGGCTCGACGCGCTCTTGTATGGTCTGGGGAGGCTTACTTATCTTATAGTTTAGCGGCTTTATCCATCTTTGGTTTCACTGCTTGTTGTTTTGTCTGGTTCAATAATACCGCTTATCCTAGCGAGTTTTACGGACCTACTGGACCAGAAGCTTCTCAAGCTCAAGCATTTACTTTTCTAGTTAGAGACCAACGTCTTGGGGCTAATGTAGGATCTGCGCAAGGACCTACAGGTTTAGGTAAATATCTAATGCGTTCCCCAACCGGAGAAGTCATTTTTGGAGGAGAAACTATGCGTTTTTGGGATCTGCGTGCTCCTTGGTTAGAACCTCTAAGAGGTCCAAATGGATTGGACTTGAGTAGGTTGAAAAAAGACATACAACCTTGGCAAGAACGGCGTTCCGCAGAATATATGACTCATGCTCCTTTAGGTTCTTTAAATTCTGTGGGTGGCGTAGCTACCGAGATTAATGCAGTTAATTATGTCTCTCCTAGAAGTTGGTTAGCTACCTCTCATTTTGTTCTAGGATTCTTTTTCTTCGTAGGTCATTTGTGGCACGCGGGAAGGGCTCGTGCAGCTGCAGCAGGATTTGAAAAAGGAATTGATCGTGATTTTGAACCTGTTCTTTCCATGACCCCTCTTAATATGACTATAGCCCTTGGTAAATTTACCAAAGACGAAAATGATTTATTTGATATTATGGATGACTGGTTACGGAGGGACCGTTTCGTTTTTGTAGGCTGGTCCGGTCTATTACTCTTTCCTTGTGCCTATTTCGCTCTAGGAGGTTGGTTCACAGGTACAACCTTTGTAACTTCATGGTATACCCATGGATTGGCTAGTTCCTATTTGGAAGGCTGTAATTTCTTAACGGCCGCAGTTTCTACTCCTGCTAATAGTTTAGCGCATTCTTTATTGTTACTGTGGGGTCCTGAAGCACAAGGAGATTTTACTCGTTGGTGTCAATTAGGCGGTCTGTGGACTTTTGTTGCTCTCCATGGCGCTTTCGGACTAATAGGTTTCATGTTACGTCAATTCGAGCTTGCTCGATCTGTTCAATTGCGACCTTATAATGCAATCGCATTCTCTGGTCCAATTGCTGTTTTTGTTTCTGTATTCCTGATTTATCCACTAGGTCAGTCTGGTTGGTTCTTTGCACCTAGTTTTGGTGTAGCAGCTATATTTCGATTCATCCTCTTTTTTCAAGGATTTCATAATTGGACGCTAAACCCATTTCATATGATGGGAGTTGCCGGTGTATTGGGTGCTGCTTTGCTATGCGCTATTCATGGTGCTACCGTGGAAAATACTTTATTTGAAGATGGTGATGGTGCAAATACATTCCGCGCTTTTAACCCAACTCAAGCTGAAGAAACTTATTCAATGGTCACCGCTAACCGCTTTTGGTCCCAAATCTTTGGGGTTGCTTTTTCCAATAAACGTTGGTTACATTTCTTTATGTTATTTGTACCAGTAACCGGTTTATGGATGAGTGCTCTTGGAGTAGTCGGTCTGGCCCTGAACCTACGCGCCTATGACTTCGTTTCTCAGGAAATTCGCGCAGCGGAAGATCCTGAATTTGAGACTTTCTACACCAAAAATATTCTATTAAACGAAGGTATTCGTGCTTGGATGGCAGCTCAAGATCAGCCTCATGAAAACCTTATATTCCCTGAGGAGGTTCTACCACGTGGAAACGCTCTTATGTCTGGAAGCACAGGAGAACGTTCTTTTGCTGATATTATTACCAGTATTCGATACTGGGTCATTCATAGCATTACTATACCTTCCCTATTCATTGCGGGTTGGTTATTCGTCAGTACCGGTTTAGCTTACGATGTATTTGGAAGCCCTCGGCCAAACGAATATTTTACAGAGAGCCGACAAGGAATTCCATTAATAACTGGCCGTTTTGATCCTTTGGAACAACTCGATGAATTTAGTAGATCGTTTATGACTATAGATCGAACCTATCCAATTTTTACAGTACGATGGTTGGCTGTTCACGGCCTAGCTGTACCTACCGTCTTTTTTTTGGGGTCAATATCAGCAATGCAGTTCATCCAACGAATGAATACAATAGGATTTATGGCTACACAAACTGTTGAGAACAGTTCTAGATCTGGTCCAAGACGAACTACTGTAGGGAGTTTATTAAAACCATTGAATTCGGAATATGGTAAAGTAGCTCCCGGGTGGGGAACGACTCCTTTGATGGGTGTCGCAATGGCTCTATTTGCAGTATTTCTATCTATTATTTTGGAGATTTATAATTCTTCCGTTTTATTGGATGGAATTTCAATGAATATGCTTACTCTGAAACTCTTCGTTTATACCGTAGTGATATTTTTTGTTTCTCTCTTCATCTTTGGATTCCTATCTAATGATCCAGGACGTAATCCTGGACGTGAAGAAATGGCCGATACTACTGGAAGGATTCCTCTTTGGATAATAGGTACTGTAACTGGTATTCTTGTGATTGGTTTAATAGGTATTTTCTTTTATGGTTCATATTCCGGATTGGGTTCATCCCTGATGCTTAATATCTTTAGTTTGATCTGTATTTGTCTTAATTCTGCCCTTTATTCGAGTAGTTTTTTCTTCGGCAAATTGCCCGAAGCCTATGCTTTTTTGAATCCAATCGTAGATGTTATGCCAGTCATACCTGTGTTTTTTTTTCTCTTAGCCTTTGTTTGGCAAGCTGCTGTAAGTTTTCGAATGACACAATCAAACCCGAACGAACAAAATGTTGAATTGAATCGTACCAGTCTCTACTGGGGGTTATTACTCATTTTTGTACTTGCTGTTTTATTTTCCAATTATTTCTTCAATATGGAAGTAAATATTCTTGCATTTATTGCGACTGCACTATTCATTCTAGTTCCTACCGCTTTTCTACTTATCATTTACGTAAAAACAGTCAGTCAAAATGATATGGAAACAGCAACCCTAGTCGCCATCTTTATATCTGGTTTACTTGTCAGTTTTACTGGGTACGCCTTATATACCGCTTTTGGGCAACCTTCTCAACAACTAAGAGATCCATTCGAGGAACATGGGGACATGGAAGCATTGGTTTATACATTCCTCTTAGTCTCGACTCTAGGGATAATTTTTTTCGCTATCTTTTTTCGAGAACCGCCTAAAGTTCCAACTAAAAAGCTGAAAATGACTCTTGTTTTCCAATTGGCTGTTTTTGCATTAATTGCTACTTCATCAATCTTATTGATTAGTGTACCCGTTGTATTTGCTTCTCCTGATGGTTGGTCAAGTAACAAAAATGTTGTATTTTCCGGTACATCATTATGGATTGGGTTAGTCTTTCTGGTGGGTATCCTTAATTCTCTCATCTCTATGTCACCACAAACAGAGACTAAAGCAAGTGTTGGATTCAAAGCGGGTGTTAAAGAGTACAAATTGACTTATTATACTCCTGAATACGAAACCAAAGATACTGATATCTTGGCAGCATTCCGAGTAACTCCTCAACCTGGAGTTCCGCCTGAAGAAGCAGGGGCTGCGGTAGCTGCCGAATCTTCTACTGGCACATGGACAACTGTGTGGACCGATGGACTTACCAGCCTTGATCGTTACAAAGGGCGATGCTACCATATTGAGCCCGTTCCTGGAGAAGCAGATCAATATATCTGTTATGTAGCTTACCCTTTAGACCTTTTTGAAGAAGGTTCTGTTACTAACATGCTTACTTCCATTGTAGGTAATGTATTTGGGTTCAAAGCCCTGCGTGCTCTACGTCTGGAAGATCTGCGAATCCCTCCTGCTTATATTAAAACTTTCCAAGGCCCGCCTCATGGGATCCAAGTTGAGAGAGATAAATTGAACAAGTATGGTCGTCCCCTGTTGGGATGTACTATTAAACCAAAATTGGGGTTATCTGCTAAAAACTATGGTAGAGCAGTTTATGAATGTCTTCGCGGTGGACTTGATTTTACCAAAGATGATGAGAACGTGAACTCCCAGCCATTTATGCGTTGGAGAGATCGTTTCTTATTTTGTGTCGAAGCAATTTATAAATCACAGGCTGAAACAGGTGAAATCAAAGGGCATTACTTGAATGCTACTGCGGGTACATGCGAAGAAATGATCAAAAGAGCTGTATTTGCTAGAGAATTGGGAGCTCCTATCGTAATGCATGACTACTTAACAGGAGGATTCACTGCAAATACTAGCTTGGCTCATTATTGCCGAGATAATGGACTACTTCTTCACATTCACCGTGCAATGCATGCAGTTATTGATAGACAGAAGAATCATGGTATACACTTCCGTGTACTAGCTAAAGCGTTACGTATGTCTGGTGGAGATCATATTCACTCTGGTACCGTAGTAGGTAAACTTGAAGGGGAAAGAGACATCACTTTGGGCTTTGTTGATTTACTGCGTGATGATTTTATTGAAAAAGATCGAAGTCGCGGTATTTATTTCACTCAAGATTGGGTCTCTCTACCAGGTGTTTTGCCCGTGGCTTCAGGGGGTATTCACGTTTGGCATATGCCTGCTCTGACCGAGATCTTTGGGGATGATTCCGTATTACAGTTCGGTGGAGGAACTTTAGGGCACCCTTGGGGTAATGCGCCAGGTGCCGTAGCTAACCGAGTAGCTCTAGAAGCATGTGTAAAAGCTCGTAATGAAGGACGTGATCTTGCTTCTGAGGGTAATGTAATTATCCGTGAGGCTAGCAAATGGAGTCCTGAACTAGCTGCTGCTTGTGAGGTATGGAAAGAGATCAAATTTGAGTTTGCCGCAATGGATACTCTAATGATTCAACCTCAGACCCATTTAAATGTAGCAGATAACAGCGGGGCTCGAGAATTGATGTGTATTCGAATCATAGGAGCTAGCAATCGTCGATATGCTCATATTGGTGACGTTATTGTTGCTGTGATCAAAGAAGCAGTACCAAATATGCCCCTAGAAAAATCAGAAGTAGTCAGAGCTGTAATTGTTCGTACCTGTAAAGAACTTAAACGTGACAGCGGTATGATAATACGATATGATGACAATGCTGCAGTTGTGATTGATCAAGAAGGAAATCCAAAAGGAACTAGAATTTTTGGTGCGATCCCCCGGGAATTGAGACAATTCCATTTTACTAAAATAGTTTCATTAGCTCCCGAGGTATTAATGCTTAGTCCCAAAAGAACTAGATTCCGTAAACAACATAGAGGAAGAATGAAGGGAATATCTTATCGAGGTAATCATATTTGTTTCGGTAAATATGCTCTTCAGGCACTTGAACCTGCTTGGATCACATCTAGACAAATCGAAGCAGGTCGACGAGCAATGACACGAAATGCACGCCGTGGTGGAAAAATATGGGTCCGTATATTTCCAGACAAACCGGTTACAGTAAGACCCGCTGAAACACGTATGGGTTCGGGAAAGGGATCCCCTGAATATTGGGTAGCTGTTGTTAAACCAGGTCGAATACTATACGAAATGGGTGGAGTAACCGAAAATATAGCTAGAAGGGCTATTTCAATAGCAGCATCCAAAATGCCTATACGAACTCAATTCATTATTTCAGGAATGACCAGAATTAAACGCGGATATATAGCTCGGAGACGTAGAACAAAAATTCGTTTATTTGCATCAAGCTTTCGAGGGGCTCATTCAAGACTTACTCGAACTATTACTCAACAGAAAATAAGAGCTTTGGTTTCGGCTCATCGGGATAGGGATAAGCAAAAGAGAAATTTTCGTCGTTTGTGGATCACTCGGATAAACGCAGTAATTCGCGAAAAGGGAGTATCTTATAGTTATAGTAAATTAATACATGATCTATACAAGAGACAGTTGCTTCTTAATCGTAAAATACTTGCACAAATAGCTATATCAAATAGGAATTGTCTTTATATGATTTCCAACGAGATCATAAAAGAAGTAGATTGGAAAGAATCCACCGGAATAATTATGCGAAAGAAGAAAAAAACAGAAGTATACGCTTTAGGTCGACATATATCTCTATCGGCTGACAAAGCAAGAAGAGTAATTGATCAAATTCGTGGACGCTCCTATGAGGAAACACTTATGATACTAGAACTCATGCCCTATAGAGCATGTTATCCCATTTTTAAATTGGTTTACTCTGCAGCAGCAAATGCTAGTTACAATATGGGTTCCAACGAAGCCAATTTAGTCATTAGTAAGGCCGAAGTTAACGAGGGTACTACCGTGAAGAAATTCAAACCTCGAGCTCGAGGACATAGTTATCCGATAAAAAGGCCTACCTGTCATATAACTATTGGAGTGAAAGATATATCTTTACATGATGAATATGGACAGATATATTCGTTAAAAAAACCTAGATGGAAAAATAAGTATACAACTATGGTATATCATGATATGTATAGTATTGGGGGAGTATGGGACAAAAAAATGGATGGAATCAAATATGCAGTATTTACAGACAAAAGTATTCGGTTATTGGGGAAAAATCAATATACTTCTAATGTCGAATCAGGATCAACTAGGACAGAAATAAAGCATTGGGTCGAACTCTTCTTTGGTGTCAAGGTAATAGCTATGAATAGTCATCGACTTCCGGGAAAGGGTAGAAGAATGGGACCTATTATGGGACATACAATGCATTACAGACGTATGATCATTACGCTTCAACCGGGTTATTCTATTCCACCTCTTAGAAAGAAAAGAACTATGGCGATACATTTATACAAAACTTCTACCCCGAGCACACGCAATGGAACCGTAGACAGTCAAGTGAAATCCAATCCACGAAATAATTTGATCTATGGACAGCATCATTGTGGTAAAGGTCGTAATGCCAGAGGAATCATTACCGCAAGGCATAGAGGGGGAGGTCATAAGCGTCTATACCGTAAAATCGATTTTCGACGGAATGAAAAAGACATATATGGTAGAATCGTAACCATAGAATACGACCCTAATCGAAATGCATACATTTGTCTCATACACTATGGGGATGGTGAGAAGAGATATATTTTACATCCCAGAGGGGCTATAATTGGAGATACCATTGTTTCTGGTACAGAAGTTCCTATAAAAATGGGAAATGAAGAATCTACTTCAACCGATATGCCCTTAGGCACGGCCATACATAACATAGAAATCACACTTGGAAAGGGTGGACAATTAGTTAGAGCAGCGGGTGCTGTAGCGAAACTGATTGCAAAAGAGGGGAAATCGGCCACATTAAAATTACCTTCTGGGGAGGTCCGTTTGATATCCAAAAACTGCTCAGCAACAGTCGGACAAGTGGGGAATGTTGGGGCGAACCAGAAAAGTTTGGGTAGAGCCGGATCTAAGCGTTGGCTAGGTAAGCGTCCTGTAGTAAGAGGAGTAGTTATGAACCCTGTAGACCATCCCCATGGGGGTGGTGAAGGGAGAGCCCCAATTGGTAGAAAAAAACCCACAACCCCTTGGGGTTATCCTGCACTTGGAAGCAGAAGTAGAAAAAGGAATAAATATAGTGATAATTTGATTCTTCGTCGCCGTAGTAAAATGGCAGTTCCAAAAAAACGTACTTCTGCATCAAAAAAGCGTATTCGTAAAAATATTTGGAAAAGGAAAGGATATGGGACAGCGTTAAAAGCATTTTCCTTAGGGAAATCTCTTTCTACCGGGAATTCAAAAAGTTTTTTTGTGCGAAAAAAAAATGGCTAAGGGGAAAGATGCGCGAGTAACGGTGATTTTGGAATGTACCAGTTGTGTCCGAAATGGTGTTAAGAAGGTATCAAGGGGCATTTCCAGATATATTACTCAAAAGAACCGGCACAATACGCCTAATCGATTAGAATTGAGAAAATTCTGTCCCTATTGTTACAAACATATGATTCATGGGGAAATAAAGAAAATGAAAATAAGAGCTTCTGTTCGTAAAATTTGTGAAAAATGTCGCCTAATCCGTAGGCGGGGGCGCATTATAGTAATTTGTTCCAACCCGAGACATAAACAAAGACAAGGAATGGTTCGAGAGAAAGTAACAGTATCTACTCGGACACTACAGTGGAAGTGTGTTGAATCAAGAGAAGACAGTAAACATCTTTATTATGGACGCTTTATTCTGTCTCCACTTATGAAAGGTCAAGCCGACACAATAGGCATTGCGATGCGAAGAGCTTTACTTGGAGAAATAGAAGGAACATGTATCACACGTGTAAAATCTGAGAACGTCCCGCATGAATATTCTACCATAGCGGGTATTCAAGAATCGGTCCATGAAATTTTAATGAATTTAAAAGAAATTGTATTGAGAAGTAATCTATATGGAACTTGTGACGCGTCTATTTGTGCCAGAGGTCCAGGATATGTAACTGCTCAAGATATCATCTTACCACCTTATGTAGAAATCGTTGATAATACACAACATATAGCTAGCTTGACAGAACCAATTGATTTGTGTATTGGATTACAAATCAAGAGAAATCGCGGATATCTTATCAAAATGCCACATAACTTTCAAGATGGAAGTTATCCTATAGATGCTGTATTCATGCCTGTTCGAAATGCGAATCATAGTATTCATTCTTATGGGAATGGGAATGAAAAACAAGAGATACTCTTTCTCGAAATATGGACAAATGGGAGTTTAACTCCGAAAGAAGCACTTCATGAAGCCTGCCGGAATTTGATTGATTTATTTATTCCCTTTTTACATAAGGAAGAAGAAAACTTACCTTTAGAGGACAATCAACACACGGTTCCTTTATCCCCTCTTACCTTTCACGATAAATTGGATAAACTCAGAAAAAACAAAAAAAAAATAGCATTGAAATCTATTTTTATTGACCAATCAGAATTCTCTCCCAGGGTCTATAATTGCCTCAAAAGGTCCAATATATATACATTATTGGACCTTTTGAATAACAGTCCGGAAGATCTCATGAAAATTGAACATTTACGCCTAGAAGATATAAAACAGATATTGGTCATTCTAGAAAAACATTTCGCAATTGATTTACCAAAAAAGAAGTTTATGCTCGGGGATGGAAATGAGGGAATGTCTACAATACCTGGATTTAATCAGATACAATTTGAAGGATTTTATAGGTTCATTGATCAGGGTTTGACAGAAGAACTTTATAAGTTTCCAAAAATTGAAGATACAGATCAAGAAATAGAATTTCAATTATTTGTGGAAAGATATCAATTGGTAGAACCGTTGATAAAAGAAAGAGATGCTGTGTATGAATCACTCACATATTCTTCTGAATTATATGTATCCGGGGGATTAATTTGGAAAACTAGTAGGGATATGCAAGAACAAACCATTTTTATTGGAAACATTCCTCTAATGAATTCCCTGGGAACTTCTATAGTAAATGGAATATATAGAATTGTGATCAATCAAATATTGCAAAGCCCCGGTATTTATTACCGATCAGAATTGGACCATAACGGAATTTCGGTCTATACCGGCACCATAATATCAGATTGGGGAGGAAGATCAGAATTAGAGATTGATAGAAAAGCAAGGATATGGGCTCGTGTGAGTAGGAAACAAAAAATATCTATTCTAGTTCTATCATCAGCTATGGGTTCGAATCTAAGAGAAATTCTAGACAATGTTTGTTATCCTGAAATTTTTTTGTCTTTTCTGAATGATAAGGAGAGAAAAAAAATTGGATCAAAAGAAAATGCCATTTTGGAGTTTTATCAACAATTTGCTTGTGTAGGTGGGGATCCGGTATTTTCTGAATCCTTATGTAAGGAATTACAAAAGAAGTTCTTTCAACAAAGATGTGAATTAGGAAGGATTGGTCGACGAAATATGAACCGAAGACTGAACCTTGATATACCCCAGAACAATACATTTTTGTTACCACGAGACATATTGGCAGCCGCTGATCATTTGATTGAACTGAAATTTGGAATGGGTACACTTGACGATATGAATCATTTGAAAAATAAACGTATTCGTTCTGTAGCGGATCTTTTACAAGATCAATTCGGATTGGCTCTGGTTCGTTTAGAAAATGTGGTTCGAGGAACTATATGTGGAGCAATTCGGCACAAATTGATACCGACTCCTCAGAATTTAGTAACTTCAACTCCATTAACAACCACTTATGAATCTTTTTTCGGTTTACACCCCTTATCTCAAGTTTTGGATCGAACTAATCCATTGACACAAATAGTTCATGGGAGAAAATTGAGTTATTTAGGCCCTGGAGGACTAACAGGGCGAACTGCTAGTTTTCGGATACGAGATATCCATCCTAGTCACTATGGGCGTATTTGCCCAATTGACACATCTGAGGGAATCAATGTTGGACTTATTGGATCCTTAGCAATTCATGCGAGGATTGGTCATTGGGGATCTCTAGAAAGCCCATTTTATGAAATTTCTGAAAGATCAACAGGGGTACGGATGCTTTATTTATCACCAGGTAGAGATGAATACTATATGGTAGCGGCAGGAAATTCTTTGGCGTTGAATCAGGATATTCAGGAAGAACAGGTTGTTCCAGCTCGATACCGTCAAGAATTCCTGACTATTGCATGGGAACAGGTTCATCTTCGAAGTATTTTTCCCTTCCAATATTTTTCTATTGGAGCTTCCCTCATTCCTTTTATCGAACATAATGATGCGAATAGGGCTTTAATGAGTTCTAATATGCAACGTCAAGCAGTTCCGCTTTCTCGGCCCGAGAAATGCATTGTTGGAACTGGGTTGGAACGACAAGCAGCTCTAGATTCAGGGGCTCTTGCTATAGCCGAACGTGAGGGAAAGATCATTTATACCGATACTGAAAAGATCCTTTTCTCAGGTAATGGAGATACTCTAAGCATTCCATTAGTTATGTATCAACGTTCCAACAAAAATACTTGTATGCATCAAAAACCCCAGGTTCAGCGGGGTAAATGTATTAAAAAGGGACAAATTTTAGCAGATGGTGCTGCTACGGTTGGTGGCGAACTTGCTTTGGGGAAAAACGTATTAGTAGCTTATATGCCATGGGAAGGTTACAATTCTGAAGATGCAGTACTCATTAGTGAGCGTTTGGTATATGAAGATATTTATACTTCTTTTCATATACGGAAATATGAGATTCAGATTCATGTGACAAGCCAAGGCTCTGAAAGGATCACTAACGAAATACCACATTTAGAAGCCCATTTACTCCGCAATTTAGACAAAAATGGAATTGTGATGCTGGGATCTTGGGTAGAGACGGGTGATATTTTAGTAGGTAAATTAACGCCCCAAATGGTGAAAGAATCGTCGTATGCCCCCGAAGATAGATTGTTACGAGCCATACTTGGCATTCAGGTATCTACTTCAAAAGAAACTTGTTTAAAACTACCTATAGGTGGTAGGGGCCGGGTTATTGATGTGAGGTGGATCCAGAAAAGGGGGGGTTCTAGTTATAATCCAGAAACGATTCGTATATATATTTCACAGAAACGTGAAATTAAAGTAGGCGACAAAGTAGCTGGAAGACACGGAAATAAAGGTATCATTTCCAAAATTTTGCCTAGACAAGATATGCCTTATCTGCAAGATGGAAGACCTGTTGATATGGTTTTCAACCCATTAGGAGTACCTTCACGAATGAATGTAGGACAGATATTTGAATGTTCGCTCGGGTTAGCAGGGGGTCTGCTAGACAGACATTATCGAATAGCGCCTTTTGATGAGAGATATGAACAAGAAGCTTCGAGAAAACTAGTGTTTTCTGAATTATATGAAGCCAGTAAGCAAACAGCGAATCCATGGGTATTTGAACCCGAGTATCCAGGAAAAAGCAGAATATTTGATGGAAGGTCGGGGAATCCTTTTGAACAACCCGTTCTAATAGGAAAGTCTTATATCTTGAAATTAATTCATCAAGTTGATGATAAAATCCATGGACGTTCCAGTGGACATTATGCGCTTGTTACACAACAACCCCTTAGAGGAAGGGCAAAACAAGGGGGGCAACGAGTAGGAGAAATGGAGGTTTGGGCTCTAGAAGGATTTGGTGTTGCTCATATTTTACAAGAGATGCTTACTTATAAATCTGATCATATTAGAGCGCGCCAAGAAGTACTTGGTACTACGATCATTGGAGGAACAATACCTAATCCTGAGGATGCTCCAGAATCTTTTCGATTGCTCGTTCGAGAATTACGATCTTTAGCTCTGGAACTGAACCATTTCCTTGTATCTGAGAAAAACTTCCAGATTAATAGGAAGGAAGCTATGATCGATCGGTATAAACATCAACAGCTACGAATTGGATTAGTTTCTCCTCAACAAATAAGTGCTTGGGCCACTAAAATCCTGCCTAATGGAGAGATCGTTGGAGAGGTGACAAAACCCTATACTTTTCATTACAAAACCAATAAACCTGAAAAAGATGGATTATTTTGTGAAAGAATTTTTGGGCCTATAAAAAGTGGAATTTGTGCTTGTGGAAATTATCGAGTAATCGGAGATGAAAAAGAAGACCCGAAATTTTGTGAACAATGCGGAGTCGAATTTGTCGATTCTCGCATACGAAGATATCAAATGGGCTACATCAAACTCGCATGCCCAGTAACCCATGTGTGGTATTTAAAACGTCTTCCTAGTTATATTGCGAATCTTTTAGATAAACCTCTTAAAGAATTAGAAGGCCTAGTATACTGCGATTTTTCTTTTGCTAGGCCCATAACTAAAAAACCCACTTTCTTACGATTACGAGGTTTATTCGAATATGAAATTCAATCTTGGAAATACAGCATCCCGCTGTTTTTTACTACCCAAGGCTTCGATACATTTCGCAATCGAGAAATCTCTACTGGTGCAGGTGCTATCCGAGAACAATTAGCCGATCTAGATTTACGAATTATTCTAGATAATTCGTTGGTAGAATGGAAAGAATTAGGGGAAGAAGGACCCACAGGAAATGAATGGGAAGATCGAAAGGTTGGAAGAAGAAAGGATTTTTTAGTTAGACGCATGGAATTGGCTAAGCATTTTATTCGAACAAATATAGAACCAGAATGGATGGTTTTGTGTTTATTACCAGTTCTTCCTCCTGAGTTGAGACCCATCATTCAGATAGATGGGGGTAAACTAATGAGCTCGGATATTAATGAACTCTATAGAAGAGTTATCTATCGGAACAATACTCTTACCGATCTATTAACAACAAGTAAATCCACGCCAGGAGAATTAGTAATGTGTCAGGAGAAATTAGTACAAGAAGCCGTGGATACACTTCTTGATAATGGAATCCGTGGACAACCAATGAGGGACGGTCATAATAAAGTTTACAAGTCATTTTCAGATGTAATTGAAGGCAAAGAGGGAAGATTTCGTGAGACTCTGCTGGGGAAACGGGTTGATTATTCAGGTCGTTCCGTCATTGTCGTGGGTCCTTCACTTTCATTACATCGATGTGGATTGCCGCGCGAAATAGCAATAGAGCTTTTCCAGACATTTGTAATTCGTGGTCTAATTAGACAACATCTTGCTTCGAATATAGGAGTTGCTAAGAGTCAAATTCGGGAAAAAGAACCGATTGTATGGGAAATACTTCAGGAAGTTATGCAGGGGCATCCTGTATTGCTGAATAGAGCACCCACTCTGCATAGATTAGGCATACAGGCATTCCAGCCCGTTTTAGTGGAGGGGCGTGCTATTTGTTTACATCCATTAGTTTGTAAGGGATTCAATGCAGATTTTGATGGGGATCAAATGGCTGTTCATGTACCTTTATCTTTGGAGGCTCAAGCGGAGGCCCGTTTACTTATGTTTTCTCATATGAATCTTTTGTCTCCAGCTATTGGGGATCCCATTTCCATACCAACTCAAGATATGCTTATTGGACTCTATGTATTAACGAGCGGGAATCGTCGAGGTATTTGTGTAAATAGGTATAATCCGTGGAATCGCAGAAACTATCAAAATCAAAGAAGTAACAATAATAACTATAAGTATACGAAAGAACCCTTTTTTTCTAATTCCTATGATGCAATTGGAGCTTATCGGCAGAAACGAATCAATTTAGATAGTCCTTTGTGGCTCCGGTGGCGACTAGATCAACGCGTTATTGCTTCAAGAGAAAGTCCCATCGAAGTTCACTATGAATCTTTAGGTACTTATTATGAGATTTATGGACACTATCTAATAGTAAGAAGTATAAAAAAAGAAATTCTTTTTATATACATCCGAACCACTGTTGGTCATATTTCTCTTTATCGAGAAATCGAAGAAGCCGTACAGGGGTTTTCTCAGGCCTGTTCATATGGTACCGAACTAAGTATGGAGGTACTTATGGCAGAACGGGCCAATCTGGTATTTCACAATAAAGTGATAGATGGAACTGCCATGAAACGACTTATTAGTAGATTAATAGATCACTTCGGAATGGCATATACATCACACATCCTGGATCAAGTAAAGACTCTGGGTTTCCACCAAGCTACTGCTACATCCATTTCATTAGGAATTGATGATCTTTTAACAATACCTTCTAAGCGATGGCTAGTTCAAGATGCTGAACAACAAAGTTTGATTTTGGAAAAACACCATCATTATGGGAATGTACACGCGGTAGAAAAATTACGCCAATCCATTGAAATATGGTATGCTACAAGTGAATATTTGCGACAAGAAATGAATCCTAATTTTAGGATGACTGACCCCTTTAATCCAGTTCATATAATGTCTTTTTCGGGAGCTAGAGGAAATGCATCTCAGGTACATCAATTAGTAGGTATGAGAGGCTTAATGTCGGACCCTCAAGGACAAATGATTGATTTACCCATTCAAAGCAATTTACGCGAAGGACTCTCTTTAACAGAATATATCATTTCTTGCTACGGAGCCCGTAAAGGGGTTGTGGATACTGCTGTACGAACATCCGATGCTGGATATCTCACGCGCAGACTTGTTGAAGTAGTTCAACACATTGTTGTACGTCGGACAGATTGTGGCACCATCCGGGGTATTTCTGTGAGTCCTCGGAATGGGATGATGCCGGAAAGGATTTTTATCCAAACATTAATGGGTCGTGTATTAGCAGATGATATATATACGGGCACACGATGTATTGCCAGTAGAAATCAAGACATTGGGATTGGACTTGTAAATCGATTCATAACCTTTCGAGCACAACCAATATCTATTCGAACTCCCTTTACTTGTAGGAGTGCGTCTTGGATCTGTCGATTATGTTATGGTCGGAGTCCTACTCATGGCGACCTGGTTGAATTAGGAGAAGCTGTAGGTATTATTGCAGGACAATCGATTGGAGAACCGGGTACTCAATTAACATTAAGAACTTTTCATACCGGCGGAGTATTCACGGGGGGTACTGCAGAACATGTGCGGGCCCCTTCTAATGGAAAAATCAAATTCAATGAGGATTTGGTTCATCCGACACGTACACGTCATGGACATCCCGCCTTTCTATGTTCTATAGACTTGTATGTAACTATTGAGAGTGAAGATATTCTACATAATGTAAATATTCCATCCAAAAGTTTTCTTTTAGTTCAAAACGATCAATATGTAGAATCAGAACAAGTGATTGCTGAGATTCGCGCAGGAACATCCACTTTGAATTTTAAAGAGAAGGTTCGAAAACATATTTATTCTGACTCAAACGGAGAAATGCACTGGAGTACTGATGTGTATCATCCACCTGAATTTACATATGGTAATGTTCATCTATTACCAAAAACAAGTCATTTATGGATATTATTAGGAGGGCCGTGCAGATCCAGTCTAGTCTCACTTTCGCTCCACAAGGATCAAGATCAAATAAACGCGCATTCTCGTTCTGTCAAGCGAAGATATACTTCTAACCTCTCAGAAACTAATGATCCGGAGAGACAAAAAGTCTTTAGTTCGTATTTTTATGGTAAAAAAAAAAAAGAAGATAGGATTTCTGATTATTCGGACCTTAACCGAATTAGATGTAATGGTCGTTGTAATCTCATATATCCGACCATTCTCCACCAGAATTCTGATTTATTCTCAAAGAGGCGGAGAAATAGATTCATCATTCCACTCCAATCGATTCAAGAACGTGAGAACGAACTAATGCCCTGTTCAGGTATCTCGATTGAAATCCCCCCAAATGGCATTTTCCGTAGAAATAGTATTCTTGCTTATTTTGATGATCCTCGATACAGAAGAAAGAGTTCGGGCATTACTAAATATGGGACTGTAGAAATGCATTCAATCGTCAAAAAAGAGGATTTGATTGAGTATCGAGGAGTCAAGGCATTTAGGCCAAAATACCAAATGAAAGTAGATCGGTTTTTTTTTATTCCCGAGGAAGTGCATATCTTACCCGGATCTTCTTCCATAATGGTACGGAACAATAGTCTCATTGGGGTAGATACACAAATTACTTTAAATATAAGAAGCCGAGTAGGCGGGTTTGTCCGAGTGGAGAGAAAAAAAAAAAGAATAGAACTGAAAATCTTTTCTGGAGATATCCATTTTCCTGGAGAGACCGATAAGATATCTCGACATAGCGGCGTTTTGATACCACCAGGAACAGGAAAACGAAATTCCAAGGAATCAAAAAAATGGAAAAATTGGATCTATGTTCAACGGATCACACCTAGTAAGAAAAAGTATTTTGTTTTGGTTCGACTTGTCGTCACATATGAAATAACGGACGGTATAAATTTAGCAACACTTTTTCCCCCGGATCTGTTGCAGGAAAGGGATAATGTGCAACTTCGAGTTGTCAATTATATCCTTTATGGAAATGGCAAACCCATTCGAGGAATTTCTGATACAGATATTCAATTAGTTCGGACTTGTTTAGTATTGAATTGGGACCAAGACAAAAAAAAAAGTTCTTCTAGTGAAGAAGCCCGTGCTTCCTTTGTTGAAATAAGGACAAATGGTTTGATTCGACATTTCCTAAGAATCGACTTAGTGAAATCCCCTATTTCATATATCGGAAAAAGGAATGATCCATCGGGTTCAGGATTGCTCTCTGATAATGGATCAGATTGCACCAATATCAATCCGTTTTCTTCCATTTATTCCAAGGCAAGAATTCAACAATCCCTTAACCAAAATCAAGGAACTATTCATACGTTGTTGAATAGAAATACGGGATTCCAATCGTTGATAATTTTGTCATCATCCAATTGTTTTCGAATGGGTCCATTCAACGATGTAATAAAATATCACAATGTGATAAAAGAATCAATTCAAATTACAAAGGATCCTCGAATTCCAATTAAGAATTCGCTGGGGCCTTTTGGAACAGCCTTTACAATTGTGAATTTTTATTCATTTTACCATTTAATAACTCATAATCAGGTCTTGGTAAATAACTATTTGCAACTTGACAATTTAAAACAGACTTTTCAAGTAATTAAATATTATTTAATGGATGAAAATGAGAAAATTTATAACCCCGAGCCAGGCAGTAACATTATTTTGAATCCATTCAATTTGAATTGGTATTTTCTCCATCACAATTATTGTCAAGAAACATCTACAATAATTAGTCTTGGACAGTTTATTTGTGAAAATGTATGTATAGCCAAAAATGCACCACACCTAAAATCGGGTCAAGTTATACTTGTTCAAGTTGATTCTGTAGTAATACGATCAGCTAAGCCTTATTTGGCCACTCCAGGAGCAACTGTTCATGGCCATTATGGGGAAATCCTGTACGAAGGAGATACATTAATTACATTTATATATGAAAAATCGAGATCTGGTGATATAACCCAGGGGCTTCCAAAAGTGGAACAGGTGTTAGAAGTGCGTTCGATTGATTCAATATCGATGAATCTAGAAAAGAGGGTTGAGGGTTGGAACGAACGTATAACAAGAATTCTTGGAATGCCGTGGGGCTTCTTGATTGGTGCTGAGCTAACTATAGTGCAAAGTCGTATCTCTTTGGTTAATAAGATCCAAAAGGTTTATCGATCCCAGGGGGTGCAGATTCATAATAGGCATATAGAAATTATTGTACGCCAAATAACATCAAAAGTGTTGGTTTCAGAAGATGGAATGTCTAATGTTTTTTCACCCGGAGAATTAATTGGATTATTGCGAGCGGAACGAATGGGGCGCGCTTTGGAAGAAGCGGTCTGTTACCGAGCCGTCTTATTGGGAATAACAAGAGCATCTCTCAATACTCAAAGTTTCATATCTGAAGCGAGTTTTCAAGAAACTGCTCGAGTTTTAGCAAAAGCAGCTCTCCGGGGTCGGATCGATTGGTTGAAAGGCCTGAAAGAGAACGTTGTTTTGGGGGGTATGATACCCCTTGGTACCGGATTTAAAGGATTAGTGCCCCCCTCAAAACAAGATAACAACAGTCTTTTGGAAACAAAAAAAAACAATCTATTCGAGGGGGAAATGAGAGATATTTTGTTTCACCACAGAAAATTATTTGATTCTTGTCTTTCAAAGAATTTCCATGATACATCAGAACAATCATTTATAGGATTTAATGATTCCATGGCAAAAGCTATACCGAGAATTGGTTCACGTAGAAATGGACGTATTGGTTCACGTAAGAGTGCACGTAGAATACCAAAGGGGGTTATTCATGTTCAAGCAAGTTTCAATAATACCATTGTCACGGTTACAGATGTACGGGGTCGGGTGGTTTCTTGGTCCTCAGCGGGTACTTGTGGATTCAAGGGTACGAGAAGAGGGACACCCTTTGCCGCTCAAACTGCAGCAGCAAATGCTATTCGTACAGTAGTAGATCAAGGTATGCAACGAGCAGAAGTCATGATAAAAGGTCCCGGTCTCGGAAGAGACGCAGCATTACGAGCTATTCGTAGAAGTGGTATACTATTAACTTTCGTACGGGATGTAACCCCTATGCCACATAATGGTTGCAGACCCCCGAAAAAAAGACGTGTGATGCCAACTATTAAACAACTTATTAGAAATACAAGACAGCCAATTCGAAATGTCACGAAATCCCCCGCTCTTCGGGGATGTCCTCAGCGTCGAGGAACATGTACTAGGGTGTATATGGCAAAGAAAAGTTTGATTCAGAGGGAGAAGAAGAGGCAAAAATTGGAACAGAAATATCATTTGATTCGTCGATCCTCAAAAAAAGAAATAAGCAAAGTTCCATCGTTGAGTGACAAATGGGAAATTTATGGAAAGTTACAATCCCCACCACGGAATAGTGCACCTACACGCCTTCATCGACGTTGTTTTTCGACCGGAAGACCGAGAGCTAACTATCGAGACTTTGGACTATCCGGACACATACTTCGTGAAATGGTTCATGCGTGTTTGTTGCCAGGAGCAACAAGATCAAGTTGGATGGTAAGAAATTCATTTATTTCGGTTATTTCTCAAAAAGAAAATGAAGAAAACAGAGGGTCTGTTGAATTTCAAGTATTCAGTTTCACCACTAAGATAAGGAGACTTACTTCACATTTGGAATTGCACAAAAAAGACTATTCATCTCAGAGAGGTTTGCGAAAAATTTTGGGAAAACGTCAACGATTACTGGCTTATTTGTCAAAAAAAAATAGAGTACGTTATAAAGAATTAATTGATCGGTTGGATATTCGAGAGACAAAAACTCGTATGGTAAAACTTCGTTTGAAACGATGTGGTAGAAAGCAACGAGCCGTCTATCGAATCGTTGCAATTGATGTTCGATCCCGAAGAGAAGGAAAAGATCTTCGAAAAGTGGGTTTTTATGATCCACTGAAGAATCAAACTTATTTAAATGTTCCTGCTATTCTATATTTCCTTGAAAAGGGTGCTCAACCTACAGGAACTGTTCAGGATATTTTAAAGAAGGCAGAAGTTTTTAAGGAACTTCGACCTAATCAAACGAAATTCAATATGGATAAATCCAAGCGACCTTTTCTTAAATCCAAGCGGTCTTTTCGTAGGCGTTTGCCCCCGATTCAATCGGGGGATCGAATTGATTATAGAAACATGAGTTTAATTAGTCGATTTATTAGTGAACAAGGAAAAATATTATCTAGACGAGTGAATAGATTGACCTTGAAACAACAACGATTGATTACTATTGCTATAAAACAAGCTCGTATTTTATCTTTGTTACCTTTTCTCAATAATGAGAAACAATTTGAAAGAACCGAGTCGACCGCTAGAACTACTGGTCTTAGAACCAGAAATAAAGTGGCACGTTCACTAAAAAAAAATCCTTTTGTAGTCAATCATTTATTAAGAAAAATTGATAAGCTTAATAAAAAAGCAGAAAAAGAAATAATAGTAACTTGGTCCCGGGCATCTACCATTATACCCACAATGATTGGCCATACAATTGCTATTCATAATGGTAAGGAACATTTGCCTATTTATATAACAGATCAATTAGGATTTTTAAATTTCCAAAAATGACAAGAAGATATTGGAACATCAATTTGGAAGAGATGATGGAGGCAGGAGTTCATTTTGGCCATGGTACTAGGAAATGGAATCCTAAAATGGCACCTTATATCTCTGCAAAGCGTAAAGGTATTCATATTACAAATCTTACTAGAACTGCTCGTTTCTTATCCGAAGCTTGTGATTTGGTTTTTGATGCAGCAAGTAGGGGAAAACAATTCTTAATTGTTGGTACCAAAAATAAAGCAGCTAATTCAGTAGCATGGGCTGCGATAAAGGCCCGGTGTCATTATGTTAATAAAAAATGGCTCGGCGGTATGTTAACGAATTGGTCCACTACAGAAACGAGACTTCATAAGTTCAGGGACTTGAGAATGGAACAAAAAACAGGAAGACTCAACCGTCTTCCGAAAAGGGATGCAGCTATGTTGAAAAGGCAATTATCTCGCTTGCAAACATATCTGGGCGGGATTAAATATATGACAGGGTTACCCGATATTGTAATTATCGTTGATCAGCACGAAGAATATACGGCCCTGCGAGAGTGTATCACTTTGGGAATTCCAACAATTTGTTTAATCGATACAAATTGTGACCCTGATCTTGCAGATATTTCGATTCCAGCGAATGATGACGCTATATCTTCAATCCGCTTAATTCTTAACAAATTAGTATTCGCAATTTGTGAGGGTCGTTCTAGCTATATAAGAAATCCTATGGGACAAAAAATAAATCCACTTGGTTTCAGACTTGGTACAACCCAAGGTCATCATTCCCTTTGGTTTGCACAACCAAAAAATTATTCTGAGGGTTTACAAGAAGATCAAAAAATAAGAGATTTTATCAAAAATTATATACAAAAGAATATGAGAATATCCTCCGGCGTCGAGGGAATTGCACGTATAGAAATTCAAAAAAGAATTGATTTGATCCAGGTCATAATCTTTATGGGATTCCCAAAGTTATTAATAGAAAATAGAACGCGAGGAATCCAAGAATTACAGATTAATCTAGAAAAAGAATTTAATTATGTGAACCAAAAACTTAACGTTGCTATCACAAGAATTGCAAAACCTTATGGAAACCCTAATATTCTTGCAGAATTTATAGCCGGACAATTAAAGAATAGAGTTTCATTTCGAAAAGCAATGAAAAAAGCTATTGAATTAACTGAACAAGCAGATACAAAAGGAATTCAAGTACAAATTGCAGGACGTATCGACGGAAAAGAAATTGCACGTGTCGAATGGATCAGAGAAGGTAGGGTTCCCCTACAAACCATTCGAGCTAAAATTGATTATTGTTCCTATACAGTTCGAACTATCTATGGGGTCTTGGGTATCAAAATTTGGATATTTATAGACGAAGAAATGTCGCGTTACCGAGGACCTCGTTTCAAAAAAATACGCCGCCTGGGGGCTTTACCAGGACTAACTAATAAAAGTCCTAAAGCCGGAAGTGATCTTAGAAACCAATCACGTTCCGGGAAAAAATCTCAATATCGTATTCGTCTAGAAGAAAAACAAAAATTGCGTTTTCACTATGGTCTTACAGAACGACAATTACTTAAATACGTTCGTATCGCCGGAAAAGCCAAGGGGTCAACAGGTCAAGTTTTACTACAATTACTTGAAATGCGTTTGGATAACATCCTTTTTCGATTGGGTATGGCTTCGACTATTCCCGCAGCCCGCCAATTAGTTAACCATAGACATATTTTAGTTAATGGGCGTATAGTAGATATACCAAGTTATCGCTGCAAACCCCGAGATATTATTATGACGAAGGATGAACAAAAATCCAGAACTCTGATTCAAAATTCTCTCGACTCATCCCCTCATGAGGAATTGCCAAACCATTTGACCCTTCACCCATTCCAATATAAAGGATTAGTCAATCAAATAATAGATAGTAAATGGGTCGGTTTGAAAATAAATGAATTGCTAGTCGTAGAATATTATTCTCGTCAGACTATGTCACGTCGAGGTACTGCAGAAGAAAAAACAGCAAAATCCGATCCAATTTATCGTAATCGATTAGTTAACATGTTGGTTAACCGTATTCTGAAACACGGAAAAAAATCATTGGCTTATCAAATTATCTATCGAGCCATGAAAAAGATTCAACAAAAGACAGAAACAAATCCACTATCTGTTTTACGTCAAGCAATACGTGGAGTAACTCCCGATATAGCAGTAAAAGCAAGACGTGTAGGTGGATCAACTCATCAAGTTCCCATTGAAATAGGATCCACACAAGGAAAAGCACTTGCCATTCGTTGGTTATTAGCGGCATCCCGAAAACGTCCGGGTCGAAATATGGCTTTCAAATTAAGTTCCGAATTAGTGGATGCTGCCAAAGGGAGTGGCGATGCCATACGCAAAAAGGAAGAGACTCATAAAATGGCAGAGGCAAATAGAGCTTTTGCACATTTTCGTATGGGTAGGGACACTATTGCTGAGATAATAACCTCTATACGAAATGCTGATATGGATAGAAAAAGAGTGGTTCGCATCGCATCTACTAATATTACCGAAAATATTGTGAAAATACTTTTCCGAGAAGGTTTTATTGAAAACGTTAGAAAACATCGAGAAAAAAACAAATCTTTTTTGGTTTTAAACCTGCGGCATAGAAGGAATAGGAAAAGACTCTATAGAAATTTTTTAAATTTAAAACGGATCAGTCGACCCGGTCTACGAATCTATTCTAACTCTCAACAAATTCCTAGAATTTTAGGTGGGATGGGGATTGTAATTCTTTCTACTTCTCGAGGTATAATGACAGACCGAGAGGCTCGACTCGAAGGAATCGGCGGAGAAATTTTGTGTTATATATGGATGTTACTGCTGAAACACGGAAGAATTGAAATCTTAGATCAAAACACTATGTATGGATGGTATGAACTGCCCAAACAAGAATTCTTGAACAGCGAACAACCAGTTCAGATATTCACGACCAAGAAGTACTGGATTCTCTTTCGGATAGGCCCTGAAAGGAGAAGGAAGGCTGGAATGCCAACAGGCGTCTATTATATGATTTTTCAATCTTTTCTACTAGGTAATCTAGTATCCTTATGCATGAAGATAATCAATTCGGTCGTTGTGGTCGGACTCTATTATGGATTTCTGACCACATTCTCCATAGGGCCCTCTTATCTCTTCCTTCTCCGAGCTCAGGTTATGGAAGAAGGAACCGAGAAGAAGGTATCAGCAACAACTGGTTTTATTACGGGACAGCTCATGATGTTCATATCGATCTATTATGCGCCTCTGCATCTAGCATTGGGTAGACCTCATACAATAACTGCCCTAGCTCTACCATATCTTTTGTTTCATTTCTTCTGGAACAATCACAAACACTTTTTTGATTATGGATCTAGAAATTCAATGCGTAATTTCAGCATTCAATGTGTATTCCTGAATAATCTCATTTTTCAATTATTCAACCATTTCATTTTACCAAGTTCAATGTTAGCCAGATTAGTCAACATTTATATGTTTCGATGCAACAACAAGATGTTATTTGTAACAAGTAGTTTTGTTGGTTGGTTAATTGGTCACATTTTATTCATGAAATGGCTTGGATTGGTATTAGTCTGGATACGGCAAAATCATTCTATTAGATCGAATAAGTACATTCGATCTAATAAGTACCTTGTGTCAGAATTGAGAAATTCTATGGCTCGGATCTTTAGTATTCTCTTATTTCTTACCTGTGTCTACTATTTAGGCAGAATACCGTCACCCATTCTTACTAAGAAATGGAAAGAAACCTCAAAAATGGAAGAAAAGGTGGAAAGTGAGGAAGAAAGAGATGTAGAAATAGAAACAGCTTCCGAAATGAAGGGGACTAAACAGGAACAAGAGAGATCCGCCGAAGAAGATCCTTCTCCTTCCTTTTTTTCGGAAGAAAAGGAGGATCCGAACAAAATCGATGAAACGGAAGAAATCCGAGTGAATGGAAAGGAAAAAACACAGGATGAATTCCACTTTCGATTTACAGAGACAGGCTCTAAAAATAGCCCAGTTTATGAAGATTCTTATCTGATGAATATCAATGAAAATCACGACAATTCCAAATTCAAAATACTTATAAAAAAACCGGAAAATAAAGACCTTTGTTTTTGGTTTGAAAAACCTCTTGTGACTCTTATTTTTGATTCTAACCGTTGGAATCGGCCATTTCGATACATAAAAAATAATCGATTTGAAAACGCTGTCAGAAATGAAATGTCACAATATTTTTTTGACACATGCCAAAGTGCTGGAAAGGAAAGAATATCTTTTACATATCCACCCAGTTTGTCAACTTTTTGGGAAATTATAAAAAGAAGGATACCTCTGCCTACACTAGAAAAATGCTCATCTAATGAACTCTACAATCATTGGGTTTATACCAACAAAGAAAAAAGTAATAATTTAAACAACGAATTTGTAAATCGAATTCAAGCCCTAGACAAAGAATCTCTTTTTTTGAATATACTCGAAACAAGGACTAGGTTGTGTAATGACAATACTACAAACGAATACTTACCCAAAATATATGATCCTTTCTTGAACGGACCCTATCGGAGAACAATAACAAAAAGCGTTTCACCTTCAATCATAAAAATAAAAAAAACTTCGATAGACAATTTCATAGAGAAAGTTGGGATAAATCGTATTCATGGTATCGTTCTTCCTGATACTGATTACCAAAAAATTGAACAGAAAATAGATCGATTTGATAAAAAACCATTATCAACCGAAATTGTTGATTTCTTAACTTTCATCAATGAACTTGGTCAAAAATCAGGATCCATTTTTAATTCTAGGGGTCTTTCTTTATTTTCAGATGAAGAAGAAGGAAGAATAGATTCAGAAAAAGGAACAAAATATTTGAAATATTTTAAAAATAGAATTATAACTGATACTAATGTTCAAAAAATTAGTAAAAAATCGATTAGAATAAAAGAAATCAGTAAAAAAGTACCTCGCTGGTTATACAAATTAACCAGCGAGTTGGAACACGAAGCAGGAGAAGATAAAGAAAACGGACCATTAGATCATGAAATTCGTTCAAGAAAAGCCAAACGTGTAGTAATTTTTACTGGTAACAAGGAGCATACTGAGGATACTAATCCTCCTGATCAAACATACGAAGTAGCTTTGCTACGCTATTCACAACAATCAGATTTTAGGCGAGGCATAATAAAAGGTTCTATACGTGCTCAAAGGCGTAAAATAGTTATTTGGGAACTGTTTCAAGCAAATGTGCATTCCCCTCTTTTTTTGGACAGAATAAAAAAATCCCTTCTTTTTTCTTTTGATATCTCTGGGCCAATTAAAATTTTTAGAAATTGGGTAGGGAGGGGGTCAGCATTCAAAATTGTAGAGTATACAGAAGAGCAAACAAAAAGAGAAGAAAAAAAAGAGAACAAAAGAAAGGAGATCGCGCGAATAATAGCAGAGACCTGGGATACCATTCCATTTGCGCAAGTAATAAGGGGTTCCATGTTAATAACTCAATCTATTTTTAGAAAATATATTATATTACCTTCATTGATAATAAAAAATATTGGACGTATGCTACTATTGCAACTTCCTGAATGGTATGAGGATTTAGAGGAATGGAATAGGGAGATGCATGTTAAATGTACCTATAATGGTGTTCAATTGTCCGAAACAGAATTTCCACAAAATTGGTTGACAGATGGTATTCAGATAAAAATCTTATTTCCTTTCTGTCTGAAACCTTGGCACAGATCTAAACTCCGATTCTCTCATAAAGATCTAATAATGAAAAAGAAAAAAGAAAAAGATGATTTTTGTTTTTTAACAGTTTTGGGAATGGAAACCGAACTTCCTTTTGGTTCTCCCCGAAAACGACCCTCTTTTTTTGAACCCATTTTTAAGGAACTCGAAAAAAAAATTGGAAAATTTAAAAAGAAATATTTTCTACTTCTAAAAATTTTAAAAGGAAAAATAAAATTACTTCGAAAAGTTTCAAAAGAAACAAAAAAATGGGTTATCAAAAGTGTCGTTTTTTTAAAAAAAATAAGAAAAGAACTCTTAAAAGTAAATCCAATTCTCTTATTTCGATCAAGAGAAGTAGAAGTATATGACTCGAGTGAAACTAAAAAAGAAAGAGATCCCATAATCAGCAATCAGATGATTCATGAGTCATTTAGTCAAATTGCATCTCCAGGTTGGACAAATTCTTCATTGACAGAAAAAAAAATGAAGGATCTGACTGATAGAACAAATACAATTAGAAATCAAATAGAAAGAATTACAAAAGAGAAAAAAAAAGTAACTCCAGAAATAAATATTAGTCTTAACAAAACAAGTTATAATGCTAAAAGATTAGAAAAATGGCAAATATTAAAAAGAAGAAATGCTCGATTAATCTCTAAATTACCTTTTGTTTTTCAATTTTTAATTGAAAGAATCTACACAAATATATTTTTATCTATCATTAATATTCCCAGAATAAAGAGAAAATTATTTCTTGAATCAACAAAAAAAATTATGAATAAATCCATTTACAATAATGAAACAAGTCAAGAAATAATTAATAAAAAAAAAAAAAATCCAATTGAGTTTATTTCGACTATAAAAAAGTCACTTTATAATATTAGTAATAGTGAGACAAATTCACATATTTTTTATGACTTATCGTACTTATCACAAGCATATGTATTTTACAAATTATCACAAACCCAAGTTATTAACTTGTATAAATTAAAATCATTTCAATATCAAGGAATCCCTTTTTTTCTTAAGCCTGAAATAAAGGATTCTTTTGAAACACAAGGAATAGTTCATTCTAAATTAAGGGATAACAGACTTCCGAGTTCTGAAATGAATCAATGGAAAAACTGGTTAAGAGGGCATTATCAATACGATTTATCTCAGATCAGATGGTCTAGATTAATACCACAACAATGGGGGAATGGAGTTTATCAACGTCGTATGGTTAAAAGGAAAAATTTAAGCAAATGGAATTTATATGAAAAAGACCAATTAATTGATTACAAAAAAGAAAATATTTTGGAAGTCTATTCATTATTGAATCAAAAAGATAATTTTCCAAAATACTATAAATATGATCTTTTATCATATAAATCATTAATTCTGAAAATAAAAAGGACTCATTTATTTCTAGATCGCCGTTTGAAGGAAATAAGAATCAAGAGATTTCTTATAATTACAACACATATAAAGACACTTTTTTTGATATGCTGAGGAGTATCCCTATCAATAATTATCTAGGAAAGGGCGATATTCTATATATGGAAAAAACTCCCGATAGGAAATATTTTGATTGGAAAATTATCAATTTTGATCTTAGACAAAAAGTCGATATTGAGGCCTGGATCACGATCGATGCCAATAGTAATCAAAATACTCAGATTGTTACTAATAATTATCAAATAATTGATAAAAAAAATATTTTTTATCTTATGATTCCAGAAATTAATTTACCAAACTCCCCAAAAGTCTTTTTTGATTGGATGGGGATGAATGAAAAAATACTAAAGCGTCCCATATTGAATCTGGAACTTTGGTTCTTCCCAGAATTTTTGTTACTTTATAATACATATAAAACGAAATCTTGGAGCAAATTACTTCTTTTAAATTTGAATAGAAATGAAAATAGTAATCAAAATCAAAAGATTAATGAAAAGCAAAAGGGAAATTTTTTGATACCATCGAATAAAAAAATAAAGAATCGAAATCAAGAAGAAAAAAAAACCACAAGCCAAGGGGATCTTGGATCCGTTCTTTCAAACCAACAAAAAGATATTGAAGAAGATTATGCGAGATCGGACATGAAAAAAGGTAAAAAGAAAAAACAATACAAAAGTAAGGAAGCAGAACTAGATTTGTTCCTGAAACGTTATTTGCTTTTTCAATTGAGATGGGACGATACTTTGAATCAAAGACTGATCAATAATATTAAGGTATATTGTTTCCTGCTTAGACTAATAGATCCAAGAAAAATTTCTATATCCTCGATTCAAAGGGGAGAAATGAGTTTGGATATAATGCTGATTCAGAAGAATTTAACTCTTCCAGAATTGATGAAAAAGGGAATATTTATTATCGAACCCATTCGTCTGTCTGTAAAAAACGACGGACAGTTTATTATGTATCAAACCATCGGTATTTTGTTGGTTCATAAGAGTAAGCACCAAACTAATCAAAGATACCGAGAGCAAAGATATGTTGCTAAGAATAATTTTGATGAATCTATTCCACCACATGAAAGAATAACAAGAAATAGAGACAAAAATCATTTGGATTTGCTTGTTCCTGAAAATATTTTCTCATTTAGGCGTCGTAGAAAATTAAGAATTCTAATTTCTTTCAATTCAAAGAATAGGAATGATGTAGATGGAAATCCTGTATTTTGCAACGAAAAGAATAGCAGCCAAGTTCTAGGTGACAGTAATCACCTTGATAGAGAGACAAATCAATTAATGAAATTGAAGTTCTTTCTTTGGCCTAATTATCGATTAGAAGATTTAGCTTGTATGAATCGCTATTGGTTTGATACCAATAATGGCAGTCGTTTCAGTATGTTAAGGATACATTTGTATCCACGATTGAAAATTCGTATGAAAGGACATCAATTCAAATCCTGGATTTTCGAATTGAGAGAGATCAAGAATTCTCACTATTTCTTAGATTCATGGACCCAATTCAATTCAGTGGGATCTTTCATTCACATTTTTTTCCACCAAGAACGTTTTCTAAAACTCTTTGACCCCCGAATTTTGAGTATCCTACTTTCACGCAATTCACAGGGGTCAACAAGCAATCGATATTTCACGATCAAGGGTGTAATACTCTTTGTAGTAGCGGTCCTTATATATCGTATTAACAATCGAAATATGGTCGAAAGAAAAAATCTCTATTTGAGAGGGCTTCTTCCTATACCTATGAATTCCATTGGACCCAGAAATGATACATTGGAAGAATCCGTTGGGTCTTCCAATATCAATAGGTTGATTGTTTCGCTCCTGTATCTTCCAAAAGGAAAAAAGATCTCTGAGAGTTGTTTCCTGAATCCGAAAGAGAGTACTTGGGTTCTCCCAATAACTAAAAAGTGTAGCATGCCTGAATCTAACTGGGGTTCGCGGTGGTGGAGGAACTGGATCGGAAAAAAGAGGGATTCTAGTTGTAAGATATCTAATGAAACCGTCGCTGGAATTGAGATCTTATTCAAAGAGAAAGATATCAAATATCTGGAGTTTCTTTTTGTATATTATATGGATGATCCGATCCGCAAGGACCATGATTGGGAATTGTTTGATCGTCTTTCTCTGAGGAAGAGGCGAAATAGAATCAACTTGAATTCGGGACCGCTATTCGAAATCTTAGTGAAACACTGGATTTCTTATCTCATGTCTGCTTTTCGTGAAAAAATACCAATTGAAGTGGAGGGTTTCTTCAAACAACAAGGGGCTGGGTCAACTATTCAATCAAATGATATTGAGCATGTTTCCCATCTCTTCTCGAGAAACAAGTGGGCTATTTCTTTGCAAAATTGTGCTCAATTTCATATGTGGCAATTCCGCCAAGATCTCTTCCTTAGTTGGGGGAAGAATCCGCACGAATCGGATTTTTTGAGGAACGTATCGAGAGAGAATTTGATTTGGTTAGACAATGTGTGGTTGGTAAACAAGGATCGGTTTTTTAGAAAGGTACGGAATGTATCGTCAAATATTCAATATGATTCCACAAGATCTAGTTTCGTTCAAGTAACGGATTCTAGCCAACTGAAAGGATCTTCTGATCAATCCAGAGATCATTTGGATTCCATTAGTAATGAGGATTCGGAATATCACACATTGATCAATCAAAGAGAGATTCAACAACTAAAAGAAAGATCGATTCTTTGGGATCCTTCCTTTCTTCAAACGGAAGGAACAGAGATAGAATCAGACCGATTCCCGAAATGCCTTTCTGGATATTCCTCAATGTCCCGGCTATTCACGGAACGTGAGAAGCAGATGATTAATCATCTGCTTCCGGAAGAAATCGAAGAATTTCTTGGGAATCCTACAAGATCCGTTCGTTCTTTTTTCTCTGATAGATGGTCAGAACTTCATCTGGGTTCGAATCCTACTGAGAGGTCCACTAGAGATCAGAAATTGTTGAAGAAACAACAAGATCTTTCTTTTGTCCCTTCCAGGCGATCGGAAAATAAAGAAATGGTTAATATATTCAAGATAATTACGTATTTACAAAATACTGTCTCAATTCATCCTATTTCATCAGATCCGGGGTGTGATAGGGTTCCGAAGGATGAACCGGATATGGACAGTTCCAATAAGATTTCATTCTTGAACAAAAATCCATTTTTTTATTTATTTCATCTATTCCATGACCGGAACAGGCGAGGATACACGTTACACCACGATTTTGAATCAGAAGAGAGATTTCAAGAAATGGCAGATCTATTCACTCTATCAATAACCGAGCCGGATCTGGTGTATCATAAGGGATTTGCCTTTTCTATTGATTCCTACGGATTGGATCAAAAACAATTCTTGAATGAGGCCAGGGATGAATCGAAAAAGAAATCTTTATTGGTTCTACCTCCTATTTTTTATGAAGAGAATGAATCTTTTTCTCGAAGGATCAGAAAAAAATGGGTCCGGATCTCCTGCGGGAATGATTTGGAAGATCCAAAACCAAAAATAGTGGTATTTGCTAGCAACAACATAATGGAGGCAGTCAATCAATATAGATTGATCCGAAATCTGATTCAAATCCAATATAGTACCTATGGGTACATAAGAAATGTATTGCATCGATTCTTTTTAATGAATCGATCCGATCGCAACTTCGAATATGGAATTCAAAGGGATCAAATAGGAAAGGATACTCTGAATCATAGAACTATAATGAAATATACGATCAACCAACATTTATCGAATTTGAAAAAGAGTCAGTTCGATCCTCTTATCTTGATTTCTCGAACCGAGAAATCCATGAATCGGGATCCTGATGCATATAGATACAAATGGTCCAATGGGAGCAAGAATTTCCAG---------GAACATTTCGTTTCTGAGCAGAAGAGCCGTTTGCAAGTAGTGTTCGATCAATTACGTATTAATCAATATTCGATTGATTGGTCTGAGGTTATCGACAAAAAAGATTTGTCTAAGCCACTTCGTTTCTTTTTGTCCAAGTCACTTCTTTTTTTGTCCAAGTTGCTTTTCTTTTTGTCTAACTCACTTCCTTTTTTCTGTGTGAGTTTCGGGAATATCCCCATTCATAGGTCCGAGATCTACATCTATGAATTGAAAGGTCCGAATGATCAACTCTGCAATCAGTTGTTAGAATCAATAGGTCTTCAAATTGTTCATTTGAAAAAATGGAAACCCTTCTTATTGGATGATCATGATACTTCCCGAAAATCGAAATTCTTGATCAATGGAGGAACAATATCACCCTTTTTGTTCAATAAGATCCCAAAGTGGATGATTGACTCATTCCATACTAGAAATAATCGCAGGAAATCCTTTGATAACACGGATTCCTATTTCTCAATGATATCCCACAATCAAGACAATTGGCTGAATCCCGTGAAACCATTTCATAGAAGTTCATTGATATCTTCTTTTTATAAAGCAAATCGACTTCGATTCTTGAATAATCCACATCACTTCTGCTTCTATTGTAACACAAGATTCCCCTTTTCTGTGGAAAAGGCCCGTATCTATAATTATGATTTTACGTATGGACAATTCCTCAATATCTTGTTCATTCGCAACAAAATATTTTCTTTGTGCGTCGGTAAAAAAAAACATGCTTTTGGGGGGAGAGATACTATTTCACCAATCGAGTCACAGGTATCTAACATATTCATACCTAACTATTTTCCACAAAGTGGTGACGAAACGTATAACTTGTACAAATCTTTCCATTTTCCAAGTCGATACGATCCATTCGTTCGTAGAACTATTTACTCGATCGCAGACATTTCTGGAACACCTCTAACAGAGGGACAAATAGTCAATTTTGAAAGAACTTATTGTCAACCTCTTTCAGATATGAATCTATCTGATTCAGAAGGGAAGAACTTGCATCAGTATCTCAATTTCAATTCAAACATGGGTTTGATTCACACTCCATGTTCTGAGAAATATTTACCATCCGAAAAGAGGAAAAAACGGAGTCTTTGTCTAAAGAAATGCGTTGAGAAAGGGCAGATGTATAGAAGAGATAGTGCTTTTTCAACTCTCTCAAAATGGAATCTATTCCAAACATATATGCCATGGTTCCTTACTTCGACAGGGTACAAATATCTAAATTTGATATTTTTAGATACTTTTTCAGACCTATTGCCGATACTAAGTAGCAGTCAAAAATTTGTATCCATTTTTCATGATATTATGCATGGATCAGGTATATCATGGCGAATTCTTCAGAAAAAATTGTGTCTTCCACAATGGAATCTGATAAGTGAGATTTCGAGTAAGTGTTTACATAGTCTTCTTCTGTCCGAAGAAATGATTCATCGAAATAATGAGTCACCATTGATATCGACACATCTGAGATCGCCAAATGTTCGGGAGTTCCTCTATTCAATCCTTTTCCTTCTTCTTGTTGCTGGATATCTCGTTCGTACACATCTTCTCTTTGTTTCCCGGGCCTCTAGTGAGTTACAGACAGAGTTCAAAAAGGTCAAATCTTTGATGATTCCATCATCTATGATTGAGTTGCGAAAACTTCTGGATAGGTATCCTACATCTGAACCGAATTCTTTCTGGTTAAAGAATCTCTTTCTAGTTGCTCTGGAACAATTAGGAGATTCTCTAGAAGAAATACGGGGTTCTGCTTCTGGCGGCAACATGCTTGGTCCCGCTTATGGGGTCAAATCAATACGTTCTAAGAAGAAATATTTGAATATCAATCTCATCGATCTCATACCAAATCCCATCAATCGAATCACTGTTTCGAGAAATACGAGACATCTAAGTCATACAAGTAAAGAGATCTATTCATTGATAAGAAAAAGAAAAAACGTGAACGGGGATTGGATTGATGATAAAATAGAATCCTGGGTCGCGAACAGTGATTCGATTGATGATGAAGAAAGAGAATTCTTGGTTCAGTTCTCCGCCTTAACGACAGAAAAAAGGATTGATCAAATTCTATTGAGTCTGACTCATAGTGATCATTTATCAAAGAATGACTCTGGTTATCAAATGATTGAACAACCGGGAGCAATTTACTTACGATACTTAGTTGACATTCATAAAAAGTATCTATTGAATTATGAGTTCAATACATCCTGTTTAGCAGAAAGACGGGTATTCCTTGCTCATTATCAGACAATCACTTATTCACAAACTTCGTGTGGGACTAATACTTTTCATTTCCCATCTCATGGAAAACCCTTTTCGCTCCGCTTAGCCTTATCCCCCTCTAGGGGGATTTTAGTGATAGGTTCTATAGGAACTGGACGATCCTATTTGGTCAAATACCTAGCGACAAACTCCTATGTTCCTTTCATTACGGTATTTCTGAACAAGTTCCTGCCTAAAGGTTTTCTTATTGATGATATCAATATTGATGATAGTGACGATATTGATGATAGTGACAATATTGATGCTAGTGACGATATTGATGCTAGTGACGATATCGATCGTGACCTTGATACGGAGCTGGAACTGCTAACTATGATGAATGCGCTAACTATGGATATGATGCCGGAAATAGACCGATTTTATATCACCCTTCAATTCGAATTAGCAAAAGCAATGTCTCCTTGCATAATATGGATTCCAAACATTCATGATCTGGATGTGAATGAGTCGAATTACTTATCCCTCGGTCTATTAGTGAACCATCTCTCTGAAAGATGTTCCACTAGAAATATTCTTGTTATTGCTTCGACTCATATTCCCAAAAAAGTGGATCCCGCTCTAATAGCTCCGAATAAATTAAATACGTGCATTAAGATACGAAGGCTTCTTATTCCACAACAACAAAAGCACTTTTTCACTCTTTCATATACTAGGGGATTTCACTTGGAAAAGAAAATGTTCCATACTAATGGATTCGGGTCCATAACCATGGGTTCCAATGCACGAGATCTTGTAGCACTTACCAATGAGGCCCTATCGATTAGTATTACACAGAAGAAATCAATTATAGACACTAATACAATTAGATCCGCTCTTCATAGACAAACTTGGGATTTGCGATCCCAGGTAAGATCGGTTCAGGATCATGGGATCCTTTTCTATCAGATAGGAAGGGCTGTAGCACAAAATGTACTTCTAAGTAATTGCCCCATAGATCCTATATCTATCTATATGAAGAAGAGATCATGTAACGAAGGGGATTCTTATTTGTCCAAATGGTACTTCGAACTTGGAACGAGCATGAAGAAATTAACGATACTTCTTTATCTTTTGAGTTGTTCTGCCGGATCGGTCGCTCAAGATCTTTGGTCTCTACCCGGACCCGATGAAAAAAATGGGATCACTTCTTATGGACTCGTTGAGAATGATTCTGATCTAGTTCATGGCCTATTAGAAGTAGAAGGCGCTTTGGTGGGATCTTCACGGACAGAAAAAGATTGCAGTCAGTTTGATAATGATCGAGTGACATTGCTTCTTCGGCCCGAACCGAGGAATCCCTTAGATATGATGCAAAACGGATTTTGTTCTATCTTTGATCAGAGATTTCTCTATGAAAAATACGAATCGGAGTTTGAAGAAGGGGAGGGAGAAGGAGCCCTTGACCCGCAACAGATAGAGGAGGATTTATTCAATCACATAGTTTGGGCTCCTAGAATATGGCGCCCTTGGGGCTTTCTATTTGATTGTATCGAAAGGCCCAATGAATTGGGATTTCCCTATTGGTCCAGGTCATTTCGGGGCAAGCGGATCATTTATGATGAAGAGGATGAGCTTCAAGAGAATGATTCGGAGTTCTTGCAGAGTGGAACCATGCAGTACCAGACACGAGATAGATCTTCCAAAGAACAAGGCCTTTTTCGAATAAGCCAATTCATTTGGGACCCTGCAGATCCGCTCTTTTTCCTATTCAAAGATCAGCCCCCTGGCTCTGTGTTTTCACATCGAGAATTATTTGCAGATGAAGAGATGTCAAAGGGGCTTCTTACTTCCCAAACAGATCCTCCTACATCTATATATAAACGCTGGTTTATCAAGAATACACAAGAAAAGCACTTCGAATTGTTGATTAATCGTCAGAGATGGCTTAGAACCAATAGTTCATTATCTAATGGATCTTTCCGTTCTAATACTCTATCCGAGAGTTATCAGTATTTATCAAATCTGTTCCTATCTAACGGAACGCTATTGGATCAAATGACAAAGACATTGTTGAGAAAAAGATGGCTTTTCCCGGATGAAATGAAAATTGGATTCATGATGCCTAGATCGCGGATAAATGGAAATTTTATTGATAAGACCTTTTCAATTGTAGCCAATATCTTATTACGAATAATTCCGACAACTTCAGGAGAAAAAGAGGCATTTACCTATTACAGAGATGGGATGTCAGCTCAATCCGAAGGAAATTATGCGGAAGCTTTACAGAATTATTATGAAGCTATGCGACTAGAAATTGATCCCTATGATCGAAGTTATATACTCTATAATATAGGTCTTATCCATACAAGTAATGGAGAACATACGAAAGCTTTGGAATATTATTTTCGAGCACTAGAACGAAACCCATTCTTACCCCAAGCTTTTAATAATATGGCCGTGATCTGTCATTACCGGGGAGAACAGGCCATTCGCCAGGGAGATTCTGAAATTGCGGAGGCTTGGTTTGATCAAGCAGCTGAGTATTGGAAACAGGCTATAGCGCTTACTCCTGGTAATTATATTGAAGCACATAATTGGTTGAAGATCACGGGACGTTTCGAAATGAGTTGGCGATCAGAAGATATATGGATAGAACTTATAACGGGGTCTCGAAAACTAAGTAATTTATGCTGGGCCCTTATCCTTTTTTTAGGTTCATTAGGATTCTTATTGGTTGGAACTTCCAGTTATCTTGGTAGAAATTTGATATCTTTTTTTCCGTCTCAGCAAATCATTTTTTTTCCACAAGGGATCGTGATGTCTTTCTACGGGATCGCGGGTCTCTTTATTAGTTCCTATTTGTGGTGCACAATTTCCTGGAATGTAGGTAGTGGTTATGATCGATTCGATAGAAAGGAAGGGATAGTGTGTATTTTTCGTTGGGGATTTCCTGGAAAAAATCGTCGCATATTCCTCCGATTCCTTATAAAAGATATTCAGTCCGTTAGAATAGAAGTTAAAGAGGGTATTTATGCTCGTCGTGTCCTTTATATGGATATCAGAGGCCAGGGGGCCATTCCCTTGACCCGTACTGATGAGAATTTGACTCCACGAGAAATTGAACAAAAAGCCGCCGAATTGGCCTATTTCTTGCGCGTACCAATTGAAGTCTTT
>Nestegi_nghamii
ATGCAAACAAATAGGGGGGAAGAAAACTCTATGGAAAGGTGGTGGTTTAATTCGATGGTGTTTAAGAAGGAGTTAGAACGCAGGTATGGAATAAATAAATCAATGGACAATCTTGGTCCTATTGAAAATACTAGTCAAAGTGAAGATACGAATAGAAAAGCTAAAAACATTCATAGTTGGAGGGGTCGTGACAATTCTAGTTACAGTAATGTTGATCATTTATTCGGCATCAAAGACATTCGGAATTTCATCTCTGATGATACTTTTTTAGTTAGAGATAGTAATGGAGACAGTTATTCTATCTATTTTGATATTGAAAATCAGATTTTTGAAATTGACAATGATCATTCTTTTCTGAGTGAACTAGAAAGTTCTTTTTATAGTAATCGGAATTCTAGTTATCTGAATAATGGATCTACGAGTGAAGATCCCCGTTCCATGTATGATACTCAATATAGTTGGAATAATCACATTAATAGTTGTATTGACAGTTATCTTCAGTCTCAAATCTATATGGATACGTCCATTGTAAGTGATAGTAGTGACAGTTACATTTCTAGGTGTATTTTTGGTAAACATACAAATAGTAGTGAAAGCGCGAGGTCCGGTATACGAACCCACACGAAGAGTAGTGATTTAACTCTAAGAGAAAGGTCTAATGATCTCGATGTAACTCAAAAATACAGGCATTTGTGGGTTCAATGCGAAAATTGTTATGAATTAAATTATAAGAAATTTTTGAAATCAAAAACAAATATTTGTGAACAATGTGGATATCATTTGAAAATGAGTAGTTCAGATAGAATCGAACTTTCGATCGATCCCGGTACTTGGCATCCTATGGATGAAGACATGGTCTCTCTGGATCCCATTGGATTTCATTCGGAGGAGGAGCCTTATAAAGATCGTATTGATTCTTATCAAAGAAAGACAGGATTAACTGAGGCTGTTCAAACAGGCATAGGTCAACTAAATGGTATTCCCGTAGCAATTGGGGTTATGGATTTTCAGTTTATGGGGGGTAGTATGGGATCCGTAGTCGGGGAGAAAATCACCCGTTTGATTGAGTACGCTACCGATCAATTTCTACCTCTTATTGTAGTGTGCGCTTCCGGGGGGGCACGCATGCAAGAAGGAAGTTTGAGCTTGATGCAAATGGCTAAAATATCGTCTGCTTTATATGATTATCAATCAAATAAAAAGTTATTTTATGTATCAATCCTTACATCTCCTACTACTGGTGGGGTAACAGCTAGTTTTGGTATGTTGGGAGATATCATTATTGCTGAACCCAATTCCTATATTGCATTTGCGGGTAAAAGAGTAATTGAACAAACATTGAATAAAACAGTACCTGAAGGTTCACAAGCGGCTGAATATTTATTCCAGAAGGGCTTATTTGACCTAATTGTACCACGTAATCCTTTAAAAAGCGTTCTGAGTGAGTTATTTAAGCTCCACGCTTTCTTTCCTTTGAATTTCGAGCCGACGAAATTAGTAATATTATCCGTGAACGTATTGAACAATATAATAGAGAAGTAAAGATTGTAAATACTGGTACCGTACTTCAAGTAGGCGATGGCATTGCTCGTATTCATGGTCTTGATGAAGTAATGGCGGGTGAATTAGTAGAATTTGAAGAAGGTACAATAGGTATTGCTTTGAATTTGGAATCAAATAATGTTGGTGTTGTATTAATGGGTGATGGTTTAATGATACAAGAAGGAAGTTCTGTAAAAGCAACAGGAAGAATTGCTCAGATACCAGTGAGCGAGGCCTATTTGGGTCGTGTTATAAATGCCCTGGCTAAACCTATTGATGGTAGAGGTGAAATTTCAGCTTCGGAATCTCGATTAATTGAATCTCCCGCTCCAGGTATTATTTCGCGGCGTTCCGTATATGAGCCTCTTCAAACCGGGCTTATTGCTATTGATTCGATGATCCCTATAGGACGTGGTCAGCGAGAATTAATTATTGGGGACAGACAGACCGGTAAAACAGCAGTAGCCACAGATACGATTCTCAATCAACAAGGTCAAAATGTAATATGTGTTTATGTAGCTATTGGTCAAAAAGCATCTTCTGTGGCTCAGGTAGTAACTACTTTACAGGAAAGGGGGGCGATGGAATACACTATTGTGGTAGCCGAAACGGCGGATTCCCCTGCTACATTACAATACCTTGCTCCTTATACAGGAGCAGCTTTGGCTGAATATTTTATGTACCGTAAACAACACACTTTAATCATTTATGATGATCTCTCCAAACAAGCCCAAGCTTATCGCCAAATGTCTCTTCTATTACGAAGACCGCCTGGTCGTGAAGCTTATCCAGGGGATGTTTTTTATTTGCATTCACGCCTTTTGGAAAGAGCCGCTAAATCAAGTTCTAGTTTAGGTGAAGGAAGTATGACCGCCTTACCAATAGTTGAAACTCAATCGGGAGATGTTTCGGCTTATATTCCTACTAATGTAATTTCCATTACTGATGGACAAATATTCTTATCCGCCGATCTATTCAATGCTGGAATCAGACCTGCTATTAATGTGGGTATCTCCGTTTCCAGAGTAGGGTCTGCAGCTCAAATTAAAGCCATGAAACAAGTAGCTGGTAAATTAAAATTGGAACTGGCGCAATTCGCAGAATTAGAAGCCTTTGCACAATTTGCTTCGGATCTCGATAAAGCTACTCAGAATCAATTGGCAAGAGGTCAACGATTACGTGAATTGCTTAAACAATCCCAAGCAGCTCCTCTCACGGTAGAAGAACAGATAATGACTATTTATACCGGAACAAATGGTTATCTTGATTCATTAGAAATTGGACAGGTAAGGAAATTTCTTGTTGAGTTACGTACTTACTTAAAAACTAATAAACCTCAGTTCCAAGAAATCATATCTTCTACTAAGACATTTACCGAGGAAGCAGAAGTCCTTTTGAAAGAAGCTATTCAGGAACAAACGGACCGATTCCTACTTATGAGAATTAATCCTACTACTTCTGGTTCTGGGGTTTCCACGCTTGAAAAACAAAACCTGGGCCGTATCGTCCAAATCATCGGTCCGGTACTAGATGTAGCCTTTCCGCCGGGCAAGATGCCTAATATTTATAACGCTCTGGTAGTTAAAGGTCGAGATACTGTTAGTCAAGCAATTAATGTGACTTGTGAGGTACAGCAATTATTAGGAAATAATCGAGTTAGAGCTGTAGCTATGAGTGCTACAGATGGTCTGATGAGAGGAATGGAAGTGATTGACACAGGAGCTCCTCTAAGTGTTCCGGTCGGTGGAGCGACTCTGGGACGAATTTTCAACGTGCTTGGAGAGCCTGTTGATAATTTAGGTCCTGTAGATATTCGTACAACATCTCCTATTCATAGATCTGCGCCTGCCTTTATACAGTTAGATACAAAATTATCTATTTTTGAAACAGGAATTAAAGTAGTAGATCTTTTAGCCCCTTATCGCCGTGGGGGAAAAATCGGACTATTTGGAGGAGCTGGAGTTGGTAAAACGGTACTCATTATGGAATTGATTAACAATATTGCCAAAGCCCATGGGGGCGTATCCGTATTTGGCGGAGTGGGTGAACGTACTCGTGAAGGAAATGATCTTTACATGGAAATGAAAGAATCTGGAGTGATTAATGAAGAAAATATTGCAGAATCAAAAGTGGCTCTAGTTTACGGCCAGATGAATGAACCGCCTGGAGCTCGTATGAGAGTTGGTTTGACTGCCCTAACTATGGCGGAATATTTCCGAGATGTTAATGAACAAGACGTACTTCTATTTATCGACAATATCTTCCGTTTCGTCCAAGCAGGATCCGAAGTATCGGCCTTATTGGGTAGAATGCCTTCCGCTGTCGGTTATCAACCTACCCTGAGTACCGAAATGGGTACTTTACAAGAAAGAATTACTTCTACCAAAGAAGGGTCCATAACTTCTATTCAAGCAGTTTATGTACCTGCAGACGATTTGACCGACCCTGCTCCTGCTACGACATTTGCACATTTAGATGCTACTACCGTACTATCAAGAGGATTAGCTGCCAAGGGGATCTATCCAGCAGTAGATCCTTTAGATTCAACGTCAACCATGCTTCAACCTCGGATCGTTGGTGAGGAACATTACGAAACTGCGCAAAGAGTTAAGCAAACTTTACAACGTTACAAAGAGCTTCAGGACATTATAGCTATCCTTGGGTTGGACGAATTATCCGAAGAGGATCGTTTAACCGTAGCAAGAGCACGAAAAATTGAGCGTTTCTTATCACAACCTTTTTTTGTAGCAGAAGTATTTACCGGTTCTCCAGGGAAATATGTTGGTCTAGCAGAAACCATTAGAGGGTTTCAATTGATCCTTTCCGGAGAATTAGATGGTCTTCCTGAACAGGCCTTTTATTTGGTAGGTAATATCGATGAAGCTACCGCGAAGGCTATGAACTTAGAAATGGAGAGCAATTTGAAGAAAATGACTTTAAATCTTTGTGTACTGACCCCTAATCGAATTGTTTGGGATTCAGAAGTGAAAGAAATCATTTTATATACTAATAGTGGTCAAATTGGCGTATTACCAAATCATGCCCCTATTGCTACAGCTGTAGATATAGGGATTTTGAGAATACGCTTTAAGGACCAATGGTTAACGATGGCTCTGATGGGTGGTTTTGCTAGAATAGGAAATAATGAGATCATTATTTTAGTAAATGATGCGGAAAAGGGTAGTGACATTGATCCACAAGAAGCTCAGCAAACTCTTGAAATAGCCGAAGCTAATTTGAGAAAAGCTGAAGGAAAGAGACAAATAATTGAGGCGAATCTAGCTCTCCGACGAGCTAGGACAAGAGTAGAGGCTGTCAATGTGATTTCCATGAAAAATGTAACCGATTCTTTCGTTTCTTTGGGCCACTGGCCATCTGCCGGGAGTTTCGGATTTAATACCGATATTTTAGCAACAAATCCAATAAATCTAAGTGTAGTGATTGGTGTATTGATCTTTTTTGGAAAGGGAGTATTAAGTGATTTATTAGATAATCGAAAACAGAGGATCTTGAATACTATTCGAAATTCAGAAGAACTGCGTGGGGGGGCCATTGAACAGCTGGAAAAAGCCCGGGCTCGCTTACGGAAAGTGGAAATGGAAGCAGATCAGTTTCGGGTGAATGGATACTCTGAGATAGAGCGAGAAAAATGGAATTTGATTAATTCAACTTCTAAGACTTTGGAACAATTAGAAAATTACAAAAATGAAACGATTCAGTTTGAACAGCAAAGGGCGATTAATCAAGTCCGACAACGGGTTTTCCAACAAGCCTTACAAGGAGCTTTAGGAACTCTGAATAGTTGTTTAAACAACGAGTTACATTTACGTACCATTAGTGCTAATATTGGCATGTTGGGAGCGATGAAAGAAATAACTGATATGAATCCACTGATTTCTGCCGCTTCTGTTATTGCTGCTGGATTGGCCGTAGGGCTTGCTTCTATTGGACCTGGAGTTGGTCAAGGGACTGCTGCGGGTCAAGCTGTAGAGGGTATCGCGAGACAGCCCGAGGCAGAGGGAAAAATACGAGGTACTCTATTGCTTAGTCTAGCTTTTATGGAAGCTTTAACAATTTATGGATTGGTTGTAGCATTAGCACTTTTATTTGCAAATCCTTTTGTTATGAATGTGTTATCATGTTCCATCAACACACTAAAAGGGTTATACGATATATCCGCTGTGGAAGTAGGCCAACATTTCTATTGGCAAATAGGGGGTTTCCAAGTCCATGGCCAAGTACTTATTACTTCTTGGGTTGTAATTGCTATCTTATTAGGTTCAGCTACTATAGCTGTTCGGAACCCACAAACCATTCCGACTGGGGGTCAGAATTTCTTCGAATATGTTCTTGAATTCATTCGAGATGTGAGTAAAACTCAAATTGGAGAAGAATATGGCCCTTGGGTTCCTTTTATTGGAACTATGTTTCTATTTATTTTTGTTTCTAATTGGTCAGGAGCTCTTTTACCTTGGAAAATCATACAATTACCTCATGGAGAGTTAGCCGCACCCACGAATGATATAAATACTACCGTTGCTTTGGCTTTACTCACGTCAGTGGCATATTTCTATGCGGGTCTTACCAAAAAAGGATTAAGTTATTTCGGGAAATATATTCAACCAACTCCAATCCTTTTACCCATTAACATCTTAGAAGATTTCACAAAGCCCTTATCACTTAGTTTTCGACTTTTCGGGAATATCTTAGCGGATGAATTAGTAGTTGTTGTTCTTGTTTCTTTAGTACCTTCAGTGGTTCCTATCCCTGTCATGTTCCTTGGATTATTTACAAGTGGTATTCAAGCTCTTATTTTTGCAACTTTAGCCGCGGCTTATATAGGTGAATCTATGGAGGGCCATCATATGATATTTTCAACCTTAGAGCATATATTAACTCATATTTCTTTTTCGATTGTTTCAATTGTAATTACAATTCATTTGATAACCTTTTTAGTCGATGAAATCATAAAACTCTACGATTCATCAGAAAAGGGCATGATAATGACTTTTTTCTGTATAACAGGATTATTAGTTACTCGTTGGATTTATTCGGGACATTTTCCACTAAGTAATTTATATGAATCATTAATCTTCCTTTCATGGAGTTTCTCCCTTATTCATATAGTTCCATATTTCAAAAAAAATAAAAATTTTTTAAGCGCAATAATCGGCCCAAGTGCTATTTTTACCCAAGGCTTTGCTACTTCAGGTCTTTTAACTCAAATACACGAATCTGAAATATTAGTACCCGCTCTTCAATCCGAGTGGTTAATAATGCACGTAAGTATGATGATATTGGGCTATGCAGCCCTTTTATGTGGATCATTATTATCAGTAGCACTTCTAGTCATTGCAGTTAGAAAAAGCAGAAAGTTTTTTTTTACAAGTAATCATTTATTAAATTTAAATGGGTCATTTTTCTTTAGTGAAATCGAATACATGAATGAAAGAAGCAATGTTTTAAAAAATACTTCTTTTTTTTCTCCGAAGAATTATTACAGGTCGCAATTTATTCAACAATTGGATTATTGGAGTTATCGGGTTATTAGTCTAGGATTTATCTTTTTAACCATAGGGATACTTTCTGGAGCAGTATGGGCTAACGAAGCATGGGGATCATATTGGAGTTGGGACCCAAAGGAAACTTGGGCATTTATTACTTGGATCGTATTCGCGATTTATTTACATATTCGAACCAATATAAAATGGAAGGGTATAAATTCCGCAATTGTGGCGTCTATTGGCTTTCTTATAATTTGGATATGCTATTTTGGGGTCAATCTATTAGGAATAGGACTACATAGTTATGGTTCATTTACATTAACATCTAATATGGCAAAAAATAAAGCATTCACTCCTCTTTTGTATTTTGCATCTATAGTATTTTTGCCCTGGTGGATTTCTCTCTCATTTACGAAAAGTATGGAATCTTGGGTTACTAATTGGTGGAATACTGGGCAATCTGAAATTTTTTTGAATGATATTCAAGAAAAGAGTATTCTAGAAAAGTTCATAGAATTAGAGGAAATCCTCTTCTTGGACGAAATGATCAAGGAATACTCGGAGACACATTTACAAAAGCTTGGTATAGGAATCCACAAAGAAACGATCCAATTAATCAAGATACACAATGAGGATCGTATCCATACGATTTTGCACTTCTCGACAAATATAATCTGTTTTGTTATTCTAAGTGGTTATTCTGTTTTTGGTAATGAAGAACTTGTTATTCTTAACTCTTGGGCTCAGGAATTCCTATATAACTTAAGCGACACAGTAAAAGCTTTTTCAATTCTTTTATTAACGGATTTATGTATCGGATTCCATTCACCCCACGGTTGGGAACTAATGATTGGCTCTGTCTACAAAGATTTTGGATTTGTTCATAATGATCAAATTATATCTGGTCTTGTTTCCACTTTTCCAGTCATTCTAGATACTATTTTAAAATATTGGATTTTCCGTTATTTAAATCGTGTATCTCCGTCACTTGTAGTTATTTATCATTCAATGAATGACATGCCTATTGGTGTTCCAAAAGTACCTTTCCGAAGTCCTGGAGAGGAAGATGCAGCTTGGGTTGACGTATACAACCGACTTTATCGAGAAAGATTACTTTTTTTAGGCCAAGAAGTTGATAGCGAGCTCTCGAATCAACTTATTGGTCTTATGGTATATCTCAGTATCGAGGATGATACCAAAGATCTGTATTTGTTTATAAACTCTCCTGGCGGATGGGTAATACCTGGAGTAGCTGTTTACGATACTATGCAATTTGTGCGACCAGATGTCCATACAATATGCATGGGATTAGCCGCATCAATGGGATCTTTTATCTTGGTTGGAGGAGAAATTACCAAACGTCTAGCATTCCCTCACGCTAGGGTAATGATCCATCAACCTGCTAGTTCTTTTTATGAGGCACAAACGGGAGAATTTGTCCTGGAAGCGGAAGAACTGCTGAAACTACGCGAAACCCTCACAAAGGTTTATGTACAAAGAACGGGCAAACCCTTATGGGTTGTATCTGAAGACATGGAAAGAGATGTTTTTATGTCAGCAACAGAAGCCCAAGCTTATGGAATTGTTGATCTTGTAGCAGTTGAAATGAAAGAACAAAAATGGATTCATGAAGGTTTAATTACTGAATCGCTTCCCAATGGTATGTTCCGGGTTCGGTTAGATAATGAAGATCTGATCCTGGGTTATGTTTCAGGAAAGATCCGGCGTAGTTTTATACGGATACTGCCAGGAGATAGAGTCAAAATTGAAGTAAGTCGTTATGATTCAACCAGAGGACGTATAATTTATCGACTCCGCAAAAAGGATTGGAAGGATATGGAGGAAATCAAAAGATATTTACAGCTAGATAGATCTCAACAACACGACTTCTTATATCCACTTATCTTTCAGGAGTATATTTATGGACTTGCTCATGATCAGGGTTTCAATAGATCGATTTTGTTGGAAAATCCAGGTTATGACAATAAATCCAGTTTACTAATTGTAAAACGGTTAATTACTCGAATGTATCAACAGAATCATTTTCTTATTTCTGCTAATGATTCTAACCAAAATCAATTTTTGGGGCGCAACAAGAATTTGTATCCTCAAATCATATCAGAGGGGTTTGCATTTATTGTGGAAATTCCATTTTCTCTACGATTAATACTTTCTCTAGAAGGGAAAAAAAAAAAGATAGTAAAATCTCATAATTTACGATCAATTCATTCAATATTTCCTTTTTTAGAGGACAATTTTTCACATTTAAATTTTGTGTTAGATATACTAATACCCCACCCCATCCATCTGGAAATCTTGGTTCAAACTCTTCGCTATTGGGTAAAAGATGCCTCTTCTTTGCATTTATTACGATTCTTTCTTCACGAGTATTGTAATTGGAATAGTCTTATTACTCCAAAGAAAGCCAGTTCTTCTTTTTCAAAAAGGAATCAAAGATTATTCTTCTTCTTATATAATTCTCATGTATGTGAATACGAATCTATTTTCGTCTTTCTACGTAACCAATCTTCTCATTTACGATCAACATCTTCTGGAGCTCTTCTTGAACGAATATATTTCTATGGAAAAATAGAACGTCTTGTAGACGTCTTTGTTAAGGATTTTCAGACCAATCTATGCTTGTTCAAGGATCCTTTCATGCATTATGTTAGGTATCAAGGAAAATCAATTCTGGCTTCAAAAGGGACGCCTCTTTTGATGAATAAATGGAAATATTACCTTGTAACTTTTTGGCAATGTTATTTTTCGCTGTGGTTTCATCCAAGAAGGATTTATCTAAACCAATTATCTAATCATTCCCTTGAATTTGTGGGCTATCTTTCAAGTGTGCGACTAAACGCTTCAGTGGTACGGAGTCAAATTCTAGAAAATTCATTTCTAATCAATAATGCTATTAAGAAGTTCGATACTCTTGTTCCAATTATTCCTCTGATTGGATCATTGGCTAAAGCGAAATTTTGTAACGTACTAGGGTATCCCATTAGTAAGCCGGTTCGGGCTGATTTATCAGATTCTGATATTATTGATCGATTTGGGCGTATATGCAGAAATCTTTCTCATTATCATAGCGGATCTTCCAAAAAAAAGAGTTTGTATCGAATAAAGTATATACTTCGACTTTCTTGTGCTAGAACTTTGGCTCGGAAACACAAAAGTACTGTACGTGCTTTTTTGAAAAGATTAGGCTCGGAATTATTGGAAGAATTTCTTATGTCGGAAGAACAAGTTCTTTCTTTGACCTTCCCAAAAGCTTCTTCCACTTTGCGGGGAGTATATAGAAGTCGGATTTGGTATTTGGATATTATTTGTATCAATGATCTGGTCAATCATAATGATAATTGATAATACAACAGAACTACAAGCCATCCATTCGTTTTCCAGATTGGAATTCTTAAAAGAAGTCTATGGGATCATATGGGTGCTTGTCCCTATTTTGACTCTTGTATTAGGAATCACACTAGGTGTACTAGTAATTGTTTGGTTAGAAAGAGAAATATCTGCAGGGATACAACAACGTATTGGACCTGAATACGCCGGCCCCTTGGGAATTCTTCAAGCTCTAGCAGATGGGGTAAAACTACTTTTCAAAGAGAATCTTTTTCCATCTAGAGGGGATACTCGTTTATTCAGTATCGGACCATCCATAGCAGTCATATCCATTTTACTAAGTTATTCAGTAATTCCTTTTGGTTATCGCCTTATTCTAGCCGATCTTAGTATTGGTGTTTTTTTATGGATCGCTGTTTCAAGTCTTGCTCCCGTTGGACTTCTTATGTCGGGATATGGATCAAATAATAAATATTCCTTTTTAGGTGGTTTAAGAGCTGCTGCTCAATCAATTAGTTATGAAATACCATTAACTCTATGTGTATTATCAATATCTCTACTATCTAACAGTTCAAGTACAGTTGATATAGTTGAAGCGCAGTCAAAATATGGTTTTTGGGGGTGGAATTTGTGGCGTCAACCTATAGGGTTTATCGTTTTTCTAATTTCTTCTCTAGCCGAGTGTGAGAGATTACCTTTTGATTTACCAGAAGCAGAAGAGGAATTAGTAGCAGGTTATCAAACCGAATATTCAGGTATCAAATTTGGTTTATTTTATGTTGCTTCGTATCTGAATCTACTAGTTTCTTCATTATTTGTAACAGTTCTTTACTTGGGGGGTTGGAATCTTTCTATTCCGTACATATTCGTTCCTGAGCTTTTTGAAAGAGGTAAAGTTTTTGGAACAATAATCGGTATCTTTATTACATTAGCTAAAACTTATTTGTTCTTGTTCATTTCTATTGCAACAAGATGGACTTTACCGAGACTGAGAATGGACCAACTATTAAATCTTGGATGGAAATTTCTTTTACCTATTTCTCTAGGTAATCTATTATTAACAACTTCATTCCAACTTCTTTCACTGATGATCTGGCATGTACAGAATGAAAACTTCATTCTCGATTCTACGAGAATTTTTATGAAAGCCTTTCATTTGCTTCTCTTCGATGGAAGTTTGATTTTCCCAGAATGTATCCTAATTTTTGGCCTAATTCTTCTTCTGATGATCGATTCAACCTCTGATCAAAAAGATATACCTTGGTTATATTTCATCTCTTCAACAAGTTTAGTAATGAGCATAACGGCCCTATTGTTCCGATGGAGAGAAGAACCTATGATTAGCTTTTCGGGAAATTTCCAAACGAACAATTTCAACGAAATCTTTCAATTTCTTATTTTACTATGTTCAACTCTATGTATTCCTCTATCCGTAGAGTACATTGAATGTACAGAAATGGCTATAACAGAGTTTCTCTTATTCGTATTAACAGCTACTCTAGGAGGAATGTTTTTATGCGGTGCTAACGATTTAATAACTATCTTTGTAGCTCCAGAATGTTTCAGTTTATGCTCCTACCTATTATCTGGATATACCAAGAAAGATGTACGGTCTAATGAGGCTACTATGAAATATTTACTCATGGGTGGGGCAAGCTCTTCTATTCTGGTTCATGGTTTCTCTTGGCTATATGGTTCATCCGGGGGAGAGATCGAGCTTCAAGAAATAGTGAATGGTCTTATCAATACACAAATGTATAACTCCCCAGGAATTTCAATTGCGCTCATATTCATCACTGTAGGAATTGGGTTCAAGCTTTCCCCAGCCCCTTCTCATCAATGGACTCCTGACGTATACGAAGGATCTCCCACTCCAGTCGTTGCTTTTCTTTCTGTTACTTCGAAAGTAGCTGCTTCAGCTTCAGCCACTCGAATTTTCGATATTCCTTTTTATTTCTCATCAAACGAATGGCATCTTCTTCTGGAAATCCTAGCTATTCTTAGCATGATATTGGGAAATATCATTGCTATTACTCAAACAAGCATGAAACGTATGCTTGCATATTCGTCCATAGGTCAAATCGGATATGTAATTATTGGAATAATTGTTGGAGACTCAAATGATGGATATGCAAGCATGATAACTTATATGCTGTTCTATATCTCCATGAATCTAGGAACTTTTGCTTGCATTGTATTATTTGGTCTACGTACCGGAACTGATAACATTCGAGATTATGCAGGATTATACACGAAAGATCCTTTTTTGGCTCTCTCTTTAGCCCTATGTCTCTTATCCCTAGGAGGTCTTCCTCCACTAGCAGGTTTTTTCGGAAAACTCTATTTATTCTGGTGTGGATGGCAGGCAGGCCTATATTCCTTGGTTTTAATAGGACTCCTTACAAGCGTTGTTTCTATCTACTATTATCTAAAAATAATCAAGTTATTAATGACTGGACGAAACCAAGAAATCACCCCTCACGTGCGAAATTATAGAAGATCTCCTTTAAGATCAAACAATTCCATCGAATTGAGTATGATTGTATGTGTGATAGCATCTACTATACCTGGAATATCAATGAACCCGATTATTGCAATTGCTCAGGATACCCTTTTTATGTTTTTGCTTTACGAATATGATATTTTTTGGGCATTTCTAATAATATCAAGTCTTATTCCTATTTTGGCATTTTTCATTTCCGGGATTTTAGCCCCGATTAGGAAAGGGCCGGAGAAACTTTCTAGTTATGAATCGGGTATAGAACCAATGGGCGACGCTTGGTTACAATTTCGAATCCGTTATTATATGTTTGCTCTCGTTTTTGTTGTTTTTGATGTTGAAACGGTTTTTCTTTATCCATGGGCAATGAGTTTCGATGTATTGGGTGTATCTGTATTTATAGAAGCTTTAATTTTCGTGCTTATCTTAATTGTTGGTTTAGTTTATGCATGGCGAAAGGGGGCATTGGAATGGTCTACGAATCATTTTCCTTGGTTAACAATAATTGTTATTTTGCCAATATCTGCGGGTTCCTTAATTTTCTTTCTTCCCCATAGAGGAAATAGGGGAATTCGTTGGTATACAATATGTATATGTATTGTAGAACTTCTTATAACGACTTATGCATTCTGTTATCATTTCCAATCGGGCGATCCATTAATCCAACTAGTGGAGGATTATAAATGGATCGATTTTTTTGATTTCCATTGGAGATTAGGAATAGATGGCCTTTCTATAGGACCCATTTTACTGACGGGATTCATCACTACTTTAGCTACTTTAGCGGCTCGGCCAGTTACTCGGGATTCTCGACTATTTCATTTCTTGATGTTAGCAATGTACAGCGGTCAAATAGGATTATTTTCTTGTCGGGACCTTTTACTTTTTTTCCTCATGTGGGAGTTAGAATTAATTCCCGTTTATCTACTTCTATCAATGTGGGGAGGAAAAAAACGTCTGTACTCAGCTACCAAATTTATTTTGTACACGGCGGGGGGTTCTGTTTTTCTTTTAATGGGAGTTCTGGGTATCGGTTTATATGGTTCTAATGAACCAACATTAAATTTAGAAATATTAGCCAATCAGTCCTATCCTGTGGCCTTGGAAATAATATTTTATATTGGATTTTTTATTGCTTTTGCTGTCAAATTGCCGATTATACCCCTACATACATGGTTACCAGATACCCATGGAGAAGCGCATTATAGTACTTGTATGCTTCTAGCCGGAATCTTATTAAAAATGGGAGCGTATGGATTAGTTCGGATCAATATGGAATTATTACCACATGCTCATTCTATATTTTCTCCTTGGTTGATGATAGTAGGCGCAATGCAAATAATTTATGCAGCTTCAACATCTCTCGGTCAACGGAATTTAAAAAAAAGAATAGCCTATTCCTCTGTATCTCATATGGGTTTCATAATTATAGGAATTGGTTCTATCACCGATACAGGGCTCAATGGAGCCCTTTTACAAATAATCTCTCATGGATTTATTGGTGCTGCACTTTTTTTCTTGGCAGGAACGACTTATGATAGAATACGTCTTGTTTATCTTGACGAAATGGGTGGAATAGCTATCCCAATGCCAAAAATATTCACGATGTTCAGTAGCTTTTCGATGGCCTCCCTTGCATTACCAGGTATGAGTGGTTTTGTTGCCGAATTAATAGTCTTTTTTGGACTAATTACCAGTCAAAAATACCTTTTAATGCCAAAAATACTAATTACTTTTGTAATGGCAATTGGAATGATATTAACTCCTATTTATTCATTATCTATGTCACGCCAGATGTTCTATGGATACAAGATATTTAATGCTCCAAACTCTTATTTTTTTGATTCTGGACCGCGAGAGTTATTTCTTTCAATCTCTATCTTTTTACCCATACTAGGTATTGGTATGTACCCCGATTTTGTTCTTTCACTATCAGTTGACAAGGTCGAAGTTATTCTATCTAATTCTTTTTATAGAATGATGCTTGAACATGTACTTGTTTTGAGTGCCTATTTATTTTCCATCGGTATCTACGGATTGATCACAAGTCGAAATATGGTTAGAGCCCTTATGTGTCTTGAACTTATATTAAATTCAGTTAATATAAATTTTGTAACATTTTCTGGTTTTTTTGATAATCGTCAATTAAGAGGAGATATTTTCTCCATTTTTGTTATAGCTATTGCAGCCGCTGAAGCAGCTATTGGACCGGCTATTGTTTCATCAATTTATCGTAACAGAAAATCAACTCGTATTAACCAATCCAATTTGTTGAATAAAATGGAACAGACATATCAATATGCGTGGATCATACCTTTTGTTCCACTTCCAGTTCCTATGTTAATAGGAGTCGGACTTCTTCTTTTTCCGACGGCAACAAAAAATCTTCGTCGTATGTGGGCCTTTCCGAGTATTTTATTGTTAAGTATAGTCATGATTTTTTCAATTAATCTGTCTATTCAGCAAATAAATAGTAGTTGTATCTATCAATATGTATGGTCTTGGACCATCAATAATGATTTTTCTTTAGAATTCGGCTACTTGATCGATCCACTTACTTCTATTATGTCAATTTTAATCACTACTGTTGGAATTATGGTTCTTATTTATAGTGATAATTATATGGCTCATGATCAAGGATACTTGAGATTTTTTGCTTATATGAGTTTTTTCAGTACTTCCATGTTAGGATTAGTTACTAGTTCAAATTTGATACAAATTTATATTTTTTGGGAATTGGTTGGAATGTGTTCCTATCTATTAATAGGGTTTTGGTTCACACGACCTATTGCGGCAAATGCTTGTCAAAAAGCGTTTGTAACTAATCGTGTAGGGGATTTTGGTTTATTATTAGGAATTTTAGGTTTTTATTGGATAACAGGTAGTTTCGAATTTCGAGATTTATTCGAAATATTAAATAACTTGATTTATAATAATAAAGTCAATTCTTCATTTGTTACTTTGTGTGCTGCTCTATTATTTACCGGTGCAGTTGCGAAATCTGCACAATTTCCCCTTCATGTATGGTTACCTGATGCTATGGAGGGACCTACTCCTATTTCGGCTCTTATACATGCTGCTACTATGGTAGCAGCGGGAATTTTTCTTGTAGCTCGCCTTCTTCCTCTTTTTATAGTTATACCTTACATAATGAATTTAATCTCGTTCATAGGAATAATAACAGTATTATTAGGAGCTACTTTAGCTCTTGCTCAAAAAGACATTAAGAGGGGTTTAGCCTATTCGACCATGTCTCAATTGGGTTATATGATGTTAGCTCTAGGAATGGGATCTTATCGAAGTGCTTTATTTCATTTGATTACTCATGCTTATTCCAAAGCATTATTATTTTTAGGGTCTGGATCTATTATTCATTCAATGGAAACTATTGTTGGCTATTCTCCAGATAAAAGTCAGAATATGGCTCTTATGGGTGGTTTAACAAAACATGTACCCATTACCCAAATTTCTTTTTTATTAGGTACAATTTCTCTTTGTGGTATTCCACCTCTTGCTTGTTTTTGGTCAAAAGATGAAATTCTTAATGATAGTTGGTTGTATTCGCCGATTTTCGCAATAATAGCTTGGACCACAGCAGGATTAACCGCATTTTATATGTTTCGGATCTATTTACTTACTTTTGAAGGGCATTTAAACGTTCATTTTCAAAATTACAGTGGCAAACAAAATACCCCTTTCTATTCAATATCTCTATGGGGAAAAGGGGGTTCCAAAAGAATTAACAAAAATTTTCGTTTATTAAAAATGAATAATAGTAAAAGTTCTTCTTTTTTTTCAAAAAAGACATATCGAAGTGATAAAAATGTAAGAAACAGGGTAGAACCTTTTATTACTATTGTTCATTTTGAGAATAAAAAGGATTATTCCTATCCTTATGAATCCGACAATACTATGTTATTTCCTTTACTTGTATTGGGCATCTTTACTTTGTTCGTTGGATCTCTAGGAATTCCTTTCAATCAAGAATTGGATATATTAACCAAATGGTTAACTCCGTCTATAAACCTTTTACATCAAAAGTTGAATGATTCGATTGATTGGTATGAATTTTGGAAAGATGCAATTTTTTCAGTTAGTATAGCTTATTTCGGAATATTTATAGCGTCCTTTTTATATAAACCCATTTATTCCTCTTTCAAAAATTTCGACTTAATAAATTTATTTGTTAAAACAGGTCCTAAGAGAAGTCTTTGGGACAAAATTCTAAATGGTCTATATAATTGGTCATATAATCGTGCTTATATAGATGCTTTTTATACAACATTCTTAACTGGGGCGGTAAGAGGATTAGCCCAATTAACTAATTTTTTTGATCGCCAAGTAATTGATGGAATTACGAATGGGGTTGGTGTTATGAGTTTCTTTGTAGGAGAAGGTATCAAATATGTAGGGGGTGGACGCATATCTTCTTATCTTTTCTTCTATTTATCTTGTGTATCAATATTTTTATTAGGTCTTTATTTTCCGGTTTTTATGGGTTTACCTGGACCAATACATGATTTTCTTTTAGTCTTTCTGGGATCGGGTCTTATATTAGGAAGTCTAGGAGTAGTATTACTTCCCAATCCAATTTATTCGGCCTTTTCGTTGGGATTGGTTCTTTTTTGTATATCCTTATTCTATATTCTATCGAACTCGTATTTTGTAGCTGCTGCGCAGCTCCTTATTTATGTGGGAGCTATAAATATTTTAATCATTTTTGCTGTGATGTTCATGAGTGGTTCAGAATATTACAAAGATTTTCATCTTTGGACCGTTGGGGATGGAGTTACTTCAATAGTTTGTACAAGTCTTTTTATTTCACTAATTACTACTATTCCGGATACGTCATGGTACGGGATTATTTGGACTACAAAATCAAACCAGATTATAGAGCAAGATTTGATAAGTAATAGCCAACAAATTGGAATTCATTTATCAACAGATTTTTTTCTTCCATTTGAACTCATTTCAATAATTCTTTTAGTCGCTTTAATAGGTGCAATTGCAATAGCTCGTCAAATGATTGCACCAACTACAAGAAAAGACCTCATGATAGTCAATATGGGTCCTCACCACCCATCAATGCATGGTGTTCTTCGACTTATCGTTACTCTCGATGGTGAAGATGTTATTGACTGTGAACCAATATTGGGTTATTTACACAGAGGAATGGAGAAAATTGCGGAAAACCGAACAATTATACAATATTTGCCTTATGTAACACGTTGGGATTATTTAGCTACTATGTTCACAGAAGCAATAACCGTAAATGGACCCGAACAACTAGGCAATATTCAAGTACCTAAAAGGGCTAGCTATATCAGAGCCATTATGTTGGAGTTGAGTCGTATAGCTTCTCATTTGTTATGGCTTGGTCCTTTTATGGCAGATATTGGGGCACAGACCCCTTTCTTCTATATTTTTCGAGAACGAGAATTGATATATGACCTATTCGAAGCTGCCACCGGTATGCGAATGATGCATAATTATTTTCGTATCGGAGGAATAGCTGCTGATCTACCTCATGGATGGATAGATAAATGTTTGGATTTTTGTGATTATTTTTTAACAGGGGTTGCTGAATATCAAAAGCTTATTACACGGAATCCTATTTTTTTAGAACGAGTTGAGGGCGTAGGCATTATTGGAGGAGAAGAAGCACTAAATTGGGGTTTATCAGGACCAATGCTACGAGCTTCCGGAATACAATGGGACCTTCGTAAAGTTGATCATTATGAGTGTTACGACGAATTTGATTGGGAGGTTCAATGGCAAAAAGAAGGGGATTCATTAGCTCGTTATTTAGTACGAATCAGTGAAATGACAGAATCCATAAAAATTATCCAACAGGCTCTGGAAGGAATTCCAGGGGGGCCCTTTGAGAATTTAGAAATCCGACGCTTTGATAGAGTAAAAGATACTGAATGGAATGATTTTGAATATCGATTTATTAGTAAAAAACCTTCTCCAACTTTTGAATTGTCCAAACAAGAACTTTATGTAAGAGTCGAAGCACCAAAAGGAGAATTGGGAATTTTTCTGATAGGAGATCAGAGTGTTTTTCCTTGGAGATGGAAAATTCGCCCACCGGGTTTTATCAACTTGCAAATTCTGCCTCAGTTAGTTAAAAGAATGAAATTGGCTGATATTATGACGATACTAGGTAGTATAGATATCATTATGGGAGAAGTTGATCGTATGTTTCCTATGGTAACTGAGTTCATGAATTATGGTCAACAAACAATACGAGCTGCAAGGTACATTGGTCAAGGTTTCATGATTACCTTGTCCCATGTGAATCGTTTACCTGTAACTATTCAATACCCCTACGAAAAATTGATCACATCGGAACGTTTCCGAGGACGAATCCACTTTGAATTTGATAAATGCATTGCTTGTGAAGTATGTGTTCGTGTATGTCCTATAGATTTACCCGTTGTTGATTGGAAATTGGAAACGGATATTCGAAAGAAACGATTGCTTAATTACAGTATTGATTTTGGAATCTGTATATTTTGTGGTAATTGCGTTGAGTATTGTCCAACAAATTGTTTATCAATGACTGAAGAATATGAACTTTCTACTTATAATCGTCACGAATTGAATTATAATCAAATTGCTTTAGGTCGGTTACCGGTGTCAATAATTGACGATTACACAATTCGAACAATTTCGAATTCACCTCAAATAAAAAATGGAAAAAATCATGCAGGGTCGTTTGTCTGCTTGGCTAGTCAAGCATGGGCTAATTCATAGATCTTTGGGCTTTGATTATCAAGGAATAGAGACTTTACAAATAAAGCCCAAGGATTGGCATTCCATTGCCGTCATTTTATATGTATATGGTTACAATTATCTACGCTCCCAATGTGCCTATGATGTAGCACCTGGCGGACTGTTAGCTAGTGTGTATCATCTTACGAGAATAGAGTATGGTGTGGATCAACCAGAAGAGGTATGCATAAAAGTATTTGCCTCAAGGAGGAATCCTAGAATTCCGTCCGTTTTCTGGGTTTGGAAAAGTGTGGATTTTCAAGAACGAGAATCTTATGATATGTTGGGAATCTCTTATGATAATCATCCACGCTTGAAACGTATCTTAATGCCTGAAAGTTGGATAGGATGGCCCTTACGTAAGGATTATATTGCCCCCAATTTTTACGAAATACAAGATGCTCATATGAATTCCATTGAGTTTCCTTTACTTGATCAAACAGTCCAAAATTCAGTTATTTCAACTACATTAAATGATCTTTCAAATTGGTCAAGGCTCTCTAGTTTATGGCCGCTTCTCTATGGTACCAGTTGTTGTTTTATTGAATTTGCTTCACTAATAGGATCACGATTCGACTTTGATCGTTATGGATTAGTACCAAGATCGAGTCCTAGACAAGCGGATCTAATTTTAACAGCCGGAACAGTAACAATGAAAATGGCACCCTCTTTAGTGAGATTATATGAGCAAATGCCCGAACCAAAATATGTTATTGCTATGGGAGCCTGTACAATTACAGGAGGGATGTTCAGTACCGATTCTTATAGTACTGTTCGGGGAGTCGATAAGCTAATTCCCGTGGATGTCTATTTGCCAGGTTGTCCACCTAAACCGGAAGCAGTTATAGATGCTATAACAAAACTTCGTAAGAAAATATCTCGAGAAATCTATGAAGATAGAATTAGGTCTCAACAAGCAAATCGGTGTTTTACTACCAATCACAAGTTTCATATTGGACGCAGTATGAATACTGGAAATTATGATCAAGGATTCCTTTATCAACCGCCATCTACTTCAGAGATCCCTACTGAAAACTTTTTCAAATATAAAAATTCAGTATCTTCTCACGAATTAGTGAATATGCAAACTAGAAATACTTTTTCTTGGATAAAGGAACAGATTACTCGATCTATTTCCGTATCGCTCATGATATATATAATAACTCGGACATCCATTTCAAGTGCATATCCCATTTTTGCACAGCAGGGTTATGAAAATCCACGAGAAGCGACTGGGCGTATTGTATGTGCCAATTGCCATTTAGCTAATAAGCCCGTGGATATTGAGGTTCCACAAGCGGTACTTCCTGATACTGTATTTGAAGCAGTTGTTCGAATTCCTTATGATAAGCAACTGAAACAAGTTCTTGCTAATGGTAAGAAAGGAGGTTTGAATGTAGGGGCTGTTCTTATTTTACCGGAGGGGTTTGAATTAGCCCCTACCGATCGTATTTCTCCCGAGATGAAAGAAAAGATAGGCAATTTGTCTTTTCAGAGCTATCGCCCCAATAAAAAAAATATTCTTGTGATAGGGCCTGTGCCTGGTCAGAAATATAGTGAAATCACCTTTCCTATTCTTTCCCCCGACCCTGCTACTAAGAAAGATGTTCACTTCTTAAAATATCCTATATACGTAGGCGGGAACAGGGGAAGGGGTCAGATTTATCCCGACGGAAGCAAGAGTAACAATACAGTTTATAATGCTACAGCAGCGGGTATAGTAAGCAAAATCATACGAAAAGAAAAGGGGGGATATGAAATATCCATAACAGATCCATCGGATGGACGTCAAGTGGTTGATATTATCCCTCCAGGACCAGAACTTCTTGTTTCAGAGGGTGAATCCATCCAATTTGATCAACCATTAACGAGTAATCCTAACGTGGGCGGATTTGGTCAGGGAGATGCAGAAATAGTACTTCAAGATCCATTACGTGTCCAAGGCCTTTTGTTCTTCTTGGCATCTGTTATTTTGGCACAAATCTTTTTGGTTCTTAAAAAGAAACAGTTTGAGAAGGTTCAATTGGCCGAAATGAATTTCATGAGTAAAGTCTATGATTGGTTCGAAGAACGTCTCGAGATTCAGGCGATTGCGGATGATATAACTAGTAAATACGTTCCTCCCCATGTGAATATATTTTATTGTTTAGGGGGAATTACGCTTACTTGTTTTTTAGTACAAGTAGCTACGGGGTTTGCTATGACTTTTTACTATCGTCCGACCGTTACAGAGGCTTTTGCCTCTGTTCAATACATAATGACGGAAGCTAACTTTGGTTGGTTAATCCGATCAGTTCATCGATGGTCCGCAAGTATGATGGTCCTAATGATGATCCTGCATGTTTTTCGTGTGTATCTCACGGGTGGATTTAAAAAACCTCGCGAATTGACTTGGGTTACAGGTGTGGTTCTGGGGGTATTGACCGCATCTTTTGGCGTAACTGGTTATTCCTTACCTCGGGACCAAATTGGTTATTGGGCGGTGAAAATTGTAACAGGTGTACCTGAAGCTATTCCTGTAATAGGATCGCCTTTGGTAGAATTATTGCGTGGAAGTGCTAGTGTGGGACAATCCACTTTGACTCGTTTTTATAGTTTACACACTTTTGTATTGCCACTTCTTACTGCTGTATTTATGTTAATGCACTTTCCAATGATACGTAAACAAGGTATTTCTGGTCCTTTAATGGGAGTGACAAAAAAACCTGATTTGAATGATCCTGTATTAAGAGCTAAATTGGCTAAAGGTATGGGTCATAATTATTACGGAGAACCCGCATGGCCCAATGATCTTTTATATATTTTTCCAGTAGTAATTCTAGGTACTATTGCATGTAACGTAGGCTTAGCGGTTCTAGAACCATCAATGATTGGTGAACCGGCAGATCCGTTTGCAACCCCTTTGGAAATATTACCTGAATGGTATTTCTTTCCCGTATTTCAAATACTTCGTACAGTGCCCAATAAATTATTGGGTGTTCTTTTAATGGTTTCAGTACCTGCGGGATTATTAACAGTACCCTTTTTAGAGAATGTTAATAAATTCCAAAATCCATTTCGTCGTCCAGTAGCGACAACCGTCTTTTTGATTGGTACTGCAGTCGTTCTTTGGTTGGGTATTGGTGCAACATTACCTATTGATAAATCCCTAACTTTAGGTCTTTTTATGATTGAAGTTTTTCTATTTGGAATCGTGTTAGGTCTAATTCCTATTACTTTGGCTGGATTATTCGTAACTGCATATTTACAATACAGGCGTGGTGATCAGTTGGACCTTATGCTTACTATAACTAGTTATTTCGGTTTTTTACTAGCGGCTTTAACTATAACTTCAGCTCTATTTATTGGTCTGAGCAAGATACGACTTATTATGGATATAGTAAGTCTCGCCTGGGCTGCTTTAATGGTAGTCTTTACATTTTCCCTTTCACTCGTAGTGTGGGGAAGAAGTGGACTTATGATTATTCGTTCGCCGGAACCAGAAGTCAAAATTTTGGTGGATAGGGATCCCGTAAAAACTTCTTTCGAGGAATGGGCCAGACCGGGCCATTTCTCAAGAACAATAGCTAAAGGACCTGATACTACCACTTGGATCTGGAACCTACATGCTGATGCTCACGATTTCGATAGCCATACCAGTGATTTGGAGGAGATCTCTCGAAAAGTATTTAGTGCCCATTTCGGTCAACTCTCCATCATCTTTCTTTGGCTGAGCGGTATGTATTTCCACGGTGCTCGTTTTTCCAATTATGAAGCGTGGCTAAGTGATCCAACTCACATTGGGCCTAGTGCCCAGGTGGTTTGGCCAATAGTGGGCCAAGAAATATTGAATGGTGATGTGGGCGGGGGTTTCCGAGGAATACAAATAACCTCTGGGTTTTTTCAGATTTGGCGAGCATCTGGAATAACTAGTGAATTACAACTCTATTGTACCGCAATCGGTGCATTGGTCTTTGCAGCGTTAATGCTTTTTGCTGGTTGGTTTCATTATCATAAAGCGGCCCCAAAATTGGCTTGGTTTCAAGATGTAGAATCTATGTTGAATCACCATTTAGCGGGGCTACTAGGACTTGGGTCTCTCTCTTGGGCGGGGCATCAAGTACATGTATCTTTACCGATTAACCAATTTTTAAACGCTGGAGTAGATCCTAAAGAGATACCGCTTCCTCATGAATTTATCTTGAATCGAGAACTTTTGGCTCAACTTTATCCAAGTTTTGCCGAGGGAGCAACCCCATTTTTCACCTTGAATTGGTCAAAATATGCGGAATTTCTTACTTTTCGTGGAGGATTAGATCCAGTAACTGGGGGTCTATGGCTGACCGATATTGCACACCATCATTTAGCTATTGCAATTCTGTTCCTGATAGCGGGTCACATGTATAGGACTAACTGGGGCATTGGCCATGGCCTAAAAGATATTTTAGAAGCTCATAAAGGTCCATTTACAGGTCAGGGTCATAAAGGCCTATATGAGATCCTAACAACGTCATGGCATGCTCAATTATCTCTTAACCTAGCTATGTTAGGCTCTTTAACCATTGTTGTAGCTCACCATATGTATTCCATGCCCCCTTATCCATATCTAGCTACTGACTATGGGACCCAACTGTCATTGTTTACACATCACATGTGGATTGGTGGATTTCTCATAGTTGGTGCTGCTGCGCATGCAGCCATTTTTATGGTAAGAGACTATGATCCAACTACTCGATACAACGATCTATTAGATCGTGTCCTTAGACATCGTGATGCAATCATATCACATCTCAACTGGGCATGTATCTTTCTAGGCTTTCACAGTTTTGGTTTATATATTCATAATGATACCATGAGCGCTTTAGGGCGTCCTCAAGATATGTTTTCAGATACCGCTATACAATTACAACCCGTTTTTGCTCAATGGATACAAAACACCCATGCTTTAGCACCTGGCGCAACGGCTCCTGGTGCAACAGCAAGCACCAGTTTAACTTGGGGGGGTGGTGATTTAGTAGCAGTGGGTGGCAAAGTGGCTTTGTTACCTATTCCGTTAGGAACCGCGGATTTTTTGGTACATCACATCCATGCATTTACGATTCATGTCACGGTATTGATACTCCTGAAAGGTGTTCTATTTGCTCGTAGCTCCCGTTTGATACCGGATAAAGCAAATCTTGGTTTTCGTTTTCCTTGTGATGGACCTGGAAGAGGGGGTACATGTCAAGTATCGGCTTGGGATCATGTCTTCTTAGGACTATTCTGGATGTACAATTCCATTTCGGTAGTAATATTCCATTTCAGTTGGAAAATGCAGTCAGATGTTTGGGGCAGTATAAGTGATCAAGGGGTAGTAACTCATATCACGGGAGGAAACTTCGCCCAGAGTTCTATTACTATTAATGGGTGGCTCCGGGATTTCTTATGGGCACAGGCATCCCAGGTAATTCAGTCTTATGGTTCTTCATTATCTGCATATGGACTTTTTTTCCTAGGTGCTCATTTTGTATGGGCTTTTAGTTTGATGTTTCTATTCAGCGGACGTGGTTATTGGCAAGAACTTATTGAATCCATCGTTTGGGCTCATAATAAATTAAAAGTTGCTCCTGCTACTCAGCCGAGAGCCTTGAGCATTGTACAAGGACGTGCTGTAGGAGTAACCCATTACCTTCTGGGTGGAATTGCCACAACATGGGCGTTCTTCTTAGCAAGAATTATTGCAGTAGGAATGGCATTAAGATTTCCAAGGTTTAGCCAAGGCTTAGCTCAGGACCCCACTACTCGTCGTATTTGGTTTGGTATTGCTACCGCACATGACTTCGAGAGTCATGATGATATTACTGAGGAACGTCTTTATCAGAATATTTTTGCTTCTCACTTCGGTCAATTAGCAATAATTTTTCTGTGGACTTCCGGAAATCTGTTTCATGTAGCTTGGCAAGGAAATTTTGAATCATGGGTACAGGACCCTTTACATGTAAGACCTATTGCTCATGCGATTTGGGATCCTCATTTTGGTCAACCGGCTGTGGAAGCTTTTACTCGAGGGGGTGCTCTTGGCCCAGTGAATATCGCTTATTCTGGTGTTTATCAGTGGTGGTATACAATCGGTTTACGCACTAATGAAGATCTTTATACTGGAGCTCTTTTTCTATTATTTCTTTCTGCCATATCCTTAATAGCAGGTTGGTTACACCTACAACCGAAATGGAAACCGAGCGTTTCGTGGTTCAAAAATGCCGAATCTCGTCTGAATCATCATTTGTCAGGACTCTTCGGCGTAAGTTCCTTGGCTTGGACAGGGCATTTAGTACATGTCGCTATTCCTGGATCCAGAGGGGAGTATGTTCGATGGAATAATTTCTTAGAGGTATTACCGCATCCCCAAGGGTTAGGCCCACTTTTTACAGGTCAGTGGAATCTTTATGCTCAAAACCCTGATTCAAGTAGTCATTTATTTGGGACCTCCCAAGGAGCAGGAACTGCCATTCTAACTCTTCTCGGGGGATTCCATCCACAAACACAAAGTTTATGGCTGACCGATATTGCTCATCATCATCTAGCTATTGCATTTATTTTTCTTGTTGCTGGTCATATGTATCGAACGAATTTCGGGATTGGACACAGTATCAAAGATCTTTTAGATGCACATATTCCTCCGGGGGGACGATTGGGACGAGGGCATAAGGGTCTTTATGACACAATCAATAATTCGCTTCATTTTCAATTAGGCCTTGCTCTAGCTTCTTTAGGGGTTATTACTTCCTTAGTAGCTCAACACATGTACTCTTTACCTGCTTATGCATTCATAGCACAAGACTTTACTACTCAAGCTGCATTATATACTCATCACCAATATATCGCAGGATTCATCATGACAGGAGCTTTTGCTCATGGAGCTATATTTTTCATTAGAGATTACAATCCGGAGCAAAATGAAGATAATGTATTGGCAAGAATGTTAGACCATAAAGAAGCTATCATATCTCATTTAAGTTGGGCCAGCCTCTTTCTGGGATTCCATACCTTGGGACTTTATGTTCATAATGATGTCATGCTTGCCTTTGGTACTCCAGAAAAGCAAATTTTGATCGAACCTATATTTGCTCAATGGATACAATCGGCTCATGGGAAAACTTCATATGGGTTCGATGTACTTTTATCTTCAACGAGCGGTCCGGCATTCAATGCGGGTCGAAGCATCTGGTTGCCCGGTTGGTTAAATGCTATTAATGAAAATAGTAATTCATTATTCTTGACAATAGGTCCTGGAGACTTTTTGGTTCATCATGCTATTGCTCTGGGTTTACATACAACTACATTGATCTTAGTAAAAGGTGCTTTAGATGCACGCGGTTCCAAGTTAATGCCAGATAAAAAGGATTTCGGTTATAGTTTTCCGTGCGACGGCCCGGGACGAGGGGGTACTTGTGATATTTCGGCATGGGACGCATTTTATTTGGCAGTTTTTTGGATGTTAAATACTATTGGATGGGTTACTTTTTATTGGCATTGGAAGCACATCACATTATGGCAGGGTAACGTTTCACAGTTTAATGAATCTTCCACTTACTTGATGGGTTGGCTAAGAGATTATTTATGGTTAAACTCTTCACAACTTATCAATGGATATAATCCTTTTGGTATGAATAGTTTATCGGTCTGGGCATGGATGTTCTTATTTGGACATCTTGTTTGGGCTACTGGATTTATGTTCTTAATTTCCTGGCGTGGATATTGGCAGGAATTGATTGAAACTTTAGCATGGGCTCATGAACGCACACCTTTGGCCAATTTGATTCGATGGAGAGATAAACCTGTGGCTCTTTCCATTGTCCAAGCAAGATTGGTTGGATTAGCCCACTTTTCTGTAGGTTATATATTCACTTATGCGGCTTTTTTGATTGCCTCTACATCGGGGAAATTTGGCATGTCACATTCAGTAAAGATTTATGATACATGTATAGGATGTACTCAATGTGTCCGAGCGTGTCCCACCGATGTATTAGAAATGATACCTTGGGACGGATGTAAAGCTAAACAAATTGCTTCTGCCCCAAGGACCGAGGACTGTGTTGGTTGTAAGAGATGTGAATCCGCCTGTCCAACGGATTTCTTGAGTGTTCGAGTTTATTTATGGCATGAAACAACTCGCAGTATGGGTCTAGCTTATATGACAACTTTCAATTTCCCCTCTATTTTTGTGCCTTTAGTAGGCCTAGTATTTCCGGCAATTGCAATGGCTTCTTTATCTCTTCATGTTCAAAAAAACAAGATTGTTATGCGAGATCTAAAAACATATCTCTCCGTTGCACCAGTACTAAGTACGCTATGGTTCGGGGCTTTAGCAGGTCTATTGATAGAGATTAATCGTTTTTTCCCGGATGCGTTGACATTCCCCTTTTTTTCATTCATGACTGCAATTTTAGAGAGACGCGAAAGCGAAAGCCTATGGGGTCGCTTCTGTAACTGGATAACCAGCACCGAAAACCGTCTTTACATTGGATGGTTTGGTGTTTTGATGATCCCTACCTTATTGACCGCAACTTCTGTATTTATTATTGCCTTCATTGCTGCTCCTCCAGTAGATATTGATGGTATTCGTGAACCTGTTTCTGGATCTCTACTTTACGGAAACAATATTATCTCAGGTGCCATTATTCCTACTTCTGCAGCTATAGGTTTGCACTTTTACCCAATCTGGGAAGCGGCATCCGTTGATGAATGGTTATACAACGGGGGTCCTTATGAACTAATTGTTCTACACTTCTTACTTGGTGTAGCTTGTTACATGGGTCGTGAGTGGGAGCTTAGTTTCCGTCTGGGTATGCGACCTTGGATTGCTGTTGCATATTCAGCTCCTGTTGCAGCTGCTACCGCTGTTTTCTTGATCTACCCAATTGGTCAAGGAAGTTTTTCTGATGGTATGCCTCTAGGAATTTCTGGTACTTTCAACTTCATGATTGTATTCCAGGCTGAGCACAACATCCTTATGCACCCATTTCACATGTTAGGCGTAGCTGGTGTATTCGGCGGCTCCCTATTCAGCGCTATGCATGGTTCCTTGGTAACTTCTAGTTTGATCAGGGAAACCACAGAAAATGAATCTGCTAATGAAGGTTACAGATTCGGTCAAGAGGAAGAAACTTATAATATCGTAGCCGCTCATGGTTATTTTGGCCGATTAATCTTCCAATATGCTAGTTTCAACAATTCTCGTTCGTTACACTTCTTCCTAGCTGCTTGGCCTGTAGTAGGTATCTGGTTCACTGCTTTAGGTATCAGCACTATGGCTTTCAACCTAAATGGTTTCAATTTCAACCAATCCGTAGTTGATAGTCAAGGCCGTGTAATTAATACTTGGGCTGATATCATTAACCGTGCTAACCTTGGTATGGAAGTTATGCATGAACGTAATGCTCATAACTTCCCTCTAGACCTAGCTTCTATCGAAGTTCCATCTACAAATGGAATGGGTTTACCTTGGTATCGTGTTCATACCGTTGTATTGAATGATCCCGGTCGGTTGCTTTCCGTTCATATAATGCATACAGCTCTGGTTGCTGGTTGGGCAGGTTCGATGGCTCTGTATGAATTAGCAGTTTTTGATCCTTCTGACCCTGTTCTTGATCCAATGTGGAGACAGGGTATGTTTGTTATACCTTTCATGACTCGTTTAGGAATAACCAATTCATGGGGAGGTTGGAGTATCACAGGAGGGACTGTAACGAATCCGGGGATTTGGAGTTACGAAGGTGTAGCTGGGGCACATATTGTGTTTTCGGGCTTATGCTTTTTGGCAGCTATCTGGCATTGGGTCTATTGGGATCTAGAAATATTTTGTGATGAACGTACAGGAAAACCTTCTTTGGATTTGCCCAAGATCTTTGGAATTCATTTATTTCTCTCAGGGGTGGCTTGCTTTGGTTTTGGTGCATTTCATGTAACAGGCTTGTATGGTCCTGGAATATGGGTGTCCGATCCTTATGGACTAACGGGAAAAGTACAACCTGTAAATCCGGCGTGGGGCGTGGAAGGTTTTGATCCTTTTGTTCCGGGAGGAATAGCTTCTCATCATATTGCAGCAGGGACATTGGGCATATTAGCGGGTCTATTCCATCTTAGCGTCCGCCCGCCACAACGTCTATACAAAGGATTACGTATGGGAAATATTGAAACCGTACTTTCCAGTAGTATCGCGGCTGTCTTTTTTGCTGCTTTTGTTGTTGCTGGAACTATGTGGTATGGTTCAGCAACTACCCCCATCGAATTATTTGGGCCCACTCGTTATCAATGGGATCAGGGTTACTTCCAGCAAGAGATATACCGAAGAGTTAGTGCTGGGCTAGCAGAAAATCAAAGTTTATCAGAAGCCTGGTCTAAAATTCCTGAAAAATTAGCTTTTTATGATTATATCGGCAATAATCCGGCAAAAGGAGGATTATTCAGGGCAGGTTCAATGGATAACGGAGATGGAATAGCGGTTGGATGGTTAGGACACCCTATCTTTAGAGATAAAGAAGGGCGTGAACTTTTTGTACGTCGTATGCCTACTTTTTTTGAAACATTTCCAGTCGTTTTGGTAGACGGCGACGGAATTGTTAGAGCTGATGTTCCTTTTAGAAGGGCAGAATCAAAGTATAGTGTTGAACAAGTAGGTGTAACTGTTGAGTTCTACGGCGGCGAACTCAATGGAGTCAGTTATAGTGATCCTGCTACTGTGAAAAAATATGCTAGACGCGCTCAATTGGGTGAAATTTTTGAATTAGATCGCGCTACTTTGAAATCCGATGGTGTTTTTCGTAGCAGTCCAAGGGGTTGGTTTACTTTTGGGCATGCTTCGTTTGCTTTGCTCTTCTTCTTCGGACACATTTGGCATGGTGCTAGAACCTTGTTCAGAGATGTTTTTGCCGGTATTGACCCAGATTTGGATGCTCAAGTAGAGTTTGGAGCATTCCAAAAACTTGGGGATCCAACGACAAGAAGACAGGTAGTCATGAAAACCTTATATTCCCTGAGGAGGTTCTACCACGTGGAAACGCTCTTTAATGGAACTTTAGCTGTAACTGGTCGTGACCAAGAAACCACCGGTTTTGCTTGGTGGGCCGGGAATGCTCGACTTATTAATTTATCCGGTAAACTACTAGGAGCTCATGTAGCCCATGCCGGATTAATCGTATTCTGGGCCGGAGCAATGAACCTATTTGAAGTGGCTCATTTCGTACCAGAGAAGCCTATGTATGAACAAGGATTAATTTTACTTCCCCATCTAGCTACTCTAGGTTGGGGGGTAGGTCCTGGGGGGGAAGTTATAGACACCTTTCCCTACTTTGTATCTGGAGTACTTCATTTAATTTCCTCTGCAGTATTGGGCTTTGGCGGTATTTATCATGCACTTCTGGGACCTGAGACACTTGAGGAATCTTTTCCATTCTTCGGTTATGTATGGAAAGATAGAAATAAAATGACCACAATTTTAGGTATTCACTTAATCTTGTTAGGTCTAGGCGCTTTTCTTCTAGTATTCAAGGCTCTTTATTTTGGGGGCGTATATGATACTTGGGCTCCGGGAGGGGGAGATGTAAGAAAAATTACCAACTTGACCCTTAGCCCAAGTATTATATTTGGTTATTTACTAAAATCGCCCTTTGGAGGGGAAGGATGGATTGTTAGTGTGGACGATTTAGAAGATATAATCGGAGGACATGTATGGTTAGGTTCCATTTGTATACTTGGTGGAATCTGGCATATCTTAACCAAACCCTTCGCATGGGCTCGACGCGCTCTTGTATGGTCTGGGGAGGCTTACTTATCTTATAGTTTAGCGGCTTTATCCATCTTTGGTTTCACTGCTTGTTGTTTTGTCTGGTTCAATAATACCGCTTATCCTAGCGAGTTTTACGGACCTACTGGACCAGAAGCTTCTCAAGCTCAAGCATTTACTTTTCTAGTTAGAGACCAACGTCTTGGGGCTAATGTAGGATCTGCGCAAGGACCTACAGGTTTAGGTAAATATCTAATGCGTTCCCCAACCGGAGAAGTCATTTTTGGAGGAGAAACTATGCGTTTTTGGGATCTGCGTGCTCCTTGGTTAGAACCTCTAAGAGGTCCAAATGGATTGGACTTGAGTAGGTTGAAAAAAGACATACAACCTTGGCAAGAACGGCGTTCCGCAGAATATATGACTCATGCTCCTTTAGGTTCTTTAAATTCTGTGGGTGGCGTAGCTACCGAGATTAATGCAGTTAATTATGTCTCTCCTAGAAGTTGGTTAGCTACCTCTCATTTTGTTCTAGGATTCTTTTTCTTCGTAGGTCATTTGTGGCACGCGGGAAGGGCTCGTGCAGCTGCAGCAGGATTTGAAAAAGGAATTGATCGTGATTTTGAACCTGTTCTTTCCATGACCCCTCTTAATATGACTATAGCCCTTGGTAAATTTACCAAAGACGAAAATGATTTATTTGATATTATGGATGACTGGTTACGGAGGGACCGTTTCGTTTTTGTAGGCTGGTCCGGTCTATTACTCTTTCCTTGTGCCTATTTCGCTCTAGGAGGTTGGTTCACAGGTACAACCTTTGTAACTTCATGGTATACCCATGGATTGGCTAGTTCCTATTTGGAAGGCTGTAATTTCTTAACGGCCGCAGTTTCTACTCCTGCTAATAGTTTAGCGCATTCTTTATTGTTACTGTGGGGTCCTGAAGCACAAGGAGATTTTACTCGTTGGTGTCAATTAGGCGGTCTGTGGACTTTTGTTGCTCTCCATGGCGCTTTCGGACTAATAGGTTTCATGTTACGTCAATTCGAGCTTGCTCGATCTGTTCAATTGCGACCTTATAATGCAATCGCATTCTCTGGTCCAATTGCTGTTTTTGTTTCTGTATTCCTGATTTATCCACTAGGTCAGTCTGGTTGGTTCTTTGCACCTAGTTTTGGTGTAGCAGCTATATTTCGATTCATCCTCTTTTTTCAAGGATTTCATAATTGGACGCTAAACCCATTTCATATGATGGGAGTTGCCGGTGTATTGGGTGCTGCTTTGCTATGCGCTATTCATGGTGCTACCGTGGAAAATACTTTATTTGAAGATGGTGATGGTGCAAATACATTCCGCGCTTTTAACCCAACTCAAGCTGAAGAAACTTATTCAATGGTCACCGCTAACCGCTTTTGGTCCCAAATCTTTGGGGTTGCTTTTTCCAATAAACGTTGGTTACATTTCTTTATGTTATTTGTACCAGTAACCGGTTTATGGATGAGTGCTCTTGGAGTAGTCGGTCTGGCCCTGAACCTACGCGCCTATGACTTCGTTTCTCAGGAAATTCGCGCAGCGGAAGATCCTGAATTTGAGACTTTCTACACCAAAAATATTCTATTAAACGAAGGTATTCGTGCTTGGATGGCAGCTCAAGATCAGCCTCATGAAAACCTTATATTCCCTGAGGAGGTTCTACCACGTGGAAACGCTCTTATGTCTGGAAGCACAGGAGAACGTTCTTTTGCTGATATTATTACCAGTATTCGATACTGGGTCATTCATAGCATTACTATACCTTCCCTATTCATTGCGGGTTGGTTATTCGTCAGTACCGGTTTAGCTTACGATGTATTTGGAAGCCCTCGGCCAAACGAATATTTTACAGAGAGCCGACAAGGAATTCCATTAATAACTGGCCGTTTTGATCCTTTGGAACAACTCGATGAATTTAGTAGATCGTTTATGACTATAGATCGAACCTATCCAATTTTTACAGTACGATGGTTGGCTGTTCACGGCCTAGCTGTACCTACCGTCTTTTTTTTGGGGTCAATATCAGCAATGCAGTTCATCCAACGAATGAATACAATAGGATTTATGGCTACACAAACTGTTGAGAACAGTTCTAGATCTGGTCCAAGACGAACTACTGTAGGGAGTTTATTAAAACCATTGAATTCGGAATATGGTAAAGTAGCTCCCGGGTGGGGAACGACTCCTTTGATGGGTGTCGCAATGGCTCTATTTGCGGTATTTCTATCTATTATTTTGGAGATTTATAATTCTTCCGTTTTATTGGATGGAATTTCAATGAATATGCTTACTCTGAAACTCTTCGTTTATACCGTAGTGATATTTTTTGTTTCTCTCTTCATCTTTGGATTCCTATCTAATGATCCAGGACGTAATCCTGGACGTGAAGAAATGGCCGATACTACTGGAAGGATTCCTCTTTGGATAATAGGTACTGTAACTGGTATTCTTGTGATTGGTTTAATAGGTATTTTCTTTTATGGTTCATATTCCGGATTGGGTTCATCCCTGATGCTTAATATCTTTAGTTTGATCTGTATTTGTCTTAATTCTGCCCTTTATTCGAGTAGTTTTTTCTTCGGCAAATTGCCCGAAGCCTATGCTTTTTTGAATCCAATCGTAGATGTTATGCCAGTCATACCTGTGTTTTTTTTTCTCTTAGCCTTTGTTTGGCAAGCTGCTGTAAGTTTTCGAATGACACAATCAAACCCGAACGAACAAAATGTTGAATTGAATCGTACCAGTCTCTACTGGGGGTTATTACTCATTTTTGTACTTGCTGTTTTATTTTCCAATTATTTCTTCAATATGGAAGTAAATATTCTTGCATTTATTGCGACTGCACTATTCATTCTAGTTCCTACCGCTTTTCTACTTATCATTTACGTAAAAACAGTCAGTCAAAATGATATGGAAACAGCAACCCTAGTCGCCATCTTTATATCTGGTTTACTTGTCAGTTTTACTGGGTACGCCTTATATACCGCTTTTGGGCAACCTTCTCAACAACTAAGAGATCCATTCGAGGAACATGGGGACATGGAAGCATTGGTTTATACATTCCTCTTAGTCTCGACTCTAGGGATAATTTTTTTCGCTATCTTTTTTCGAGAACCGCCTAAAGTTCCAACTAAAAAGCTGAAAATGACTCTTGTTTTCCAATTGGCTGTTTTTGCATTAATTGCTACTTCATCAATCTTATTGATTAGTGTACCCGTTGTATTTGCTTCTCCTGATGGTTGGTCAAGTAACAAAAATGTTGTATTTTCCGGTACATCATTATGGATTGGGTTAGTCTTTCTGGTGGGTATCCTTAATTCTCTCATCTCTATGTCACCACAAACAGAGACTAAAGCAAGTGTTGGATTCAAAGCGGGTGTTAAAGAGTACAAATTGACTTATTATACTCCTGAATACGAAACCAAAGATACTGATATCTTGGCAGCATTCCGAGTAACTCCTCAACCTGGAGTTCCGCCTGAAGAAGCAGGGGCTGCGGTAGCTGCCGAATCTTCTACTGGCACATGGACAACTGTGTGGACCGATGGACTTACCAGCCTTGATCGTTACAAAGGGCGATGCTACCATATTGAGCCCGTTCCTGGAGAAGCAGATCAATATATCTGTTATGTAGCTTACCCTTTAGACCTTTTTGAAGAAGGTTCTGTTACTAACATGTTTACTTCCATTGTAGGTAATGTATTTGGGTTCAAAGCCCTGCGTGCTCTACGTCTGGAAGATCTGCGAATCCCTCCTGCTTATGTTAAAACTTTCCAAGGCCCGCCTCATGGGATCCAAGTTGAGAGAGATAAATTGAACAAGTATGGTCGTCCCCTGTTGGGATGTACTATTAAACCAAAATTGGGGTTATCTGCTAAAAACTATGGTAGAGCAGTTTATGAATGTCTTCGCGGTGGACTTGATTTTACCAAAGATGATGAGAACGTGAACTCCCAGCCATTTATGCGTTGGAGAGATCGTTTCTTATTTTGTGTCGAAGCAATTTATAAATCACAGGCTGAAACAGGTGAAATCAAAGGGCATTACTTGAATGCTACTGCGGGTACATGCGAAGAAATGATGAAAAGAGCTGTATTTGCTAGAGAATTGGGAGCTCCTATCGTAATGCATGACTACTTAACAGGAGGATTCACTGCAAATACTAGCTTGGCTCATTATTGCCGAGATAATGGACTACTTCTTCACATTCACCGTGCAATGCATGCAGTTATTGATAGACAGAAGAATCATGGTATACACTTCCGTGTACTAGCTAAAGGGTTACGTATGTCTGGTGGAGATCATATTCACTCTGGTACCGTAGTAGGTAAACTTGAAGGGGAAAGAGACATCACTTTGGGCTTTGTTGATTTACTGCGTGATGATTTTATTGAAAAAGATCGAAGTCGCGGTATTTATTTCACTCAAGATTGGGTCTCTCTACCAGGTGTTCTGCCCGTGGCTTCAGGGGGTATTCACGTTTGGCATATGCCTGCTCTGACCGAGATCTTTGGGGATGATTCCGTACTACAGTTCGGTGGAGGAACTATAGGGCACCCTTGGGGTAATGCGCCAGGTGCCGTAGCTAACCGAGTAGCTCTAGAAGCATGTGTAAAAGCTCGTAATGAAGGACGTGATCTTGCTTCTGAGGGTAATGTAATTATCCGTGAGGCTAGCAAATGGAGTCCTGAACTAGCTGCTGCTTGTGAGGTATGGAAAGAGATCAAATTTGAGTTTGCCGCAATGGATACTCTAATGATTCAACCTCAGACCCATTTAAATGTAGCAGATAACAGCGGGGCTCGAGAATTGATGTGTATTCGAATCATAGGAGCTAGCAATCGTCGATATGCTCATATTGGTGACGTTATTGTTGCTGTGATCAAAGAAGCAGTACCAAATATGCCCCTAGAAAAATCAGAAGTAGTCAGAGCTGTAATTGTTCGTACCTGTAAAGAACTTAAACGTGACAGCGGTATGATAATACGATATGATGACAATGCTGCAGTTGTGATTGATCAAGAAGGAAATCCAAAAGGAACTAGAATTTTTGGTGCGATCCCCCGGGAATTGAGACAATTCCATTTTACTAAAATAGTTTCATTAGCTCCCGAGGTATTAATGCTTAGTCCCAAAAGAACTAGATTCCGTAAACAACATAGAGGAAGAATGAAGGGAATATCTTATCGAGGTAATCATATTTGTTTCGGTAAATATGCTCTTCAGGCACTTGAACCTGCTTGGATCACATCTAGACAAATCGAAGCAGGTCGACGAGCAATGACACGAAATGCACGCCGTGGTGGAAAAATATGGGTCCGTATATTTCCAGACAAACCGGTTACAGTAAGACCCGCTGAAACACGTATGGGTTCGGGAAAGGGATCCCCTGAATATTGGGTAGCTGTTGTTAAACCAGGTCGAATACTATACGAAATGGGTGGAGTAACCGAAAATATAGCTAGAAGGGCTATTTCAATAGCAGCATCCAAAATGCCTATACGAACTCAATTCATTATTTCAGGAATGACCAGAATTAAACGCGGATATATAGCTCGGAGACGTAGAACAAAAATTCGTTTATTTGCATCAAGCTTTCGAGGGGCTCATTCAAGACTTACTCGAACTATTACTCAACAGAAAATAAGAGCTTTGGTTTCGGCTCATCGGGATAGGGATAAGCAAAAGAGAAATTTTCGTCGTTTGTGGATCACTCGGATAAACGCAGTAATTCGCGAAAAGGGAGTATCTTATAGTTATAGTAAATTAATACATGATCTATACAAGAGACAGTTGCTTCTTAATCGTAAAATACTTGCACAAATAGCTATATCAAATAGGAATTGTCTTTATATGATTTCCAACGAGATCATAAAAGAAGTAGATTGGAAAGAATCCACCGGAATAATTATGCGAAAGAAGAAAAAAACAGAAGTATACGCTTTAGGTCGACATATATCTCTATCGGCTGACAAAGCAAGAAGAGTAATTGATCAAATTCGTGGACGCTCCTATGAGGAAACACTTATGATACTAGAACTCATGCCCTATAGAGCATGTTATCCCATTTTTAAATTGGTTTACTCTGCAGCAGCAAATGCTAGTTACAATATGGGTTCCAACGAAGCCAATTTAGTCATTAGTAAGGCCGAAGTTAACGAGGGTACTACCGTGAAGAAATTCAAACCTCGAGCTCGAGGACGTAGTTATCCGATAAAAAGGCCTACCTGTCATATAACTATTGGAGTGAAAGATATATCTTTACATGATGAATATGGACAGATATATTCGTTAAAAAAACCTAGATGGAAAAATAAGTATACAACTATGGTATATCATGATATGTATAGTATTGGGGGAGTATGGGACAAAAAAATGGATGGAATCAAATATGCAGTATTTACAGACAAAAGTATTCGGTTATTGGGGAAAAATCAATATACTTCTAATGTCGAATCAGGATCAACTAGGACAGAAATAAAGCATTGGGTCGAACTCTTCTTTGGTGTCAAGGTAATAGCTATGAATAGTCATCGACTTCCGGGAAAGGGTAGAAGAATGGGACCTATTATGGGACATACAATGCATTACAGACGTATGATCATTACGCTTCAACCGGGTTATTCTATTCCACCTCTTAGAAAGAAAAGAACTATGGCGATACATTTATACAAAACTTCTACCCCGAGCACACGCAATGGAACCGTAGACAGTCAAGTGAAATCCAATCCACGAAATAATTTGATCTATGGACAGCATCATTGTGGTAAAGGTCGTAATGCCAGAGGAATCATTACCGCAAGGCATAGAGGGGGAGGTCATAAGCGTCTATACCGTAAAATCGATTTTCGACGGAATGAAAAAGACATATATGGTAGAATCGTAACCATAGAATACGACCCTAATCGAAATGCATACATTTGTCTCATACACTATGGGGATGGTGAGAAGAGATATATTTTACATCCCAGAGGGGCTATAATTGGAGATACCATTGTTTCTGGTACAGAAGTTCCTATAAAAATGGGAAATGAAGAATCTACTTCAACCGATATGCCCTTAGGCACGGCCATACATAACATAGAAATCACACTTGGAAAGGGTGGACAATTAGTTAGAGCAGCGGGTGCTGTAGCGAAACTGATTGCAAAAGAGGGGAAATCGGCCACATTAAAATTACCTTCTGGGGAGGTCCGTTTGATATCCAAAAACTGCTCAGCAACAGTCGGACAAGTGGGGAATGTTGGGGCGAACCAGAAAAGTTTGGGTAGAGCCGGATCTAAGCGTTGGCTAGGTAAGCGTCCTGTAGTAAGAGGAGTAGTTATGAACCCTGTAGACCATCCCCATGGGGGTGGTGAAGGGAGAGCCCCAATTGGTAGAAAAAAACCCACAACCCCTTGGGGTTATCCTGCACTTGGAAGCAGAAGTAGAAAAAGGAATAAATATAGTGATAATTTGATTCTTCGTCGCCGTAGTAAAATGGCAGTTCCAAAAAAACGTACTTCTGCATCAAAAAAGCGTATTCGTAAAAATATTTGGAAAAGGAAAGGATATGGGACAGCGTTAAAAGCATTTTCCTTAGGGAAATCTCTTTCTACCGGGAATTCAAAAAGTTTTTTTGTGCGAAAAAAAAATGGCTAAGGGGAAAGATGCGCGAGTAACGGTGATTTTGGAATGTACCAGTTGTGTCCGAAATGGTGTTAAGAAGGTATCAAGGGGCATTTCCAGATATATTACTCAAAAGAACCGGCACAATACGCCTAATCGATTAGAATTGAGAAAATTCTGTCCCTATTGTTACAAACATATGATTCATGGGGAAATAAAGAAAATGAAAATAAGAGCTTCTGTTCGTAAAATTTGTGAAAAATGTCGCCTAATCCGTAGGCGGGGGCGCATTATAGTAATTTGTTCCAACCCGAGACATAAACAAAGACAAGGAATGGTTCGAGAGAAAGTAACAGTATCTACTCGGACACTACAGTGGAAGTGTGTTGAATCAAGAGAAGACAGTAAACGTCTTTATTATGGACGCTTTATTCTGTCTCCACTTATGAAAGGTCAAGCCGACACAATAGGCATTGCGATGCGAAGAGCTTTACTTGGAGAAATAGAAGGAACATGTATCACACGTGTAAAATCTGAGAACGTCCCGCATGAATATTCTACCATAGCGGGTATTCAAGAATCGGTCCATGAAATTTTCATGAATTTAAAAGAAATTGTATTGAGAAGTAATCTATATGGAACTTGTGACGCGTCTATTTGTGTCAGAGGTCCAGGATATGTAACTGCTCAAGATATCATCTTACCACCTTATGTAGAAATCGTTGATAATACACAACATATAGCTAGCTTGACAGAACCAATTGATTTGTGTATTGGATTACAAATCAAGAGAAATCGCGGATATCTTATCAAAATGCCACATAACTTTCAAGATGGAAGTTATCCTATAGATGCTGTATTCATGCCTGTTCGAAATGCGAATCATAGTATTCATTCTTATGGGAATGGGAATGAAAAACAAGAGATACTCTTTCTCGAAATATGGACAAATGGGAGTTTAACTCCGAAAGAAGCACTTCATGAAGCCTGCCGGAATTTGATTGATTTATTTATTCCCTTTTTACATAAGGAAGAAGAAAACTTACCTTTAGAGGACAATCAACACACGGTTCCTTTATCCCCTCTTACCTTTCACGATAAATTGGATAAACTCAGAAAAAACAAAAAAAAAATAGCATTGAAACCGATTTTTATTGACCAATCAGAATTCTCTCCCAGGGTCTATAATTGCCTCAAAAGGTCCAATATATATACATTATTGGACCTTTTGAATAACAGTCCGGAAGATCTCATGAAAATTGAACATTTGCGCCTAGAAGATATAAAACAGATATTGGTCATTCTAGAAAAACATTTCGCAATTGATTTACCAAAAAAGAAGTTTATGCTCGGGGATGGAAATGAGGGAATGTCTACAATACCTGGATTTAATCAGATACAATTTGAAGGATTTTATAGGTTCATTAATCAGGGTTTGACAGAAGAACTTTATAAGTTTCCAAAAATTGAAGATACAGATCAAGAAATAGAATTTCAATTATTTGTGGAAAGATATCAATTGGTAGAACCGTTGATAAAAGAAAGAGATGCTGTGTATGAATCACTCACATATTCTTCTGAATTATATGTATCCGGGGGATTAATTTGGAAAACTAGTAGGGATATGCAAGAACAAACCATTTTTATTGGAAACATTCCTCTAATGAATTCCCTGGGAACTTCTATAGTAAATGGAATATATAGAATTGTGATCAATCAAATATTGCAAAGCCCCGGTATTTATTACCGATCAGAATTGGACCATAACGGAATTTCGGTCTATACCGGCACCATAATATCAGATTGGGGAGGAAGATCAGAATTAGAGATTGATAGAAAAGCAAGGATATGGGCTCGTGTGAGTAGGAAACAAAAAATATCTATTCTAGTTCTATCATCAGCTATGGGTTCGAATCTAAGAGAAATTCTAGACAATGTTTGTTATCCTGAAATTTTTTTGTCTTTTCTGAATGATAAGGAGAGAAAAAAAATTGGATCAAAAGAAAATGCCATTTTGGAGTTTTATCAACAATTTGCTTGTGTAGGTGGGGATCCGGTATTTTCTGAATCCTTATGTAAGGAATTACAAAAGAAGTTCTTTCAACAAAGATGTGAATTAGGAAGGATTGGTCGACGAAATATGAACCGAAGACTGAACCTTGATATACCCCAGAACAATACATTTTTGTTACCACGAGACATATTGGCAGCCGCTGATCATTTGATTGAACTGAAATTTGGAATGGGTACACTTGACGATATGAATCATTTGAAAAATAAACGTATTCGTTCTGTAGCGGATCTTTTACAAGATCAATTCGGATTGGCTCTGGTTCGTTTAGAAAATGTGGTTCGAGGAACTATATGTGGAGCAATTCGGCACAAATTGATACCGACTCCTCAGAATTTAGTAACTTCAACTCCATTAACAACCACTTATGAATCTTTTTTCGGTTTACACCCCTTATCTCAAGTTTTGGATCGAACTAATCCATTGACACAAATAGTTCATGGGAGAAAATTGAGTTATTTAGGCCCTGGAGGACTAACAGGGCGAACTGCTAGTTTTCGGATACGAGATATCCATCCTAGTCACTATGGGCGTATTTGCCCAATTGACACATCTGAGGGAATCAATGTTGGACTTATTGGATCCTTAGCAATTCATGCGAGGATTGGTCATTGGGGATCTCTAGAAAGCCCATTTTATGAAATTTCTGAAAGATCAACAGGGGTACGGATGCTTTATTTATCACCAGGTAGAGATGAATACTATATGGTAGCGGCAGGAAATTCTTTGGCGTTGAATCAGGATATTCAGGAAGAACAGGTTGTTCCAGCTCGATACCGTCAAGAATTCCTGACTATTGCATGGGAACAGGTTCATCTTCGAAGTATTTTTCCCTTCCAATATTTTTCTATTGGAGCTTCCCTCATTCCTTTTATCGAACATAATGATGCGAATAGGGCTTTAATGAGTTCTAATATGCAACGTCAAGCAGTTCCGCTTTCTCGGCCCGAGAAATGCATTGTTGGAACTGGGTTGGAACGACAAGCAGCTCTAGATTCAGGGGCTCTTGCTATAGCCGAACGTGAGGGAAAGATCATTTATACCGATACTGAAAAGATCCTTTTCTCAGGTAATGGAGATACTCTAAGCATTCCATTAGTTATGTATCAACGTTCCAACAAAAATACTTGTATGCATCAAAAACCCCAGGTTCAGCGGGGTAAATGTATTAAAAAGGGACAAATTTTAGCAGATGGTGCTGCTACGGTTGGTGGCGAACTTGCTTTGGGGAAAAACGTATTAGTAGCTTATATGCCATGGGAAGGTTACAATTCTGAAGATGCAGTACTCATTAGTGAGCGTTTGGTATATGAAGATATTTATACTTCTTTTCATATACGGAAATATGAGATTCAGATTCATGTGACAAGCCAAGGCCCTGAAAGGATCACTAACGAAATACCACATTTAGAAGCCCATTTACTCCGCAATTTAGACAAAAATGGAATTGTGATGCTGGGATCTTGGGTAGAGACGGGTGATATTTTAGTAGGTAAATTAACGCCCCAAATGGTGAAAGAATCGTCGTATGCCCCCGAAGATAGATTGTTACGAGCCATACTTGGCATTCAGGTATCTACTTCAAAAGAAACTTGTTTAAAACTACCTATAGGTGGTAGGGGCCGGGTTATTGATGTGAGGTGGATCCAGAAAAGGGGGGGTTCTAGTTATAATCCAGAAACGATTCGTATATATATTTCACAGAAACGTGAAATTAAAGTAGGCGACAAAGTAGCTGGAAGACACGGAAATAAAGGTATCATTTCCAAAATTTTGCCTAGACAAGATATGCCTTATCTGCAAGATGGAAGACCTGTTGATATGGTTTTCAACCCATTAGGAGTACCTTCACGAATGAATGTAGGACAGATATTTGAATGTTCGCTCGGGTTAGCAGGGGGTCTGCTAGACAGACATTATCGAATAGCGCCTTTTGATGAGAGATATGAACAAGAAGCTTCGAGAAAACTAGTGTTTTCTGAATTATATGAAGCCAGTAAGCAAACAGCGAATCCATGGGTATTTGAACCCGAGTATCCAGGAAAAAGCAGAATATTTGATGGAAGGTCGGGGAATCCTTTTGAACAACCCGTTCTAATAGGAAAGTCTTATATCTTGAAATTAATTCATCAAGTTGATGATAAAATCCATGGACGTTCCAGTGGACATTATGCGCTTGTTACACAACAACCCCTTAGAGGAAGGGCAAAACAAGGGGGGCAACGAGTAGGAGAAATGGAGGTTTGGGCTCTAGAAGGATTTGGTGTTGCTCATATTTTACAAGAGATGCTTACTTATAAATCTGATCATATTAGAGCGCGCCAAGAAGTACTTGGTACTACGATCATTGGAGGAACAATACCTAATCCTGAGGATGCTCCAGAATCTTTTCGATTGCTCGTTCGAGAATTACGATCTTTAGCTCTGGAACTGAACCATTTCCTTGTATCTGAGAAAAACTTCCAGATTAATAGGAAGGAAGCTATGATCGATCGGTATAAACATCAACAGCTACGAATTGGATTAGTTTCTCCTCAACAAATAAGTGCTTGGGCCACTAAAATCCTGCCTAATGGAGAGATCGTTGGAGAGGTGACAAAACCCTATACTTTTCATTACAAAACCAATAAACCTGAAAAAGATGGATTATTTTGTGAAAGAATTTTTGGGCCTATAAAAAGTGGAATTTGTGCTTGTGGAAATTATCGAATAATCGGAGATGAAAAAGAAGACCCGAAATTTTGTGAACAATGCGGAGTCGAATTTGTCGATTCTCGCATACGAAGATATCAAATGGGCTACATCAAACTCGCATGCCCAGTAACCCATGTGTGGTATTTAAAACGTCTTCCTAGTTATATTGCGAATCTTTTAGATAAACCTCTTAAAGAATTAGAAGGCCTAGTATACTGCGATTTTTCTTTTGCTAGGCCCATAACTAAAAAACCCACTTTCTTACGATTACGAGGTTTATTCGAATATGAAATTCAATCTTGGAAATACAGCATCCCGCTGTTTTTTACTACCCAAGGCTTCGATACATTTCGCAATCGAGAAATCTCTACTGGTGCAGGTGCTATCCGAGAACAATTAGCCGATCTAGATTTACGAATTATTCTAGATAATTCGTTGGTAGAATGGAAAGAATTAGGGGAAGAAGGACCCACAGGAAATGAATGGGAAGATCGAAAGGTTGGAAGAAGAAAGGATTTTTTAGTTAGACGCATGGAATTGGCTAAGCATTTTATTCGAACAAATATAGAACCAGAATGGATGGTTTTGTGTTTATTACCAGTTCTTCCTCCTGAGTTGAGACCCATCATTCAGATAGATGGGGGTAAACTAATGAGCTCGGATATTAATGAACTCTATAGAAGAGTTATCTATCGGAACAATACTCTTACCGATCTATTAACAACAAGTAAATCCACGCCAGGAGAATTAGTAATGTGTCAGGAGAAATTAGTACAAGAAGCCGTGGATACACTTCTTGATAATGGAATCCGTGGACAACCAATGAGGGACGGTCATAATAAAGTTTACAAGTCATTTTCAGATGTAATTGAAGGCAAAGAGGGAAGATTTCGTGAGACTCTGCTGGGGAAACGGGTTGATTATTCAGGTCGTTCCGTCATTGTCGTGGGTCCTTCACTTTCATTACATCGATGTGGATTGCCGCGCGAAATAGCAATAGAGCTTTTCCAGACATTTGTAATTCGTGGTCTAATTAGACAACATCTTGCTTCGAATATAGGAGTTGCTAAGAGTAAAATTCGGGAAAAAGAACCGATTGTATGGGAAATACTTCAGGAAGTTATGCAGGGGCATCCTGTATTGCTGAATAGAGCACCCACTCTGCATAGATTAGGCATACAGGCATTCCAGCCCGTTTTAGTGGAGGGGCGTGCTATTTGTTTACATCCATTAGTTTGTAAGGGATTCAATGCAGATTTTGATGGGGATCAAATGGCTGTTCATGTACCTTTATCTTTGGAGGCTCAAGCGGAGGCCCGTTTACTTATGTTTTCTCATATGAATCTTTTGTCTCCAGCTATTGGGGATCCCATTTCCATACCAACTCAAGATATGCTTATTGGACTCTATGTATTAACGAGCGGGAATCGTCGAGGTATTTGTGTAAATAGGTATAATCCGTGGAATCGCAGAAACTATCAAAATCAAAGAAGTAACAATAATAACTATAAGTATACGAAAGAACCCTTTTTTTCTAATTCCTATGATGCAATTGGAGCTTATCGGCAGAAACGAATCAATTTAGATAGTCCTTTGTGGCTCCGGTGGCGACTAGATCAACGCGTTATTGCTTCAAGAGAAAGTCCCATCGAAGTTCACTATGAATCTTTAGGTACTTATTATGAGATTTATGGACACTATCTAATAGTAAGAAGTATAAAAAAAGAAATTCTTTTTATATACATCCGAACCACTGTTGGTCATATTTCTCTTTATCGAGAAATCGAAGAAGCCGTACAGGGGTTTTCTCAGGCCTGTTCATATGGTACCGAACTAAGTATGGAGGTACTTATGGCAGAACGGGCCAATCTGGTATTTCACAATAAAGTGATAGATGGAACTGCCATGAAACGACTTATTAGTAGATTAATAGATCACTTCGGAATGGCATATACATCACACATCCTGGATCAAGTAAAGACTCTGGGTTTCCACCAAGCTACTGCTACATCCATTTCATTAGGAATTGATGATCTTTTAACAATACCTTCTAAGCGATGGCTAGTTCAAGATGCTGAACAACAAAGTTTGATTTTGGAAAAACACCATCATTATGGGAATGTACACGCGGTAGAAAAATTACGCCAATCCATTGAAATATGGTATGCTACAAGTGAATATTTGCGACAAGAAATGAATCCTAATTTTAGGATGACTGACCCCTTTAATCCAGTTCATATAATGTCTTTTTCGGGAGCTAGAGGAAATGCATCTCAGGTACATCAATTAGTAGGTATGAGAGGCTTAATGTCGGACCCTCAAGGACAAATGATTGATTTACCCATTCAAAGCAATTTACGCGAAGGACTCTCTTTAACAGAATATATCATTTCTTGCTACGGAGCCCGTAAAGGGGTTGTGGATACTGCTGTACGAACATCCGATGCTGGATATCTCACGCGCAGACTTGTTGAAGTAGTTCAACACATTGTTGTACGTCGGACAGATTGTGGCACCATCCGGGGTATTTCTGTGAGTCCTCGGAATGGGATGATGCCGGAAAGGATTTTGATCCAAACATTAATGGGTCGTGTATTAGCAGATGATATATATGCGGGCACACGATGTATTGCCAGTAGAAATCAAGACATTGGGATTGGACTTGTAAATCGATTCATAACCTTTCGAGCACAACCAATATCTATTCGAACTCCCTTTACTTGTAGGAGTGCGTCTTGGATCTGTCGATTATGTTATGGTCGGAGTCCTACTCATGGCGACCTGGTTGAATTAGGAGAAGCTGTAGGTATTATTGCAGGACAATCGATTGGAGAACCGGGTACTCAATTAACATTAAGAACTTTTCATACCGGCGGAGTATTCACGGGGGGTACTGCAGAACATGTGCGGGCCCCTTCTAATGGAAAAATCAAATTCAATGAGGATTTGGTTCATCCGACACGTACACGTCATGGACATCCCGCCTTTCTATGTTCTATAGACTTGTATGTAACTATTGAGAGTGAAGATATTCTACATAATGTAAATATTCCATCCAAAAGTTTTCTTTTAGTTCAAAACGATCAATATGTAGAATCAGAACAAGTGATTGCTGAGATTCGCGCAGGAACATCCACTTTGAATTTTAAAGAGAAGGTTCGAAAACATATTTATTCTGACTCAGACGGAGAAATGCACTGGAGTACTGATGTGTATCATCCACCTGAATTTACATATGGTAATGTTCATCTATTACCAAAAACAAGTCATTTATGGATATTATTAGGAGGGCCGTGCAGATCCAGTCTAGTCTCACTTTCGCTCCACAAGGATCAAGATCAAATAAACGCGCATTCTCGTTCTGTCAAGCGAAGATATACTTCTAACCTCTCAGAAACTAATGATCCGGAGAGACAAAAAGTCTTTAGTTCGTATTTTTATGGTAAAAAAAAAAAAGAAGATAGGATTTCTGATTATTCGGACCTTAACCGAATTAGATGTAATGGTCGTTGTAATCTCATATATCCGACCATTCTCCACCAGAATTCTGATTTATTCTCAAAGAGGCGGAGAAATAGATTCATCATTCCACTCCAATCGATTCAAGAACGTGAGAACGAACTAATGCCCTGTTCAGGTATCTCGATTGAAATCCCTCCAAATGGCATTTTCCGTAGAAATAGTATTCTTGCTTATTTTGATGATCCTCGATACAGAAGAAAGAGTTCGGGCATTACTAAATATGGGACTGTAGAAATGCATTCAATCGTCAAAAAAGAGGATTTGATTGAGTATCGAGGAGTCAAGGCATTTAGGCCAAAATACCAAATGAAAGTAGATCGGTTTTTTTTTATTCCCGAGGAAGTGCATATCTTACCCGGATCTTCTTCCATAATGGTACGGAACAATAGTCTCATTGGGGTAGATACACAAATTACTTTAAATATAAGAAGCCGAGTAGGCGGGTTTGTCCGAGTGGAGAGAAAAAAAAAAAGAATAGAACTTAAAATCTTTTCTGGAGATATCCATTTTCCTGGAGAGACCGATAAGATATCTCGACATAGCGGCGTTTTGATACCACCAGGAACAGGAAAACGAAATTCCAAGGAATCAAAAAAATGGAAAAATTGGATCTATGTTCAACGGATCACACCTAGTAAGAAAAAGTATTTTGTTTTGGTTCGACTTGTCGTCACATATGAAATAACGGACGGTATAAATTTAGCAACACTTTTTCCCCCGGATCTGTTGCAGGAAAGGGATAATGTGCAACTTCGAGTTGTCAATTATATCCTTTATGGAAATGGCAAACCCATTCGAGGAATTTCTGATACAGATATTCAATTAGTTCGGACTTGTTTAGTATTGAATTGGGACCAAGACAAAAAAAAAAGTTCTTCTAGTGAAGAAGCCCGTGCTTCCTTTGTTGAAATAAGGACAAATGGTTTGATTCGACATTTCCTAAGAATCGACTTAGTGAAATCCCCTATTTCATATATCGGAAAAAGGAATGATCCATCGGGTTCAGGATTGCTCTCTGATAATGGATCAGATTGCACCAATATCAATCCGTTTTCTTCCATTTATTCCAAGGCAAGAATTCAACAATCCCTTAACCAAAATCAAGGAACTATTCATACGTTGTTGAATAGAAATACGGGATTCCAATCGTTGATAATTTTGTCATCATCCAATTGTTTTCGAATGGGTCCATTCAACGATGTAATAAAATATCACAATGTGATAAAAGAATCAATTCAAATTACAAAGGATCCTCGAATTCCAATTAAGAATTCGCTGGGGCCTTTTGGAACAGCCTTTACAATTGTGAATTTTTATTCATTTTACCATTTAATAACTCATAATCAGATCTTGGTAAATAACTATTTGCAACTTGACAATTTAAAACAGACTTTTCAAGTAATTAAATATTATTTAATGGATGAAAATGATAAAATTTATAACCCCGAGCCAGGCAGTAACATTATTTTGAATCCATTCAATTTGAATTGGTATTTTCTCCATGACAATTATTGTCAAGAAACATCTACAATAATTAGTCTTGGACAGTTTATTTGTGAAAATGTATGTATAGCCAAAAATGCACCACACCTAAAATCGGGTCAAGTTATACTTGTTCAAGTTGATTCTGTAGTAATACGATCAGCTAAGCCTTATTTGGCCACTCCAGGAGCAACTGTTCATGGCCATTATGGGGAAATCCTGTACGAAGGAGATACATTAATTACATTTATATATGAAAAATCGAGATCTGGTGATATAACCCAGGGGCTTCCAAAAGTGGAACAGGTGTTAGAAGTGCGTTCGGTTGATTCAATATCGATGAATCTAGAAAAGAGGGTTGAGGGTTGGAACGAACGTATAACAAGAATTCTTGGAATGCCGTGGGGCTTCTTGATTGGTGCTGAGCTAACTATAGTGCAAAGTCGTATCTCTTTGGTTAATAAGATCCAAAAGGTTTATCGATCCCAGGGGGTGCAGATTCATAATAGGCATATAGAAATTATTGTACGCCAAATAACATCAAAAGTGTTGGTTTCAGAAGATGGAATGTCTAATGTTTTTTCACCCGGAGAATTAATTGGATTATTGCGAGCGGAACGAATGGGGCGCGCTTTGGAAGAAGCGGTCTGTTACCGAGCCGTCTTATTGGGAATAACAAGAGCATCTCTCAATACTCAAAGTTTCATATCTGAAGCGAGTTTTCAAGAAACTGCTCGAGTTTTAGCAAAAGCAGCTCTCCGGGGTCGGATCGATTGGTTGAAAGGCCTGAAAGAGAACGTTGTTTTGGGGGGTATGATACCCCTTGGTACCGGATTTAAAGGATTAGTGCCCCCCTCAAAACAAGATAACAACAGTCTTTTGGAAACAAAAAAAAACAATCTATTCGAGGGGGAAATGAGAGATATTTTGTTTCACCACAGAAAATTATTTGATTCTTGTCTTTCAAAGAATTTCCATGATACATCAGAACAATCATTTATAGGATTTAATGATTCCATGGCAAAAGCTATACCGAGAATTGGTTCACGTAGAAATGGACGTATTGGTTCACGTAAGAGTGCACGTAGAATACCAAAGGGGGTTATTCATGTTCAAGCAAGTTTCAATAATACCATTGTCACGGTTACAGATGTACGGGGTCGGGTGGTTTCTTGGTCCTCAGCGGGTACTTGTGGATTCAAGGGTACGAGAAGAGGGACACCCTTTGCCGCTCAAACTGCAGCAGCAAATGCTATTCGTACAGTAGTAGATCAAGGTATGCAACGAGCAGAAGTCATGATAAAAGGTCCCGGTCTCGGAAGAGACGCAGCATTACGAGCTATTCGTAGAAGTGGTATACTATTAACTTTCGTACGGGATGTAACCCCTATGCCACATAATGGTTGCAGACCCCCGAAAAAAAGACGTGTGATGCCAACTATTAAACAACTTATTAGAAATACAAGACAGCCAATTCGAAATGTCACGAAATCCCCCGCTCTTCGGGGATGTCCTCAGCGTCGAGGAACATGTACTAGGGTGTATATGGCAAAGAAAAGTTTGATTCAGAGGGAGAAGAAGAGGCAAAAATTGGAACAGAAATATCATTTGATTCGTCGATCCTCAAAAAAAGAAATAAGCAAAGTTCCATCGTTGAGTGACAAATGGGAAATTTATGGAAAGTTACAATCCCCACCACGGAATAGTGCACCTACACGCCTTCATCGACGTTGTTTTTCGACCGGAAGACCGAGAGCTAACTATCGAGACTTTGGACTATCCGGACACATACTTCGTGAAATGGTTCATGCGTGTTTGTTGCCAGGAGCAACAAGATCAAGTTGGATGGTAAGAAATTCATTCATTTCGGTTATTTCTCAAAAAGAAAATGAAGAAAACAGAGGGTCTGTTGAATTTCAAGTATTCAGTTTCACCACTAAGATAAGGAGACTTACTTCACATTTGGAATTGCACAAAAAAGACTATTCATCTCAGAGAGGTTTGCGAAAAATTTTGGGAAAACGTCAACGATTACTGGCTTATTTGTCAAAAAAAAATAGAGTACGTTATAAAGAATTAATTGATCGGTTGGATATTCGAGAGACAAAAACTCGTATGGTAAAACTTCGTTTGAAACGATGTGGTAGAAAGCAACGAGCCGTCTATCGAATCGTTGCAATTGATGTTCGATCCCGAAGAGAAGGAAAAGATCTTCGAAAAGTGGGTTTTTATGATCCACTGAAGAATCAAACTTATTTAAATGTTCCTGCTATTCTATATTTCCTTGAAAAGGGTGCTCAACCTACAGGAACTGTTCAGGATATTTTAAAGAAGGCAGAGGTTTTTAAGGAACTTCCACCTAATCAAACGAAATTCAATATGGATAAATCCAAGCGACCTTTTCTTAAATCCAAGCGGTCTTTTCGTAGGCGTTTGCCCCCGATTCAATCGGGGGATCGAATTGATTATAGAAACATGAGTTTAATTAGTCGATTTATTAGTGAACAAGGAAAAATATTATCTAGACGAGTGAATAGATTGACCTTGAAACAACAACGATTAATTACTATTGCTATAAAACAAGCTCGTATTTTATCTTTGTTACCTTTTCTCAATAATGAGAAACAATTTGAAAGAACCGAGTCGACCGCTAGAACTACTGGTCTTAGAACCAGAAATAAAGTGGCACGTTCACTAAAAAAAAATCCTTTTGTAGTCAATCATTTATTAAGAAAAATTGATAAGCTTAATAAAAAAGCAGAAAAAGAAATAATAGTAACTTGGTCCCGGGCATCTACCATTATACCCACAATGATTGGCCATACAATTGCTATTCATAATGGTAAGGAACATTTGCCTACTTATATAACAGATCAATTAGGATTTTTAAATTTCCAAAAATGACAAGAAGATATTGGAACATCAATTTGGAAGAGATGATGGAGGCAGGAGTTCATTTTGGCCATGGTACTAGGAAATGGAATCCTAAAATGGCACCTTATATCTCTGCAAAGCGTAAAGGTATTCATATTACAAATCTTACTAGAACTGCTCGTTTCTTATCCGAAGCTTGTGATTTGGTTTTTGATGCAGCAAGTAGGGGAAAACAATTCTTAATTGTTGGTACCAAAAATAAAGCAGCTAATTCAGTAGCATGGGCTGCGATAAAGGCCCGGTGTCATTATGTTAATAAAAAATGGCTCGGCGGTATGTTAACGAATTGGTCCACTACAGAAACGAGACTTCATAAGTTCAGGGACTTGAGAATGGAACAAAAAACAGGAAGACTCAACCGTCTTCCGAAAAGGGATGCAGCTATGTTGAAAAGGCAATTATCTCGCTTGCAAACATATCTGGGCGGGATTAAATATATGACAGGGTTACCCGATATTGTAATTATCGTTGATCAGCACGAAGAATATACGGCCCTGCGAGAGTGTATCACTTTGGGAATTCCAACAATTTGTTTAATCGATACAAATTGTGACCCTGATCTTGCAGATATTTCGATTCCAGCGAATGATGACGCTATATCTTCAATCCGCTTAATTCTTAACAAATTAGTATTCGCAATTTGTGAGGGTCGTTCTAGCTATATAAGAAATCCTATGGGACAAAAAATAAATCCACTTGGTTTCAGACTTGGTACAACCCAAGGTCATCATTCCCTTTGGTTTGCACAACCCAAAAATTATTCTGAGGGTTTACAAGAAGATCAAAAAATAAGAGATTTTATCAAAAATTATATACAAAAGAATATGAGAATATCCTCCGGCGTCGAGGGAATTGCACGTATAGAAATTAAAAAAAGAATTGATTTGATCCAGGTCATAATCTTTATGGGATTCCCAAAGTTATTAATAGAAAATAGAACGCGAGGAATCCAAGAATTACAGATTAATCTAGAAAAAGAATTTAATTATGTGAACCAAAAACTTAACGTTGCTATCACAAGAATTGCAAAACCTTATGGAAACCCTAATATTCTTGCAGAATTTATAGCCGGACAATTAAAGAATAGAGTTTCATTTCGAAAAGCAATGAAAAAAGCTATTGAATTAACTGAACAAGCAGATACAAAAGGAATTCAAGTACAAATTGCAGGACGTATCGACGGAAAAGAAATTGCACGTGTCGAATGGATCAGAGAAGGTAGGGTTCCCCTACAAACCATTCGAGCTAAAATTGATTATTGTTCCTATACAGTTCGAACTATCTATGGGGTCTTGGGTATCAAAATTTGGATATTTATAGACGAAGAAATGTCGCGTTACCGAGGACCTCGTTTCAAAAAAATACGCCGCCTGGGGGCTTTACCAGGACTAACTAATAAAAGGCCTAAAGCCGGAAGTGATCTTAGAAACCAATCACGTTCCGGGAAAAAATCTCAATATCGTATTCGTCTAGAAGAAAAACAAAAATTGCGTTTTCACTATGGTCTTACAGAACGACAATTACTTAAATACGTTCGTATCGCCGGAAAAGCCAAGGGGTCAACAGGTCAAGTTTTACTACAATTACTTGAAATGCGTTTGGATAACATCCTTTTTCGATTGGGTATGGCTTCGACTATTCCCGCAGCCCGCCAATTAGTTAACCATAGACATATTTTAGTTAATGGGCGTATAGTAGATATACCAAGTTATCGCTGCAAACCCCGAGATATTATTATGACGAAGGATGAACAAAAATCCAGAACTCTGATTCAAAATTCTCTCGACTCATCCCCTCATGAGGAATTGCCAAACCATTTGACCCTTCACCCATTCCAATATAAAGGATTAGTCAATCAAATAATAGATAGTAAATGGGTTGGTTTGAAAATAAATGAATTGCTAGTCGTAGAATATTATTCTCGTCAGACTATGTCACGTCGAGGTACTGCAGAAGAAAAAACAGCAAAATCCGATCCAATTTATCGTAATCGATTAGTTAACATGTTGGTTAACCGTATTCTGAAACACGGAAAAAAATCATTGGCTTATCAAATTATCTATCGAGCCATGAAAAAGATTCAACAAAAGACAGAAACAAATCCACTATCTGTTTTACGTCAAGCAATACGTGGAGTAACTCCCGATATAGCAGTAAAAGCAAGACGTGTAGGTGGATCAACTCATCAAGTTCCCATTGAAATAGGATCCACACAAGGAAAAGCACTTGCCATTCGTTGGTTATTAGCGGCATCCCGAAAACGTCCGGGTCGAAATATGGCTTTCAAATTAAGTTCCGAATTAGTGGATGCTGCCAAAGGGAGTGGCGATGCCATACGCAAAAAGGAAGAGACTCATAAAATGGCAGAGGCAAATAGAGCTTTTGCACATTTTCGTATGGGTAGGGACACTATTGCTGAGATAATAACCTCTATACGAAATGCTGATATGGATAGAAAAAGAGTGGTTCGCATCGCATCTACTAATATTACCGAAAATATTGTTAAAATACTTTTCCGAGAAGGTTTTATTGAAAACGTTAGAAAACATCGAGAAAAAAACAAATCTTTTTTGGTTTTAAACCTGCGGCATAGAAGGAATAGGAAAAGACTCTATAGAAATTTTTTAAATTTAAAACGGATCAGTCGACCCGGTCTACGAATCTATTCTAACTCTCAACGAATTCCTAGAATTTTAGGTGGGATGGGGATTGTAATTCTTTCTACTTCTCGAGGTATAATGACAGACCGAGAGGCTCGACTCGAAGGAATCGGCGGAGAAATTTTGTGTTATATATGGATGTTACTGCTGAAACACGGAAGAATTGAAATCTTAGATCAAAACACTATGTATGGATGGTATGAACTGCCCAAACAAGAATTCTTGAACAGCGAACAACCAGTTCAGATATTCACGACCAAGAAGTACTGGATTCTCTTTCGGATAGGCCCTGAAAGGAGAAGGAAGGCTGGAATGCCAACAGGCGTCTATTATATGATTTTTCAATCTTTTCTACTAGGTAATCTAGTATCCTTATGCATGAAGATAATCAATTCGGTCGTTGTGGTCGGACTCTATTATGGATTTCTGACCCCATTCTCCATAGGGCCCTCTTATCTCTTCCTTCTCCGAGCTCAGGTTATGGAAGAAGGAACCGAGAAGAAGGTATCAGCAACAACTGGTTTTATTACGGGACAGCTCATGATGTTCATATCGATCTATTATGCGCCAATGCATCTAGCATTGGGTAGACCTCATACAATAACTGCCCTAGCTCTACCATATCTTTTGTTTCATTTCTTCTGGAACAATCACAAACACTTTTTTGATTATGGATCTAGAAATTCAATGCGTAATTTCAGCATTCAATGTGTATTCCTGAATAATCTCATTTTTCAATTATTCAACCATTTCATTTTACCAAGTTCAATGTTAGCCAGATTAGTCAACATTTATATGTTTCGATGCAACAACAAGATGTTATTTGTAACAAGTAGTTTTGTTGGTTGGTTAATTGGTCACATTTTATTCATGAAATGGCTTGGATTGGTATTAGTCTGGATACGGCAAAATCATTCTATTAGATCGAATAAGTACATTCGATCTAATAAGTACCTTGTGTCAGAATTGAGAAATTCTATGGCTCGGATCTTTAGTATTCTCTTATTTCTTACCTGTGTCTACTATTTAGGCAGAATACCGTCACCCATTCTTACTAAGAAATGGAAAGAAACCTCAAAAATGGAAGAAAAGGTGGAAAGTGAGGAAGAAAGAGATGTAGAAATAGAAACAGCTTCCGAAATGAAGGGGACTAAACAGGAACAAGAGAGATCCGCCGAAGAAGATCCTTCTCCTTCCTTTTTTTCGGAAGAAAAGGAGGATCCGAACAAAATCGATGAAACGGAAGAAATCCGAGTGAATGGAAAGGAAAAAACACAGGATGAATTCCACTTTCGATTTACAGAGACAGGCTCTAAAAATAGCCCAGTTTATGAAGATTCTTATCTGATGAATATCAATGAAAATCACGACAATTCCAAATTCAAAATACTTATCAAAAAACCGGAAAATAAAGACCTTGGTTTTTGGTTTGAAAAACCTCTTGTGACTCTTCTTTTTGATTCTAACCGTTGGAATCGGCCATTTCGATACATAAAAAATAATCGATTTGAAAACGCTGTCAGAAATGAAATGTCACAATATTTTTTTGACACATGCCAAAGTGCTGGAAAGGAAAGAATATCTTTTACATATCCACCCAGTTTGTCAACTTTTTGGGAAATGATAAAAAGAAGGATATCTCTGCCTACACTAGAAAAATTCTCATCTAATGAACTCTACAATCATTGGGTTTATACCAACAAAGAAAAAAGTAATAATTTAAACAACGAATTTGTAAATCGAATTCAAGCCCTAGACAAAGAATCTCTTTTTTTGAATATACTCGAAACAAGGACTAGGTTGTGTAATGACAATACTACAAACGAATACTTACCCAAAATATATGATCCTTTCTTGAACGGACCATATCGGAGAACAATAACAAAAAGCGTTTCACCTTCAATCATAAAAATAAAAAAAACTTCGATAGACAATTTCATAGAGAAAGTTGGGATAAATCGTATTCATGGTATCGTTCTTCCTGATACTGATTACCAAAAAATTGAACAGAAAATAGATCGATTTGATAAAAAACCATTATCAACCGAAATTGTTGATTTCTTAACTTTCATCAATGAACTTGGTAAAGAATCAGGATCCATTTTTAATTCTAGGGGTCTTTCTTTATTTTCAGATGAAGAAGAAGGAAGAATAGATTCAGAAAAAGGAACAAAATATTTGAAATATTTTAAAAATAGAATTCTAACTGATACTAATGTTCAAAAAATTAGTAAAAAATCGATTAGAATAAAAGAAATCAGTAAAAAAGTACCTCGCTGGTTATACAAATTAACCAGCGAGTTGGAACACGAAGCAGGAGAAGATAAAGAAAACGGACCATTAGATCATGAAATTCGTTCAAGAAAAGCCAAACGTGTAGTAATTTTTACTGGTAACAAGGAGCATACTGAGAATACTAATCCTCCTGATCAAACATACGAAGTAGCTTTGCTACGCTATTCACAACAATCAGATTTTAAGCGAGGCATAATAAAAGGTTCTATACGTGCTCAAAGGCGTAAAATAGTTATTTGGGAACTGTTTCAAGCAAATGTGCATTCCCCTCTTTTTTTGGACAGAATAAAAAAATCCCTTCTTTTTTCTTTTGATATCTCTGGGCCAATTAAAATTTTTAGAAATTGGGTAGGGAGGGGGTCCGCGTTCAAAATTGTAGAGTATACAGAAGAGCAAACAAAAAGAGAAGAAAAAAAAGAGAACAAAAGAAAGGAGATCGCGCGAATAATAGCAGAGACCTGGGATACCATTCCATTTGCGCAAGTAATAAGGGGTTCCATGTTAATAACTCAATCTATTTTTAGAAAATATATTATATTACCTTCATTGATAATAAAAAATATTGGACGTATGCTACTATTGCAACTTCCTGAATGGTATGAGGATTTAGAGGAATGGAATAGGGAGATGCATGTTAAATGTACCTATAATGGTGTTCAATTGTCCGAAACAGAATTTCCACAAAATTGGTTGACAGATGGTATTCAGATAAAAATCTTATTTCCTTTCTGTCTGAAACCTTGGCACAGATCTAAACTCCGATTCTCTCATAAAGATCTAATAATGAAAAAGAAAAAAGAAAAAGATGATTTTTGTTTTTTAACAGTTTTGGGAATGGAAACCGAACTTCCTTTTGGTTCTCCCCGAAAACAACCCTCTTTTTTTGAACCCATTTTTAAGGAACTCGAAAAAAAAATTGGAAAATTAAAAAAGAAATATTTTCTACTTCTAAAAATTTTAAAAGGAAAAATAAAATTACTTCGAAAAGTTTCAAAAGAAACAAAAAAATGGGTTATCAAAAGTGTCGTTTTTTTTAAAAAAATAAGAAAAGAACTCTTAAAAGTGAATCCAATTCTCTTATTTCGATCAAGAGAAGTAGAAGTATATGACTCGAGTGAAACTAAAAAAGAAAGAGATCCCATAATCAGCAATCAGATGATTCATGAGTCATTTAGTCAAATTGCATCTCCAGGTTGGACAAATTCTTCATTGACAGAAAAAAAAATGAAGGATCTGACTGATAAAACAAATACAATTAGAAATCAAATAGAAAGAATTACAAAAGAGAAAAAAAAAGTAACTCCAGAAATAAATATTAGTCTTAACAAAACAAGTTATAATGCTAAAAGATTAGAAAAATGGCAAATATTAAAAAGAAGAAATGCTCGATTAATCTCTAAATTACCTTTTGTTTTTAAATTTTTAATTGAAAGAATCTACACAAATATATTTTTATCTATCATTAATATTCCCAGAATAAAGAGAAAATTATTTCTTGAATCAACAAAAAAAATTATGAATAAATCCATTTACAATAATGAAACAAGTCAAGAAATAATTAATAAAAAAAAAAAAAATCCAATTGAGTTTATTTCGACTATAAAAAAGTCACTTTATAATATTAGTAATAGTCAGACAAATTCACATATTTTTTATGACTTATCGTACTTATCACAAGCATATGTATTTTACAAATTATCACAAACCCAAGTTATTAACTTGTATAAATTAAAATCATTTCAATATCAAGGAATCCCTTTTTTTCTTAAGCCTGAAATAAAGGATTCTTTTGAAACACAAGGAATAGTTCATTCTAAATTAAGGGATAACAGACTTCCGAGTTCTGAAATGAATCAATGGAAAAACTGGTTAAGAGGGCATTATCAATACGATTTATCTCAGATCAGATGGTCTAGATTAATACCACAACAATGGCGGAATAGAGTTTATCAACGTCGTATGGTTAAAAGGAAAAATTTCAGCAAATGGAATTTATATGAAAAAGACCAATTAATTGATTACAAAAAAGAAAATATTTTGGAAGTCTATTCATTATTGAATCAAAAAGATAATTTTCCAAAATACTATAAATATGATCTTTTATCATATAAATCATTAATTCTGAAAATAAAAAGGACTCATTTATTTCTAGATCGCCGTTTGAAGGAAATAAGAATCAAGAGATTTCTTATAATTACAACACATATAAAGACACTTTTTTTGATATGCTGAGGAGTATCCCTATCAATAATTATCTAGGAAAGGGCGATATTCTATATATGGAAAAAACTCCCGATAGGAAATATTTGGATTGGAAAATTATCAATTTTGATCTTAGACAAAAAGTCGATATTGAGGCCTGGATCACGATCGATGCCAATAGTAATCAAAATACTCAGATTGTTACTAATAATTATCAAATAATTGATAAAAAAAATCTTTTTTATCTTATGATTCCAGAAATGAATTTACCAAACTCCCCAAAAGTCTTTTTTGATTGGATGGGGATGAATGAAAAAATACTAAAGCGTCCCATATTGAATCTGGAACTTTGGTTCTTCCCAGAATTTTTGTTACTTTATAATACATATAAAACGAAATCTTGGAGCAAATTACTTCTTTTAAATTTGAATAGAAATGAAAATAGTAATCAAAATCAAAAGATTAATGAAAAGCAAAAGGGAAGTTTTTTGATACCATCGAATAAAAAAATAAAGAATCGAAATCAAGAAGAAAAAAAAACCACAAGCCAAGGGGATCTTGGATCCGTTCTTTCAAACCAACAAAAAGATATTGAAGAAGATTATGCGAGATCGGACATGAAAAAAGGTAAAAAGAAAAAACAATACAAAAGTAAGGAAGCAGAACTAGATTTGTTCCTGAAACGTTATTTGCTTTTTCAATTGAGATGGGACGATACTTTGAATCAAAGACTGATCAATAATATTAAGGTATATTGTTTCCTGCTTAGACTAATAGATCCAAGAAAAATTTCTATATCCTCGATTCAAAGGGGAGAAATGAGTTTGGATATAATGCTGATTCAGAAGAATTTAACTCTTCCAGAATTGATGAAAAAGGGAATATTTATTATCGAACCCATTCGTCTGTCTGTAAAAAACGACGGACAGTTTATTATGTATCAAACCATCGGTATTTTGTTGGTTCATAAGAGTAAGCACCAAACTAATCAAAGATACCGAGAGCAAAGATATGTTGCTAAGAATAATTTTGATGAATCTATTCCACCACATGAAAGAATAACAAGAAATAGAGACAAAAATCATTTGGATTTGCTTGTTCCTGAAAATATTTTCTCATTTAGGCGTCGTAGAAAATTAAGAATTCTAATTTCTTTCAATTCAAAGAATAGGAATGATGTAGATGGAAATCCTGTATTTTGCAACGAAAAGAATAGCAGCCAAGTTCTAGGTGACAGTAATCACCTTGATAGAGAGAAAAATCAATTAATGAAATTGAAGTTCTTTCTTTGGCCTAATTATCGATTAGAAGATTTAGCTTGTATGAATCGCTATTGGTTTGATACCAATAATGGCAGTCGTTTCAGTATGTTAAGGATACATTTGTATCCACGATTGAAAATTCGTATGAAAGGACATCAATTCAAATCCTGGATTTTCGAATTGAGAGAGATCAAGAATTCTCACTATTTCTTAGATTCATGGACCCAATTCAATTCAGTGGGATCTTTCATTCACATTTTTTTCCACCAAGAACGTTTTCTAAAACTCTTTGACCCCCGAATTTTGAGTATCCTACTTTCACGCAATTCACAGGGGTCAACAAGCAATCGATATTTCACGATCAAGGGTGTAATACTCTTTGTAGTAGCGGTCCTTATATATCGTATTAACAATCGAAATATGGTCGAAAGAAAAAATCTCTATTTGAGAGGGCTTCTTCCTATACCTATGAATTCCATTGGACCCAGAAATGATACATTGGAAGAATCCGTTGGGTCTTCCAATATCAATAGGTTGATTGTTTCGCTCCTGTATCTTCCAAAAGGAAAAAAGATCTCTGAGAGTTGTTTCCTGAATCCGAAAGAGAGTACTTGGGTTCTCCCAATAACTAAAAAGTGTAGCATGCCTGAATCTAACTGGGGTTCGCGGTGGTGGAGGAACTGGATCGGAAAAAAGAGGGATTCTAGTTGTAAGATATCTAATGAAACCGTCGCTGGAATTGAGATCTTATTCAAAGAGAAAGATATCAAATATCTGGAGTTTCTTTTTGTATATTATATGGATGATCCGATCCGCAAGGACCATGATTGGGAATTGTTTGATCGTCTTTCTCTGAGGAAGAGGCGAAATAGAATCAACTTGAATTCGGGACCGCTATTCGAAATCTTAGTGAAACACTGGATTTCTTATCTCATGTCTGCTTTTCGTGAAAAAATACCAATTGAAGTGGAGGGTTTCTTCAAACAACAAGGGGCTGGGTCAACTATTCAATCAAATGATATTGAGCATGTTTCCCATCTCTTCTCGAGAAACAAGTGGGCTATTTCTTTGCAAAATTGTGCTCAATTTCATATGTGGCAATTCCGCCAAGATCTCTTCCTTAGTTGGGGGAAGAATCCGCACGAATCGGATTTTTTGAGGAACGTATCGAGAGAGAATTTGATTTGGTTAGACAATGTGTGGTTGGTAAACAAGGATCGGTTTTTTAGAAAGGTACGGAATGTATCGTCAAATATTCAATATGATTCCACAAGATCTAGTTTCGTTCAAGTAACGGATTCTAGCCAACTGAAAGGATCTTCTGATCAATCCAGAGATCATTTGGATTCCATTAGTAATGAGGATTCGGAATATCACACATTGATCAATCAAAGAGAGATTCAACAACTAAAAGAAAGATCGATTCTTTGGGATCCTTCCTTTCTTCAAACGGAAGGAACAGAGATAGAATCAGACCGATTCCCGAAATGCCTTTCTGGATATTCCTCAATGTCCCGGCTATTCACGGAACGTGAGAAGCAGATGATTAATCATCTGCTTCCGGAAGAAATCGAAGAATTTCTTGGGAATCCTACAAGATCCGTTCGTTCTTTTTTCTCTGATAGATGGTCAGAACTTCATCTGGGTTCGAATCCTACTGAGAGGTCCACTAGAGATCAGAAATTGTTGAAGAAACAACAAGATCTTTCTTTTGTCCCTTCCAGGCGATCGGAAAATAAAGAAATGGTTAATATATTCAAGATAATTACGTATTTACAAAATACTGTCTCAATTCATCCTATTTCATCAGATCCGGGGTGTGATAGGGTTCCGAAGGATGAACCGGATATGGACAGTTCCAATAAGATTTCATTCTTGAACAAAAATCCATTTTTTGATTTATTTCATCTATTCCATGACCGGAACAGGCGAGGATACACGTTACACCACGATTTTGAATCAGAAGAGAGATTTCAAGAAATGGCAGATCTATTCACTCTATCAATAACCGAGCCGGATCTGGTGTATCATAAGGGATTTGCCTTTTCTATTGATTCCTACGGATTGGATCAAAAACAATTCTTGAATGAGGCCAGGGATGAATCGAAAAAGAAATCTTTATTGGTTCTACCTCCTATTTTTTATGAAGAGAATGAATCTTTTTCTCGAAGGATCAGAAAAAAATGGGTCCGGATCTCCTGCGGGAATGATTTGGAAGATCCAAAACCAAAAATAGTGGTATTTGCTAGCAACAACATAATGGAGGCAGTCAATCAATATAGATTGATCCGAAATCTGATTCAAATCCAATATAGTACCTATGGGTACATAAGAAATGTATTGCATCGATTCTTTTTAATGAATCGATCCGATCGCAACTTCGAATATGGAATTCAAAGGGATCAAATAGGAAAGGATACTCTGAATCATAGAACTATAATGAAATATACGATCAACCAACATTTATCGAATTTGAAAAAGAGTCAGTTCGATCCTCTTATCTTGATTTCTCGAACCGAGAAATCCATGAATCGGGATCCTGATGCATATAGATACAAATGGTCCAATGGGAGCAAGAATTTCCAGGAACATTTGGAACATTTCGTTTCTGAGCAGAAGAGCCGTTTGCAAGTAGTGTTCGATCAATTACGTATTAATCAATATTCGATTGATTGGTCTGAGGTTATCGACAAAAAAGATTTGTCTAAGCCACTTCGTTTCTTTTTGTCCAAGTCACTTCTTTTTTTGTCCAAGTTGCTTTTCTTTTTGTCTAACTCACTTCCTTTTTTCTGTGTGAGTTTCGGGAATATCCCCATTCATAGGTCCGAGATCTACATCTATGAATTGAAAGGTCCGAATGATCAACTCTGCAATCAGTTGTTAGAATCAATAGGTCTTCAAATTGTTCATTTGAAAAAATGGAAACCCTTCTTATTGGATGATCATGATACTTCCCGAAAATCGAAATTCTTGATCAATGGAGGAACAATATCACCCTTTTTGTTCAATAAGATCCCAAAGTGGATGATTGACTCATTCCATACTAGAAATAATCGCAGGAAATCCTTTGATAACACGGATTCCTATTTCTCAATGATATCCCACAATCAAGACAATTGGCTGAATCCCGTGAAACCATTTCATAGAAGTTCATTGATATCTTCTTTTTATAAAGCAAATCGACTTCGATTCTTGAATAATCCACATCACTTCTGCTTCTATTGTAACACAAGATTCCCCTTTTCTGTGGAAAAGGCCCGTATCTATAATTATGATTTTACGTATGGACAATTCCTCAATATCTTGTTCATTCGCAACAAAATATTTTCTTTGTGCGTCGGTAAAAAAAAACATGCTTTTGGGGGGAGAGATACTATTTCACCAATCGAGTCACAGGTATCTAACATATTCATACCTAACTATTTTCCACAAAGTGGTGACGAAACGTATAACTTGTACAAATCTTTCCATTTTCCAAGTCGATACGATCCATTCGTTCGTAGAACTATTTACTCGATCGCAGACATTTCTGGAACACCTCTAACAGAGGGACAAATAGTCAATTTTGAAAGAACTTATTGTCAACCTCTTTCAGATATGAATCTATCTGATTCAGAAGGGAAGAACTTGCATCAGTATCTCAATTTCAATTCAAACATGGGTTTGATTCACACTCCATGTTCTGAGAAATATTTACCATCCGAAAAGAGGAAAAAACGGAGTCTTTGTCTAAAGAAATGCGTTGAGAAAGGGCAGATGTATAGAAGAGATAGTGCTTTTTCAACTCTCTCAAAATGGAATCTATTCCAAACATATATGCCATGGTTCCTTACTTCGACAGGGTACAAATATCTAAATTTGATATTTTTAGATACTTTTTCAGACCTATTGCCGATACTAAGTAGCAGTCAAAAATTTGTATCCATTTTTCATGATATTATGCATGGATCAGGTATATCATGGCGAATTCTTCAGAAAAAATTGTGTCTTCCACAATGGAATCTGATAAGTGAGATTTCGAGTAAGTGTTTACATAGTCTTCTTCTGTCCGAAGAAATGATTCATCGAAATAATGAGTCACCATTGATATCGACACATCTGAGATCGCCAAATGTTCGGGAGTTCCTCTATTCAATCCTTTTCCTTCTTCTTGTTGCTGGATATCTCGTTCGTACACATCTTCTCTTTGTTTCCCGGGCCTCTAGTGAGTTACAGACAGAGTTCAAAAAGGTCAAATCTTTGATGATTCCATCATCTATGATTGAGTTGCGAAAACTTCTGGATAGGTATCCTACATCTGAACCGAATTCTTTCTGGTTAAAGAATCTCTTTCTAGTTGCTCTGGAACAATTAGGAGATTCTCTAGAAGAAATACGGGGTTCTGCTTCTGGCGGCAACATGCTTGGTCCCGCTTATGGGGTCAAATCAATACGTTCTAAGAAGAAATATTTGAATATCAATCTCATCGATCTCATACCAAATCCCATCAATCGAATCACTGTTTCGAGAAATACGAGACATCTAAGTCATACAAGTAAAGAGATCTATTCATTGATAAGAAAAAGAAAAAACGTGAACGGGGATTGGATTGATGATAAAATAGAATCCTGGGTCGCGAACAGTGATTCGATTGATGATGAAGAAAGAGAATTCTTGGTTCAGTTCTCCGCCTTAACGACAGAAAAAAGGATTGATCAAATTCTATTGAGTCTGACTCATAGTGATCATTTATCAAAGAATGACTCTGGTTATCAAATGATTGAACAACCGGGAGCAATTTACTTACGATACTTAGTTGACATTCATAAAAAGTATCTATTGAATTATGAGTTCAATACATCCTGTTTAGCAGAAAGACGGGTATTCCTTGCTCATTATCAGACAATCACTTATTCACAAACTTCGTGTGGGACTAATACTTTTCATTTCCCATCTCATGGAAAACCCTTTTCGCTCCGCTTAGCCTTATCCCCCTCTAGGGGGATTTTAGTGATAGGTTCTATAGGAACTGGACGATCCTATTTGGTCAAATACCTAGCGACAAACTCCTATGTTCCTTTCATTACGGTATTTCTGAACAAGTTCCTGCCTAAAGGTTTTCTTATTGATGATATCAATATTGATGATAGTGACGATATTGATGATAGTGACAATATTGATGCTAGTGACGATATTGATGCTAGTGACGATATCGATCGTGACCTTGATACGGAGCTGGAACTGCTAACTATGATGAATGCGCTAACTATGGATATGATGCCGGAAATAGACCGATTTTATATCACCCTTCAATTCGAATTAGCAAAAGCAATGTCTCCTTGCATAATATGGATTCCAAACATTCATGATCTGGATGTGAATGAGTCGAATTACTTATCCCTCGGTCTATTAGTGAACCATCTCTCTGAAAGATGTTCCACTAGAAATATTCTTGTTATTGCTTCGACTCATATTCCCAAAAAAGTGGATCCCGCTCTAATAGCTCCGAATAAATTAAATACGTGCATTAAGATACGAAGGCTTCTTATTCCACAACAACAAAAGCACTTTTTCACTCTTTCATATACTAGGGGATTTCACTTGGAAAAGAAAATGTTCCATACTAATGGATTCGGGTCCATAACCATGGGTTCCAATGCACGAGATCTTGTAGCACTTACCAATGAGGCCCTATCGATTAGTATTACACAGAAGAAATCAATTATAGACACTAATACAATTAGATCCGCTCTTCATAGACAAACTTGGGATTTGCGATCCCAGGTAAGATCGGTTCAGGATCATGGGATCCTTTTCTATCAGATAGGAAGGGCTGTAGCACAAAATGTACTTCTAAGTAATTGCCCCATAGATCCTATATCTATCTATATGAAGAAGAGATCATGTAACGAAGGGGATTCTTATTTGTCCAAATGGTACTTCGAACTTGGAACGAGCATGAAGAAATTAACGATACTTCTTTATCTTTTGAGTTGTTCTGTCGGATCGGTCGCTCAAGATCTTTGGTCTCTACCCGGACCCGATGAAAAAAATGGGATCACTTCTTATGGACTCGTTGAGAATGATTCTGATCTAGTTCATGGCCTATTAGAAGTAGAAGGCGCTTTGGTGGGATCTTCACGGACAGAAAAAGATTGCAGTCAGTTTGATAATGATCGAGTGACATTGCTTCTTCGGCCCGAACCGAGGAATCCCTTAGATATGATGCAAAACGGATTTTGTTCTATCTTTGATCAGAGATTTCTCTATGAAAAATACGAATCGGAGTTTGAAGAAGGGGAGGGAGAAGGAGCCCTTGACCCGCAACAGATAGAGGAGGATTTATTCAATCACATAGTTTGGGCTCCTAGAATATGGCGCCCTTGGGGCTTTCTATTTGATTGTATCGAAAGGCCCAATGAATTGGGATTTCCCTATTGGTCCAGGTCATTTCGGGGCAAGCGGATCATTTATGATGAAGAGGATGAGCTTCAAGAGAATGATTCGGAGTTCTTGCAGAGTGGAACCATGCAGTACCAGACACGAGATAGATCTTCCAAAGAACAAGGCCTTTTTCGAATAAGCCAATTCATTTGGGACCCTGCAGATCCGCTCTTTTTCCTATTCAAAGATCAGCCCCCTGGCTCTGTGTTTTCACATCGAGAATTATTTGCAGATGAAGAGATGTCAAAGGGGCTTCTTACTTCCCAAACAGATCCTCCTACATCTATATATAAACGCTGGTTTATCAAGAATACACAAGAAAAGCACTTCGAATTGTTGATTAATCGTCAGAGATGGCTTAGAACCAATAGTTCATTATCTAATGGATCTTTCCGTTCTAATACTCTATCCGAGAGTTATCAGTATTTATCAAATCTGTTCCTATCTAACGGAACGCTATTGGATCAAATGACAAAGACATTGTTGAGAAAAAGATGGCTTTTCCCGGATGAAATGAAAATTGGATTCATGATGCCTAGATCGCGGATAAATGGAAATTTTATTGATAAGACCTTTTCAATTGTAGCCAATATCTTATTACGAATAATTCCGACAACTTCAGGAGAAAAAGAGGCATTTACCTATTACAGAGATGGGATGTCAGCTCAATCCGAAGGAAATTATGCGGAAGCTTTACAGAATTATTATGAAGCTATGCGACTAGAAATTGATCCCTATGATCGAAGTTATATACTCTATAATATAGGTCTTATCCATACAAGTAATGGAGAACATACGAAAGCTTTGGAATATTATTTTCGAGCACTAGAACGAAACCCATTCTTACCCCAAGCTTTTAATAATATGGCCGTGATCTGTCATTACCGGGGAGAACAGGCCATTCGCCAGGGAGATTCTGAAATTGCGGAGGCTTGGTTTGATCAAGCAGCTGAGTATTGGAAACAGGCTATAGCGCTTACTCCTGGTAATTATATTGAAGCACATAATTGGTTGAAGATCACGGGGCGTTTCGAAATGAGTTGGCGATCAGAAGATATATGGATAGAACTTATAACGGGGTCTCGAAAACTAAGTAATTTATGCTGGGCCCTTATCCTTTTTTTAGGTTCATTAGGATTCTTATTGGTTGGAACTTCCAGTTATCTTGGTAGAAATTTGATATCTTTTTTTCCGTCTCAGCAAATCATTTTTTTTCCACAAGGGATCGTGATGTCTTTCTACGGGATCGCGGGTCTCTTTATTAGTTCCTATTTGTGGTGCACAATTTCCTGGAATGTAGGTAGTGGTTATGATCGATTCGATAGAAAGGAAGGGATAGTGTGTATTTTTCGTTGGGGATTTCCTGGAAAAAATCGTCGCATATTCCTCCGATTCCTTATAAAGGATATTCAGTCCGTTAGAATAGAAGTTAAAGAGGGTATTTATGCTCGTCGTGTCCTTTATATGGATATCAGAGGCCAGGGGGCCATTCCCTTGACCCGTACTGATGAGAATTTGACTCCACGAGAAATTGAACAAAAAGCCGCCGAATTGGCCTATTTCTTGCGCGTACCAATTGAAGTCTTT
>Notelae_gifolia
ATGCAAACAAATAGGGGGGAAGAAAACTCTATGGAAAGGTGGTGGTTTAATTCGATGGTGTTTAAGAAGGAGTTAGAACGCAGGTATGGAATAAATAAATCAATGGACAATCTTGGTCCTATTGAAAATACTAGTCAAAGTGAAGATACGAATAGAAAAGCTAAAAACATTCATAGTTGGAGGGGTCGTGACAATTCTAGTTACAGTAATGTTGATCATTTATTCGGCATCAAAGACATTCGGAATTTCATCTCTGATGATACTTTTTTAGTTAGAGATAGTAATGGAGACAGTTATTCTATCTATTTTGATATTGAAAATCAGATTTTTGAAATTGACAATGATCATTCTTTTCTGAGTGAACTAGAAAGTTCTTTTTATAGTAATCGGAATTCTAGTTATCTGAATAATGGATCTACGAGTGAAGATCCCCGTTCCATGTATGATACTCAATATAGTTGGAATAATCACATTAATAGTTGTATTGACAGTTATCTTCAGTCTCAAATCTATATGGATACGTCCATTGTAAGTGATAGTAGTGACAGTTACATTTCTAGGTGTATTTTTGGTAAACATACAAATAGTAGTGAAAGCGCGAGGTCCGGTATACGAACCCACACGAAGAGTAGTGATTTAACTCTAAGAGAAAGGTCTAATGATCTCGATGTAACTCAAAAATACAGGCATTTGTGGGTTCAATGCGAAAATTGTTATGAATTAAATTATAAGAAATTTTTGAAATCAAAAACAAATATTTGTGAACAATGTGGATATCATTTGAAAATGAGTAGTTCAGATAGAATCGAACTTTCGATCGATCCCGGTACTTGGCATCCTATGGATGAAGACATGGTCTCTCTGGATCCCATTGGATTTCATTCGGAGGAGGAGCCTTATAAAGATCGTATTGATTCTTATCAAAGAAAGACAGGATTAACTGAGGCTGTTCAAACAGGCATAGGTCAACTAAATGGTATTCCCGTAGCAATTGGGGTTATGGATTTTCAGTTTATGGGGGGTAGTATGGGATCCGTAGTCGGGGAGAAAATCACCCGTTTGATTGAGTACGCTACCGATCAATTTCTACCTCTTATTGTAGTGTGCGCTTCCGGGGGGGCACGCATGCAAGAAGGAAGTTTGAGCTTGATGCAAATGGCTAAAATATCGTCTGCTTTATATGATTATCAATCAAATAAAAAGTTATTTTATGTATCAATCCTTACATCTCCTACTACTGGTGGGGTAACAGCTAGTTTTGGTATGTTGGGAGATATCATTATTGCTGAACCCAATTCCTATATTGCATTTGCGGGTAAAAGAGTAATTGAACAAACATTGAATAAAACAGTACCTGAAGGTTCACAAGCGGCTGAATATTTATTCCAGAAGGGCTTATTTGACCTAATTGTACCACGTAATCCTTTAAAAAGCGTTCTGAGTGAGTTATTTAAGCTCCACGCTTTCTTTCCTTTGAATTTCGAGCCGACGAAATTAGTAATATTATCCGTGAACGTATTGAACAATATAATAGAGAAGTAAAGATTGTAAATACTGGTACCGTACTTCAAGTAGGCGATGGCATTGCTCGTATTCATGGTCTTGATGAAGTAATGGCGGGTGAATTAGTAGAATTTGAAGAAGGTACAATAGGTATTGCTTTGAATTTGGAATCAAATAATGTTGGTGTTGTATTAATGGGTGATGGTTTAATGATACAAGAAGGAAGTTCTGTAAAAGCAACAGGAAGAATTGCTCAGATACCAGTGAGCGAGGCCTATTTGGGTCGTGTTATAAATGCCCTGGCTAAACCTATTGATGGTAGAGGTGAAATTTCAGCTTCGGAATCTCGATTAATTGAATCTCCCGCTCCAGGTATTATTTCGCGGCGTTCCGTATATGAGCCTCTTCAAACCGGGCTTATTGCTATTGATTCGATGATCCCTATAGGACGTGGTCAGCGAGAATTAATTATTGGGGACAGACAGACCGGTAAAACAGCAGTAGCCACAGATACGATTCTCAATCAACAAGGTCAAAATGTAATATGTGTTTATGTAGCTATTGGTCAAAAAGCATCTTCTGTGGCTCAGGTAGTAACTACTTTACAGGAAAGGGGGGCGATGGAATACACTATTGTGGTAGCCGAAACGGCGGATTCCCCTGCTACATTACAATACCTTGCTCCTTATACAGGAGCAGCTTTGGCTGAATATTTTATGTACCGTAAACAACACACTTTAATCATTTATGATGATCTCTCCAAACAAGCCCAAGCTTATCGCCAAATGTCTCTTCTATTACGAAGACCGCCTGGTCGTGAAGCTTATCCAGGGGATGTTTTTTATTTGCATTCACGCCTTTTGGAAAGAGCCGCTAAATCAAGTTCTAGTTTAGGTGAAGGAAGTATGACCGCCTTACCAATAGTTGAAACTCAATCGGGAGATGTTTCGGCTTATATTCCTACTAATGTAATTTCCATTACTGATGGACAAATATTCTTATCCGCCGATCTATTCAATGCTGGAATCAGACCTGCTATTAATGTGGGTATCTCCGTTTCCAGAGTAGGGTCTGCAGCTCAAATTAAAGCCATGAAACAAGTAGCTGGTAAATTAAAATTGGAACTGGCGCAATTCGCAGAATTAGAAGCCTTTGCACAATTTGCTTCGGATCTCGATAAAGCTACTCAGAATCAATTGGCAAGAGGTCAACGATTACGTGAATTGCTTAAACAATCCCAAGCAGCTCCTCTCACGGTAGAAGAACAGATAATGACTATTTATACCGGAACAAATGGTTATCTTGATTCATTAGAAATTGGACAGGTAAGGAAATTTCTTGTTGAGTTACGTACTTACTTAAAAACTAATAAACCTCAGTTCCAAGAAATCATATCTTCTACTAAGACATTTACCGAGGAAGCAGAAGTCCTTTTGAAAGAAGCTATTCAGGAACAAACGGACCGATTCCTACTTATGAGAATTAATCCTACTACTTCTGGTTCTGGGGTTTCCACGCTTGAAAAACAAAACCTGGGCCGTATCGTCCAAATCATCGGTCCGGTACTAGATGTAGCCTTTCCGCCGGGCAAGATGCCTAATATTTATAACGCTCTGGTAGTTAAAGGTCGAGATACTGTTAGTCAAGCAATTAATGTGACTTGTGAGGTACAGCAATTATTAGGAAATAATCGAGTTAGAGCTGTAGCTATGAGTGCTACAGATGGTCTGATGAGAGGAATGGAAGTGATTGACACAGGAGCTCCTCTAAGTGTTCCGGTCGGTGGAGCGACTCTGGGACGAATTTTCAACGTGCTTGGAGAGCCTGTTGATAATTTAGGTCCTGTAGATATTCGTACAACATCTCCTATTCATAGATCTGCGCCTGCCTTTATACAGTTAGATACAAAATTATCTATTTTTGAAACAGGAATTAAAGTAGTAGATCTTTTAGCCCCTTATCGCCGTGGGGGAAAAATCGGACTATTTGGAGGAGCTGGAGTTGGTAAAACGGTACTCATTATGGAATTGATTAACAATATTGCCAAAGCCCATGGGGGCGTATCCGTATTTGGCGGAGTGGGTGAACGTACTCGTGAAGGAAATGATCTTTACATGGAAATGAAAGAATCTGGAGTGATTAATGAAGAAAATATTGCAGAATCAAAAGTGGCTCTAGTTTACGGCCAGATGAATGAACCGCCTGGAGCTCGTATGAGAGTTGGTTTGACTGCCCTAACTATGGCGGAATATTTCCGAGATGTTAATGAACAAGACGTACTTCTATTTATCGACAATATCTTCCGTTTCGTCCAAGCAGGATCCGAAGTATCGGCCTTATTGGGTAGAATGCCTTCCGCTGTCGGTTATCAACCTACCCTGAGTACCGAAATGGGTACTTTACAAGAAAGAATTACTTCTACCAAAGAAGGGTCCATAACTTCTATTCAAGCAGTTTATGTACCTGCAGACGATTTGACCGACCCTGCTCCTGCTACGACATTTGCACATTTAGATGCTACTACCGTACTATCAAGAGGATTAGCTGCCAAGGGGATCTATCCAGCAGTAGATCCTTTAGATTCAACGTCAACCATGCTTCAACCTCGGATCGTTGGTGAGGAACATTACGAAACTGCGCAAAGAGTTAAGCAAACTTTACAACGTTACAAAGAGCTTCAGGACATTATAGCTATCCTTGGGTTGGACGAATTATCCGAAGAGGATCGTTTAACCGTAGCAAGAGCACGAAAAATTGAGCGTTTCTTATCACAACCTTTTTTTGTAGCAGAAGTATTTACCGGTTCTCCAGGGAAATATGTTGGTCTAGCAGAAACCATTAGAGGGTTTCAATTGATCCTTTCCGGAGAATTAGATGGTCTTCCTGAACAGGCCTTTTATTTGGTAGGTAATATCGATGAAGCTACCGCGAAGGCTATGAACTTAGAAATGGAGAGCAATTTGAAGAAAATGACTTTAAATCTTTGTGTACTGACCCCTAATCGAATTGTTTGGGATTCAGAAGTGAAAGAAATCATTTTATATACTAATAGTGGTCAAATTGGCGTATTACCAAATCATGCCCCTATTGCTACAGCTGTAGATATAGGGATTTTGAGAATACGCTTTAAGGACCAATGGTTAACGATGGCTCTGATGGGTGGTTTTGCTAGAATAGGAAATAATGAGATCATTATTTTAGTAAATGATGCGGAAAAGGGTAGTGACATTGATCCACAAGAAGCTCAGCAAACTCTTGAAATAGCCGAAGCTAATTTGAGAAAAGCTGAAGGAAAGAGACAAATAATTGAGGCGAATCTAGCTCTCCGACGAGCTAGGACAAGAGTAGAGGCTGTCAATGTGATTTCCATGAAAAATGTAACCGATTCTTTCGTTTCTTTGGGCCACTGGCCATCTGCCGGGAGTTTCGGATTTAATACCGATATTTTAGCAACAAATCCAATAAATCTAAGTGTAGTGATTGGTGTATTGATCTTTTTTGGAAAGGGAGTATTAAGTGATTTATTAGATAATCGAAAACAGAGGATCTTGAATACTATTCGAAATTCAGAAGAACTGCGTGGGGGGGCCATTGAACAGCTGGAAAAAGCCCGGGCTCGCTTACGGAAAGTGGAAATGGAAGCAGATCAGTTTCGGGTGAATGGATACTCTGAGATAGAGCGAGAAAAATGGAATTTGATTAATTCAACTTCTAAGACTTTGGAACAATTAGAAAATTACAAAAATGAAACGATTCAGTTTGAACAGCAAAGGGCGATTAATCAAGTCCGACAACGGGTTTTCCAACAAGCCTTACAAGGAGCTTTAGGAACTCTGAATAGTTGTTTAAACAACGAGTTACATTTACGTACCATTAGTGCTAATATTGGCATGTTGGGAGCGATGAAAGAAATAACTGATATGAATCCACTGATTTCTGCCGCTTCTGTTATTGCTGCTGGATTGGCCGTAGGGCTTGCTTCTATTGGACCTGGAGTTGGTCAAGGGACTGCTGCGGGTCAAGCTGTAGAGGGTATCGCGAGACAGCCCGAGGCAGAGGGAAAAATACGAGGTACTCTATTGCTTAGTCTAGCTTTTATGGAAGCTTTAACAATTTATGGATTGGTTGTAGCATTAGCACTTTTATTTGCAAATCCTTTTGTTATGAATGTGTTATCATGTTCCATCAACACACTAAAAGGGTTATACGATATATCCGCTGTGGAAGTAGGCCAACATTTCTATTGGCAAATAGGGGGTTTCCAAGTCCATGGCCAAGTACTTATTACTTCTTGGGTTGTAATTGCTATCTTATTAGGTTCAGCTACTATAGCTGTTCGGAACCCACAAACCATTCCGACTGGGGGTCAGAATTTCTTCGAATATGTTCTTGAATTCATTCGAGATGTGAGTAAAACTCAAATTGGAGAAGAATATGGCCCTTGGGTTCCTTTTATTGGAACTATGTTTCTATTTATTTTTGTTTCTAATTGGTCAGGAGCTCTTTTACCTTGGAAAATTATACAATTACCTCATGGAGAGTTAGCCGCACCCACGAATGATATAAATACTACCGTTGCTTTGGCTTTACTCACGTCAGTGGCATATTTCTATGCGGGTCTTACCAAAAAAGGATTAAGTTATTTCGGGAAATATATTCAACCAACTCCAATCCTTTTACCCATTAACATCTTAGAAGATTTCACAAAGCCCTTATCACTTAGTTTTCGACTTTTCGGGAATATCTTAGCGGATGAATTAGTAGTTGTTGTTCTTGTTTCTTTAGTACCTTCAGTGGTTCCTATCCCTGTCATGTTCCTTGGATTATTTACAAGTGGTATTCAAGCTCTTATTTTTGCAACTTTAGCCGCGGCTTATATAGGTGAATCTATGGAGGGCCATCATATGATATTTTCAACCTTAGAGCATATATTAACTCATATTTCTTTTTCGATTGTTTCAATTGTAATTACAATTCATTTGATAACCTTTTTAGTCGATGAAATCATAAAACTCTACGATTCATCAGAAAAGGGCATGATAATTACTTTTTTCTGTATAACAGGATTATTAGTTACTCGTTGGATTTATTCGGGACATTTTCCACTAAGTAATTTATATGAATCATTAATCTTCCTTTCATGGAGTTTCTCCCTTATTCATATAGTTCCGTATTTCAAAAAAAATAAAAAAATTTTAAGCGCAATAATCGGCCCAAGTGCTATTTTTACCCAAGGCTTTGCTACTTCAGGTCTTTTAACTCAAATACACGAATCTGAAATATTAGTACCCGCTCTTCAATCCGAGTGGTTAATAATGCACGTAAGTATGATGATATTGGGCTATGCAGCCCTTTTATGTGGATCATTATTATCAGTAGCACTTCTAGTCATTGCAGTTAGAAAAAGCAGAAAGTTTTTTTTTACAAGTAATCATTTATTAAATTTAAATGGGTCATTTTTCTTTAGTGAAATCGAATACATGAATGAAAGAAGCAATGTTTTACAAAATACTTCTTTTTTTTCTCCGAAGAATTATTACAGGTCACAATTTATTCAACAATTGGATTATTGGAGTTATCGGGTTATTAGTCTAGGATTTATCTTTTTAACCATAGGGATACTTTCTGGAGCAGTATGGGCTAACGAAGCATGGGGATCATATTGGAGTTGGGACCCAAAGGAAACTTGGGCATTTATTACTTGGATCGTATTCGCGATTTATTTACATATTCGAACCAATATAAAATGGAAGGGTATAAATTCCGCAATTGTGGCGTCTATTGGCTTTCTTATAATTTGGATATGCTATTTTGGGGTCAATCTATTAGGAATAGGACTACATAGTTATGGTTCATTTACATTAACATCTAATATGGCAAAAAATAAAGCATTCACTCCTCTTTTGTATTTTGCATCTATAGTATTTTTGCCCTGGTGGATTTCTCTCTCATTTACGAAAAGTATGGAATCTTGGGTTACTAATTGGTGGAATACTGGGCAATCTGAAATTTTTTTGAATGATATTCAAGAAAAGAGTATTCTAGAAAAGTTCATAGAATTAGAGGAAATCCTCTTCTTGGACGAAATGATCAAGGAATACTCGGAGACACATTTACAAAAGCTTGGTATAGGAATCCACAAAGAAACGATCCAATTAATCAAGATACACAATGAGGATCGTATCCATACGATTTTGCACTTCTCAACAAATATAATCTGTTTTGTTATTCTAAGTGGTTATTCTGTTTTTGGTAATGAAGAACTTGTTATTCTTAACTCTTGGGCTCAGGAATTCCTATATAACTTAAGCGACACAGTAAAAGCTTTTTCAATTCTTTTATTAACGGATTTATGTATCGGATTCCATTCACCCCACGGTTGGGAACTAATGATTGGCTCTGTCTACAAAGATTTTGGATTTGTTCATAATGATCAAATTATATCTGGTCTTGTTTCCACTTTTCCAGTCATTCTCGATACTATTTTAAAATATTGGATTTTCCGTTATTTAAATCGTGTATCTCCGTCACTTGTAGTTATTTATCATTCAATGAATGACATGCCTATTGGTGTTCCAAAAGTACCTTTCCGAATTCCTGGAGAGGAAGATGCAGCTTGGGTTGACGTATACAACCGACTTTATCGAGAAAGATTACTTTTTGTAGGCCAAGAAGTTGATAGCGAGCTCTCGAATCAACTTATTGGTCTTATGGTATATCTCAGTATCGAGGATGATACCAAAGATCTGTATTTGTTTATAAACTCTCCTGGCGGATGGGTAATACCTGGAGTAGCTGTTTACGATACTATGCAATTTGTGCGACCAGATGTCCATACAATATGCATGGGATTAGCCGCATCAATGGGATCTTTTATCTTGGTTGGAGGAGAAATTACCAAACGTCTAGCATTCCCTCACGCTAGGGTAATGATCCATCAACCTGCTAGTTCTTTTTATGAGGCACAAACGGGAGAATTTGTCCTGGAAGCGGAAGAACTGCTGAAACTACGCGAAACCCTCACAAAGGTTTATGTACAAAGAACGGGCAAACCCTTATGGGTTGTATCTGAAGACATGGAAAGAGATGTTTTTATGTCAGCAACAGAAGCCCAAGCTTATGGAATTGTTGATCTTGTAGCAGTTGAAATGAAAGAACAAAAATGGATTCATGAAGGTTTAATTACTGAATCGCTTCCCAATGGTATGTTCCGGGTTCGGTTAGATAATGAAGATCTGATCCTGGGTTATGTTTCAGGAAAGATCCGGCGTAGTTTTATACGGATACTGCCAGGAGATAGAGTCAAAATTGAAGTAAGTCGTTATGATTCAACCAGAGGACGTATAATTTATCGACTCCGCAACAAGGATTGGAAGGATATGGAGGAAATCCAAAGATATTTACAGCTAGATAGATCTCAACAACACGACTTCTTATATCCACTTATCTTTCAGGAGTATATTTATGGACTTGCTCATGATCAGGGTTTCAATAGATCTATTTTGTTGGAAAATCCAGGTTATGACAATAAATCCAGTTTACTAATTGTAAAACGGTTAATTACTCGAATGTATCAACAGAATCATTTTCTTATTTCTGCTAATGATTCTAACCAAAATCCATTTTTGGGGCGCAACAAGAATTTGTATCCTCAAATCATATCAGAGGGGTTTGCATTTATTGTAGAAATTCCATTTTCTCTACGATTAATACTTTCTCTAGAAGGGAAAAAAAAAAAGATAGTAAAATCTCATAATTTACGATCAATTCATTCAATATTTCCTTTTTTAGAGGACAATTTTTCACATTTAAATTTTGTGTTAGATATACTAATACCCCACCCCATCCATCTGGAAATCTTGGTTAAAACTCTTCGCTATTGGGTAAAAGATGCCTCTTCTTTGCATTTATTACGATTCTTTCTTCACGAGTATTGTAATTGGAATAGTCTTATTACTCCAAAGAAAGCCAGTTCTTCTTTTTCAAAAAGGAATCAAAGATTATTCTTCTTCTTATATAATTCTCATGTATGTGAATACGAATCTATTTTCGTCTTTCTACGTAACCAATCTTCTCATTTACGATCAACATCTTCTGGAGCTCTTCTTGAACGAATATATTTCTATGGAAAAATAGAACGTCTTGTAGACGTCTTTGTTAAGGATTTTCAGACCAATCTATGCTTGTTCAAGGATCCTTTCATGCATTATGTTAGGTATCAAGGAAAATCAATTCTGGCTTCAAAAGGGACGCCTCTTTTGATGAATAAATGGAAATATTACCTTGTAACTTTTTGGCAATGTTATTTTTCGCTGTGGTTTCATCCAAGAAGGATTTATCTAAACCAATTATCTAATCATTCCCTTGAATTTGTGGGCTATCTTTCAAGTGTGCGACTAAACGCTTCAGTGGTACGGAGTCAAATTCTAGAAAATTCATTTCTAATCAATAATGCTATTAAGAAGTTCGATACTCTTGTTCCAATTATTCCTCTGATTGGATCATTGGCTAAAGCGAAATTTTGTAACGTACTAGGGTATCCCATTAGTAAGCCGGTTCGGGCTGATTTATCAGATTCTGATATTATTGATCGATTTGGGCGTATATGCAGAAATCTTTCTCATTATCATAGCGGATCTTCCAAAAAAAAGAGTTTGTATCGAATAAAGTATATACTTCGACTTTCTTGTGCTAGAACTTTGGCTCGGAAACACAAAAGTACTGTACGTGCTTTTTTGAAAAGATTAGGCTCGGAATTATTGGAAGAATTTCTTATGTCGGAAGAACAAGTTCTTTCTTTGACCTTCCCAAAAGCTTCTTCCACTTTGCGGGGAGTATATAGAAGTCGGATTTGGTATTTGGATATTATTTGTATCAATGATCTGGTCAATCATAATGATAATTGATAATACAACAGAACTACAAGCCATCCATTCGTTTTCCAGATTGGAATTCTTAAAAGAAGTCTATGGGATCATATGGGTGCTTGTCCCTATTTTGACTCTTGTATTAGGAATCACACTAGGTGTACTAGTAATTGTTTGGTTAGAAAGAGAAATATCTGCAGGGATACAACAACGTATTGGACCTGAATACGCCGGCCCCTTGGGAATTCTTCAAGCTCTAGCAGATGGGGTAAAACTACTTTTCAAAGAGAATCTTTTTCCATCTAGAGGGGATACTCGTTTATTCAGTATCGGACCATCCATAGCAGTCATATCCATTTTACTAAGTTATTCAGTAATTCCTTTTGGTTATCGCCTTATTCTAGCCGATCTTAGTATTGGTGTTTTTTTATGGATCGCTGTTTCAAGTCTTGCTCCCGTTGGACTTCTTATGTCGGGATATGGATCAAATAATAAATATTCCTTTTTAGGTGGTTTAAGAGCTGCTGCTCAATCAATTAGTTATGAAATACCATTAACTCTATGTGTATTATCAATATCTCTACTATCTAACAGTTCAAGTACAGTTGATATAGTTGAAGCGCAGTCAAAATATGGTTTTTGGGGGTGGAATTTGTGGCGTCAACCTATAGGGTTTATCGTTTTTCTAATTTCTTCTCTAGCCGAGTGTGAGAGATTACCTTTTGATTTACCAGAAGCAGAAGAGGAATTAGTAGCAGGTTATCAAACCGAATATTCAGGTATCAAATTTGGTTTATTTTATGTTGCTTCGTATCTGAATCTACTAGTTTCTTCATTATTTGTAACAGTTCTTTACTTGGGGGGTTGGAATCTTTCTATTCCGTACATATTCGTTCCTGAGCTTTTTGAAAGAGGTAAAGTTTTTGGAACAATAATCGGTATCTTTATTACATTAGCTAAAACTTATTTGTTCTTGTTCATTTCTATTGCAACAAGATGGACTTTACCGAGACTGAGAATGGACCAACTATTAAATCTTGGATGGAAATTTCTTTTACCTATTTCTCTAGGTAATCTATTATTAACAACTTCATTCCAACTTCTTTCACTGATGATCTGGCATGTACAGAATGAAAACTTCATTCTCGATTCTACGAGAATTTTTATGAAAGCCTTTCATTTGCTTCTCTTCGATGGAAGTTTGATTTTCCCAGAATGTATCCTAATTTTTGGCCTAATTCTTCTTCTGATGATCGATTCAACCTCTGATCAAAAAGATATACCTTGGTTATATTTCATCTCTTCAACAAGTTTAGTAATGAGCATAACGGCCCTATTGTTCCGATGGAGAGAAGAACCTATGATTAGCTTTTCGGGAAATTTCCAAACGAACAATTTCAACGAAATCTTTCAATTTCTTATTTTACTATGTTCAACTCTATGTATTCCTCTATCCGTAGAGTACATTGAATGTACAGAAATGGCTATAACAGAGTTTCTCTTATTCGTATTAACAGCTACTCTAGGAGGAATGTTTTTATGCGGTGCTAACGATTTAATAACTATCTTTGTAGCTCCAGAATGTTTCAGTTTATGCTCCTACCTATTATCTGGATATACCAAGAAAGATGTACGGTCTAATGAGGCTACTATGAAATATTTACTCATGGGTGGGGCAAGCTCTTCTATTCTGGTTCATGGTTTCTCTTGGCTATATGGTTCATCCGGGGGAGAGATCGAGCTTCAAGAAATAGTGAATGGTCTTATCAATACACAAATGTATAACTCCCCAGGAATTTCAATTGCGCTCATATTCATCACTGTAGGAATTGGGTTCAAGCTTTCCCCAGCCCCTTCTCATCAATGGACTCCTGACGTATACGAAGGATCTCCCACTCCAGTCGTTGCTTTTCTTTCTGTTACTTCGAAAGTAGCTGCTTCAGCTTCAGCCACTCGAATTTTCGATATTCCTTTTTATTTCTCATCAAACGAATGGCATCTTCTTCTGGAAATCCTAGCTATTCTTAGCATGATATTGGGAAATATCATTGCTATTACTCAAACAAGCATGAAACGTATGCTTGCATATTCGTCCATAGGTCAAATCGGATATGTAATTATTGGAATAATTGTTGGAGACTCAAATGATGGATATGCAAGCATGATAACTTATATGCTGTTCTATATCTCCATGAATCTAGGAACTTTTGCTTGCATTGTATTATTTGGTCTACGTACCGGAACTGATAACATTCGAGATTATGCAGGATTATACACGAAAGATCCTTTTTTGGCTCTCTCTTTAGCCCTATGTCTCTTATCCCTAGGAGGTCTTCCTCCACTAGCAGGTTTTTTCGGAAAACTCTATTTATTCTGGTGTGGATGGCAGGCAGGCCTATATTCCTTGGTTTTAATAGGACTCCTTACAAGCGTTGTTTCTATCTACTATTATCTAAAAATAATCAAGTTATTAATGACTGGACGAAACCAAGAAATCACCCCTCACGTGCGAAATTATAGAAGATCTCCTTTAAGATCAAACAATTCCATCGAATTGAGTATGATTGTATGTGTGATAGCATCTACTATACCTGGAATATCAATGAACCCGATTATTGCAATTGCTCAGGATACCCTTTTTATGTTTTTGCTTTACGAATATGATATTTTTTGGGCATTTCTAATAATATCAAGTCTTATTCCTATTTTGGCATTTTTCATTTCCGGGATTTTAGCCCCGATTAGGAAAGGGCCGGAGAAACTTTCTAGTTATGAATCGGGTATAGAACCAATGGGCGACGCTTGGTTACAATTTCGAATCCGTTATTATATGTTTGCTCTCGTTTTTGTTGTTTTTGATGTTGAAACGGTTTTTCTTTATCCATGGGCAATGAGTTTCGATGTATTGGGTGTATCTGTATTTATAGAAGCTTTAATTTTCGTGCTTATCTTAATTGTTGGTTTAGTTTATGCATGGCGAAAGGGGGCATTGGAATGGTCTACGAATCATTTTCCTTGGTTAACAATAATTGTTATTTTGCCAATATCTGCGGGTTCCTTAATTTTCTTTCTTCCCCATAGAGGAAATAGGGTAATTCGTTGGTATACTATATGTATATGTATTTTAGAACTTCTTATAACGACTTATGCATTCTGTTATCATTTCCAATCGGGCGATCCATTAATCCAACTAGTGGAGGATTATAAATGGATCGATTTTTTTGATTTCCATTGGAGATTAGGAATAGATGGCCTTTCTATAGGACCCATTTTACTGACGGGATTCATCACTACTTTAGCTACTTTAGCGGCTCGGCCAGTTACTCGGGATTCTCGACTATTTCATTTCTTGATGTTAGCAATGTACAGCGGTCAAATAGGATTATTTTCTTGTCGGGACCTTTTACTTTTTTTCCTCATGTGGGAGTTAGAATTAATTCCCGTTTATCTACTTCTATCGATGTGGGGAGGAAAAAAACGTTTGTACTCAGCTACCAAATTTATTTTGTACACGGCGGGGGGTTCCGTTTTTCTTTTAATGGGAGTTCTGGGTATCGGTTTATATGGTTCTAATGAACCAACATTAAATTTAGAAATATTAGCCAATCAGTCCTATCCTGTGGCCTTGGAAATAATATTTTATATTGGATTTTTTATTGCTTTTGCTGTCAAATTGCCGATTATACCCCTACATACATGGTTACCAGATACCCATGGAGAAGCGCATTATAGTACTTGTATGCTTCTAGCCGGAATCTTATTAAAAATGGGAGCGTATGGATTAGTTCGGATCAATATGGAATTATTACCACATGCTCATTCTATATTTTCTCCTTGGTTGATGATAGTAGGCGCAATGCAAATAATTTATGCAGCTTCAACATCTCTCGGTCAACGGAATTTAAAAAAAAGAATAGCCTATTCCTCTGTATCTCATATGGGTTTCATAATTATAGGAATTGGTTCTATCACCGATACAGGGCTCAACGGAGCCCTTTTACAAATAATCTCTCATGGATTTATTGGTGCTGCACTTTTTTTCTTGGCAGGAACGACTTATGATAGAATACGTCTTGTTTATCTTGACGAAATGGGTGGAATAGCTATCCCAATGCCAAAAATATTCACGATGTTCAGTAGCTTTTCGATGGCCTCCCTTGCATTACCAGGTATGAGTGGTTTTGTTGCCGAATTAATAGTCTTTTTTGGACTAATTACCGGTCAAAAATACCTTTTAATGCCAAAAATACTAATTACTTTTGTAATGGCAATTGGAATGATATTAACTCCTATTTATTCATTATCTATGTCACGCCAGATGTTCTATGGATACAAGATATTTAATGCTCCAAACTCTTATTTTTTTGATTCTGGACCGCGAGAGTTATTTCTTTCAATCTCTATCTTTTTACCCATACTAGGTATTGGTATGTACCCCGATTTTGTTCTTTCACTATCAGTTGACAAGGTCGAAGTTATTCTATCTAATTCTTTTTATAGAATGATGCTTGAACATGTACTTGTTTTGAGTGCCTATTTATTTTCCATCGGTATCTACGGATTGATCACAAGTCGAAATATGGTTAGAGCCCTTATGTGTCTTGAACTTATATTAAATTCAGTTAATATAAATTTTGTAACATTTTCTGGTTTTTTTGATAATCGTCAATTAAGAGGAGATATTTTCTCCATTTTTGTTATAGCTATTGCAGCCGCTGAAGCAGCTATTGGACCGGCTATTGTTTCATCAATTTATCGTAACAGAAAATCAACTCGTATTAACCAATCCAATTTGTTGAATAAAATGGAACAGACATATCAATATGCGTGGATCATACCTTTTGTTCCACTTCCAGTTCCTATGTTAATAGGAGTCGGACTTCTTCTTTTTCCGACGGCAACAAAAAATCTTCGTCGTATGTGGGCCTTTCCGAGTATTTTATTGTTAAGTATAGTCATGATTTTTTCAATTAATCTGTCTATTCAGCAAATAAATAGTAGTTGTATCTATCAATATGTATGGTCTTGGACCATCAATAATGATTTTTCTTTAGAATTCGGCTACTTGATCGATCCACTTACTTCTATTATGTCAATTTTAATCACTACTGTTGGAATTATGGTTCTTATTTATAGTGATAATTATATGGCTCATGATCAAGGATACTTGAGATTTTTTGCTTATATGAGTTTTTTCAGTACTTCCATGTTGGGATTAGTTACTAGTTCAAATTTGATACAAATTTATATTTTTTGGGAATTGGTTGGAATGTGTTCCTATCTATTAATAGGGTTTTGGTTCACACGACCTATTGCGGCAAATGCTTGTCAAAAAGCGTTTGTAACTAATCGTGTAGGGGATTTTGGTTTATTATTAGGAATTTTAGGTTTTTATTGGATAACAGGTAGTTTCGAATTTCGGGATTTATTCGAAATATTAAATAACTTGATTTATAATAATAAAGTCAATTCTTCATTTGTTACTTTGTGTGCTGCTCTATTATTTACCGGTGCAGTTGCGAAATCTGCACAATTTCCCCTTCATGTATGGTTACCTGATGCTATGGAGGGACCTACTCCTATTTCGGCTCTTATACATGCTGCTACTATGGTAGCAGCGGGAATTTTTCTTGTAGCTCGCCTTCTTCCTCTTTTTACAGTTATACCTTATATAATGAATTTCATCTCGTTCATAGGAATAATAACAGTATTATTAGGAGCTACTTTAGCTCTTGCTCAAAAAGACATTAAGAGGGGTTTAGCCTATTCGACCATGTCTCAATTGGGTTATATGATGTTAGCTCTAGGAATGGGATCTTATCGAAGTGCTTTATTTCATTTGATTACTCATGCTTATTCCAAAGCATTATTATTTTTAGGGTCTGGATCTATTATTCATTCAATGGAAACTATTGTTGGCTATTCTCCAGATAAAAGTCAGAATATGGCTCTTATGGGTGGTTTAACAAAACATGTACCCATTACCCAAATTTCTTTTTTATTAGGTACAATTTCTCTTTGTGGTATTCCACCTCTTGCTTGTTTTTGGTCAAAAGATGAAATTCTTAATGATAGTTGGTTGTATTCGCCGATTTTCGCAATAATAGCTTGGACCACAGCAGGATTAACCGCATTTTATATGTTTCGGATCTATTTACTTACTTTTGAAGGGCATTTAAACGTTCATTTTCAAAATTACAGTGGCAAACAAAATACCCCTTTCTATTCAATATCTCTATGGGGAAAAGGGGGTTCCAAAAGAATTAACAAAAATTTGCGTTTATTAAAAATGAATAATAGTCAAAGTTCTTCTTTTTTTTCAAAAAAGACATATCGAAGTGATAAAAATGTAAGAAACAGGGTAGAACCTTTTATTACTATTGTTCATTTTGAGAATAAAAATGATTATTCCTATCCTTATGAATCCGACAATACTATGTTATTTCCTTTACTTGTATTGGGCATCTTTACTTTGTTCGTTGGATCTCTAGGAATTCCTTTCAATCAAGAATTGGATATATTAACCAAATGGTTAACTCCGTCTATAAACCTTTTACATCAAAAGTTGAATGATTCGATTGATTGGTATGAATTTTTGAAAGATGCAATTTTTTCAGTTAGTATAGCTTATTTCGGAATATTTATAGCGTCCTTTTTATATAAACCCATTTATTCCTCTTTCAAAAATTTCGACTTAATAAATTTATTTGTTAAAACAGGTCCTAAGAGAAGTCTTTGGGACAAAATTCTAAATGGTCTATATAATTGGTCATATAATCGTGCTTATATAGATGCTTTTTATACAACATTCTTAACTGGGGCGGTAAGAGGATTAGCCCAATTAACTAATTTTTTTGATCGCCAAGTAATTGATGGAATTACGAATGGGGTTGGTGTTATGAGTTTCTTTGTAGGAGAAGGTATCAAATATGTAGGGGGTGGACGCATATCTTCTTATCTTTTCTTCTATTTATCTTGTGTATCAATATTTTTATTAGGTCTTTATTTTCCGGTTTTTATGGGTTTACCTGGACCAATACATGATTTTCTTTTAGTCTTTCTGGGATCGGGTCTTATATTAGGAAGTCTAGGAGTAGTATTACTTCCCAATCCAATTTATTCGGCCTTTTCGTTGGGATTGGTTCTTTTTTGTATATCCTTATTCTATATTCTATCGAACTCGTATTTTGTAGCTGCTGCGCAGCTCCTTATTTATGTGGGAGCTATAAATATTTTAATCATTTTTGCTGTGATGTTCATGAGTGGTTCAGAATATTACAAAGATTTTCATCTTTGGACCGTTGGGGATGGAGTTACTTCAATAGTTTGTACAAGTCTTTTTATTTCACTAATTACTACTATTCCAGATACGTCATGGTACGGGATTATTTGGACTACAAAATCAAACCAGATTATAGAGCAAGATTTGATAAGTAATAGCCAACAAATTGGAATTCATTTATCAACAGATTTTTTTCTTCCATTTGAACTCATTTCAATAATTCTTTTAGTCGCTTTAATAGGTGCAATTGCAATAGCTCGTCAAATGATTGCACCAACTACAAGAAAAGACCTCATGATAGTCAATATGGGTCCTCACCACCCATCAATGCATGGTGTTCTTCGACTTATCGTTACTCTCGATGGTGAAGATGTTATTGACTGTGAACCAATATTGGGTTATTTACACAGAGGAATGGAGAAAATTGCGGAAAACCGAACAATTATACAATATTTGCCTTATGTAACACGTTGGGATTATTTAGCTACTATGTTCACAGAAGTAATAACCGTAAATGGACCCGAACAACTAGGCAATATTCAAGTACCTAAAAGGGCTAGCTATATCAGAGCCATTATGTTGGAGTTGAGTCGTATAGCTTCTCATTTGTTATGGCTTGGCCCTTTTATGGCAGATATTGGGGCACAGACCCCTTTCTTCTATATTTTTCGAGAACGAGAATTGATATATGACCTATTCGAAGCTGCCACCGGTATGCGAATGATGCATAATTATTTTCGTATCGGAGGAATAGCTGCTGATCTACCTCATGGATGGATAGATAAATGTTTGGATTTTTGTGATTATTTTTTAACAGGGGTTGCTGAATATCAAAAGCTTATTACACGGAATCCTATTTTTTTAGAACGAGTTGAGGGCGTAGGCATTATTGGAGGAGAAGAAGCACTAAATTGGGGTTTATCAGGACCAATGCTACGAGCTTCCGGAATACAATGGGACCTTCGTAAAGTTGATCATTATGAGTGTTACGACGAATTTGATTGGGAGGTTCAATGGCAAAAAGAAGGGGATTCATTAGCTCGTTATTTAGTACGAATCAGTGAAATGACAGAATCCATAAAAATTATCCAACAGGCTCTGGAAGGAATTCCAGGGGGGCCCTTTGAGAATTTAGAAATCCGACGCTTTGATAGAGTAAAAGATACTGAATGGAATGATTTTGAATATCGATTTATTAGTAAAAAACCTTCTCCAACTTTTGAATTGTCCAAACAAGAACTTTATGTAAGAGTCGAAGCACCAAAAGGAGAATTGGGAATTTTTCTGATAGGAGATCAGAGTGTTTTTCCTTGGAGATGGAAAATCCGCCCACCGGGTTTTATCAACTTGCAAATTCTGCCTCAGTTAGTTAAAAGAATGAAATTGGCTGATATTATGACGATACTAGGTAGTATAGATATCATTATGGGAGAAGTTGATCGTATGTTTCCTATGGTAACTGAGTTCATGAATTATGGTCAACAAACAATACGAGCTGCAAGGTACATTGGTCAAGGTTTCATGATTACCTTGTCCCATGTGAATCGTTTACCTGTAACTATTCAATACCCCTACGAAAAATTGATCACATCGGAACGTTTCCGAGGACGAATTCACTTTGAATTTGATAAATGCATTGCTTGTGAAGTATGTGTTCGTGTATGTCCTATAGATTTACCCGTTGTTGATTGGAAATTGGAAACGGATATTCGAAAGAAACGATTGCTTAATTACAGTATTGATTTTGGAATCTGTATATTTTGTGGTAATTGCGTTGAGTATTGTCCAACAAATTGTTTATCGATGACTGAAGAATATGAACTTTCTACTTATAATCGTCACGAATTGAATTATAATCAAATTGCTTTAGGTCGGTTACCGGTGTCAATAATTGACGATTACACAATTCGAACAATTTCGAATTCACCTCAAATAAAAAATGGAAAAAATAATGCAGGGTCGTTTGTCTGCTTGGCTAGTCAAGCATGGGCTAATTCATAGATCTTTGGGCTTTGATTATCAAGGAATAGAGACTTTACAAATAAAGCCCAAGGATTGGCATTCCATTGCTGTCATTTTATATGTATATGGTTACAATTATCTACGCTCCCAATGTGCCTATGATGTAGCACCTGGCGGACTGTTAGCTAGTGTGTATCATCTTACGAGAATAGAGTATGGTGTGGATCAACCAGAAGAGGTATGCATAAAAGTATTTGCCTCAAGGAGGAATCCTAGAATTCCGTCCGTTTTCTGGGTTTGGAAAAGTGTGGATTTTCAAGAACGAGAATCTTATGATATGTTGGGAATCTCTTATGATAATCATCCACGCTTGAAACGTATCTTAATGCCTGAAAGTTGGATAGGATGGCCCTTACGTAAGGATTATATTGCCCCCAATTTTTATGAAATACAAGATGCTCATATGAATTCCATTGAGTTTCCTTTACTTGATCAAACAGTCCAAAATTCAGTTATTTCAACTACATTAAATGATCTTTCAAATTGGTCAAGGCTCTCTAGTTTATGGCCGCTTCTCTATGGTACCAGTTGTTGTTTTATTGAATTTGCTTCACTAATAGGATCACGATTCGACTTTGATCGTTATGGATTAGTACCAAGATCGAGTCCTAGACAAGCGGATCTAATTTTAACAGCCGGAACAGTAACAATGAAAATGGCACCCTCTTTAGTGAGATTATATGAGCAAATGCCCGAACCAAAATATGTTATTGCTATGGGAGCCTGTACAATTACAGGAGGGATGTTCAGTACCGATTCTTATAGTACTGTTCGGGGAGTCGATAAGCTAATTCCCGTGGATGTCTATTTGCCAGGTTGTCCACCTAAACCGGAAGCAGTTATAGATGCTATAACAAAACTTCGTAAGAAAATATCTCGAGAAATCTATGAAGATAGAATTAGGTCTCAACAAGCAAATCGGTGTTTTACTACCAATCACAAGTTTCATGTTGGACGCAGTATGAATACTGGAAATTATGATCAAGGATTCCTTTATCAACCGCCATCTACTTCAGAGATCCCTACTGAAAACTTTTTCAAATATAAAAATTCAGTATCTTCTCACGAATTAGTGAATATGCAAACTAGAAATACTTTTTCTTGGATAAAGGAACAGATTACTCGATCTATTTCCGTATCGCTCATGATATATATAATAACTCGGACATCCATTTCAAGTGCATATCCCATTTTTGCACAGCAGGGTTATGAAAATCCACGAGAAGCGACTGGGCGTATTGTATGTGCCAATTGCCATTTAGCTAATAAGCCCGTGGATATTGAGGTTCCACAAGCGGTACTTCCTGATACTGTATTTGAAGCAGTTGTTCGAATTCCTTATGATAAGCAACTGAAACAAGTTCTTGCTAATGGTAAGAAAGGAGGTTTGAATGTAGGGGCTGTTCTTATTTTACCGGAGGGGTTTGAATTAGCCCCTACCGATCGTATTTCTCCCGAGATGAAAGAAAAGATAGGCAATTTGTCTTTTCAGAGCTATCGCCCCAATAAAAAAAATATTCTTGTGATAGGGCCTGTGCCTGGTCAGAAATATAGTGAAATCACCTTTCCTATTCTTTCCCCCGACCCTGCTACTAAGAAAGATGTTCACTTCTTAAAATATCCTATATACGTAGGCGGGAACAGGGGAAGGGGTCAGATTTATCCCGACGGAAGCAAGAGTAACAATACAGTTTATAATGCTACAGCAGCGGGTATAGTAAGCAAAATCATACGAAAAGAAAAGGGGGGATATGAAATATCCATAACAGATCCATCGGATGGACGTCAAGTGGTTGATATTATCCCTCCAGGACCAGAACTTCTTGTTTCAGAGGGTGAATCCATCCAATTTGATCAACCATTAACGAGTAATCCTAACGTGGGCGGATTTGGTCAGGGAGATGCAGAAATAGTACTTCAAGATCCATTACGTGTCCAAGGCCTTTTGTTCTTCTTGGCATCTGTTATTTTGGCACAAATCTTTTTGGTTCTTAAAAAGAAACAGTTTGAGAAGGTTCAATTGGCCGAAATGAATTTCATGAGTAAAGTCTATGATTGGTTCGAAGAACGTCTCGAGATTCAGGCGATTGCGGATGATATAACTAGTAAATACGTTCCTCCCCATGTGAATATATTTTATTGTTTAGGGGGAATTACGCTTACTTGTTTTTTAGTACAAGTAGCTACGGGGTTTGCTATGACTTTTTACTATCGTCCGACCGTTACAGAGGCTTTTGCCTCTGTTCAATACATAATGACGGAAGCTAACTTTGGTTGGTTAATCCGATCAGTTCATCGATGGTCCGCAAGTATGATGGTCCTAATGATGATCCTGCATGTTTTTCGTGTGTATCTCACGGGTGGATTTAAAAAACCTCGCGAATTGACTTGGGTTACAGGTGTGGTTCTGGGGGTATTGACCGCATCTTTTGGCGTAACTGGTTATTCCTTACCTCGGGACCAAATTGGTTATTGGGCGGTGAAAATTGTAACAGGTGTACCTGAAGCTATTCCTGTAATAGGATCGCCTTTGGTAGAATTATTGCGCGGAAGTGCTAGTGTGGGACAATCCACTTTGACTCGTTTTTATAGTTTACACACTTTTGTATTGCCACTTCTTACTGCTGTATTTATGTTAATGCACTTTCCAATGATACGTAAACAAGGTATTTCTGGTCCTTTAATGGGAGTGACAAAAAAACCTGATTTGAATGATCCTGTATTAAGAGCTAAATTGGCTAAAGGTATGGGTCATAATTATTACGGAGAACCCGCATGGCCCAATGATCTTTTATATATTTTTCCAGTAGTAATTCTAGGTACTATTGCATGTAACGTAGGCTTAGCGGTTCTAGAACCATCAATGATTGGTGAACCGGCAGATCCGTTTGCAACCCCTTTGGAAATATTACCTGAATGGTATTTCTTTCCCGTATTTCAAATACTTCGTACAGTGCCCAATAAATTATTGGGTGTTCTTTTAATGGTTTCAGTACCTGCGGGATTATTAACAGTACCCTTTTTAGAGAATGTTAATAAATTCCAAAATCCATTTCGTCGTCCAGTAGCGACAACCGTCTTTTTGATTGGTACTGCAGTCGCTCTTTGGTTGGGTATTGGTGCAACATTACCTATTGATAAATCCCTAACTTTAGGTCTTTTTATGATTGAAGTTTTTCTATTTGGAATCGTGTTAGGTCTAATTCCTATTACTTTGGCTGGATTATTCGTAACTGCATATTTACAATACAGGCGTGGTGATCAGTTGGACCTTATGCTTACTATAACTAGTTATTTCGGTTTTTTACTAGCGGCTTTAACTATAACTTCAGCTCTATTTATTGGTCTGAGCAAGATACGACTTATTATGGATATAGTAAGTCTCGCCTGGGCTGCTTTAATGGTAGTCTTTACATTTTCCCTTTCACTCGTAGTGTGGGGAAGAAGTGGACTTATGATTATTCGTTCGCCGGAACCAGAAGTCAAAATTTTGGTGGATAGGGATCCCGTAAAAACTTCTTTCGAGGAATGGGCCAGACCGGGCCATTTCTCAAGAACAATAGCTAAAGGACCTGATACTACCACTTGGATCTGGAACCTACATGCTGATGCTCACGATTTCGATAGCCATACCAGTGATTTGGAGGAGATCTCTCGAAAAGTATTTAGTGCCCATTTCGGTCAACTCTCCATCATCTTTCTTTGGCTGAGCGGTATGTATTTCCACGGTGCTCGTTTTTCCAATTATGAAGCGTGGCTAAGTGATCCAACTCACATTGGGCCTAGTGCCCAGGTGGTTTGGCCAATAGTGGGCCAAGAAATATTGAATGGTGATGTGGGCGGGGGTTTCCGAGGAATACAAATAACCTCTGGGTTTTTTCAGATTTGGCGAGCATCTGGAATAACTAGTGAATTACAACTCTATTGTACCGCAATCGGTGCATTGGTCTTTGCAGCGTTAATGCTTTTTGCTGGTTGGTTTCATTATCATAAAGCGGCCCCAAAATTGGCTTGGTTTCAAGATGTAGAATCTATGTTGAATCACCATTTAGCGGGGCTACTAGGACTTGGGTCTCTCTCTTGGGCGGGGCATCAAGTACATGTATCTTTACCGATTAACCAATTTTTAAACGCTGGAGTAGATCCTAAAGAGATACCGCTTCCTCATGAATTTATCTTGAATCGAGAACTTTTGGCTCAACTTTATCCAAGTTTTGCCGAGGGAGCAACCCCATTTTTCACCTTGAATTGGTCAAAATATGCGGAATTTCTTACTTTTCGTGGAGGATTAGATCCAGTAACTGGGGGTCTATGGCTGACCGATATTGCACACCATCATTTAGCTATTGCAATTCTGTTCCTGATAGCGGGTCACATGTATAGGACTAACTGGGGCATTGGCCATGGCCTAAAAGATATTTTAGAAGCTCATAAAGGTCCATTTACAGGTCAGGGTCATAAAGGCCTATATGAGATCCTAACAACGTCATGGCATGCTCAATTATCTCTTAACCTAGCTATGTTAGGCTCTTTAACCATTGTTGTAGCTCACCATATGTATTCCATGCCCCCTTATCCATATCTAGCTACTGACTATGGGACCCAACTGTCATTGTTTACACATCACATGTGGATTGGTGGATTTCTCATAGTTGGTGCTGCTGCGCATGCAGCCATTTTTATGGTAAGAGACTATGATCCAACTACTCGATACAACGATCTATTAGATCGTGTCCTTAGACATCGTGATGCAATCATATCACATCTCAACTGGGCATGTATCTTTCTAGGCTTTCACAGTTTTGGTTTATATATTCATAATGATACCATGAGCGCTTTAGGGCGTCCTCAAGATATGTTTTCAGATACCGCTATACAATTACAACCCGTTTTTGCTCAATGGATACAAAACACCCATGCTTTAGCACCTGGCGCAACGGCTCCTGGTGCAACAGCAAGCACCAGTTTAACTTGGGGGGGTGGTGATTTAGTAGCAGTGGGTGGCAAAGTGGCTTTGTTACCTATTCCGTTAGGAACCGCGGATTTTTTGGTACATCACATCCATGCATTTACGATTCATGTCACGGTATTGATACTCCTGAAAGGTGTTCTATTTGCTCGTAGCTCCCGTTTAATACCGGATAAAGCAAATCTTGGTTTTCGTTTTCCTTGTGATGGACCTGGAAGAGGGGGTACATGTCAAGTATCGGCTTGGGATCATGTCTTCTTAGGACTATTCTGGATGTACAATTCCATTTCGGTAGTAATATTCCATTTCAGTTGGAAAATGCAGTCAGATGTTTGGGGCAGTATAAGTGATCAAGGGGTAGTAACTCATATCACGGGAGGAAACTTCGCCCAGAGTTCTATTACTATTAATGGGTGGCTCCGGGATTTCTTATGGGCACAGGCATCCCAGGTAATTCAGTCTTATGGTTCTTCATTATCTGCATATGGACTTTTTTTCCTAGGTGCTCATTTTGTATGGGCTTTTAGTTTGATGTTTCTATTCAGCGGACGTGGTTATTGGCAAGAACTTATTGAATCCATCGTTTGGGCTCATAATAAATTAAAAGTTGCTCCTGCTACTCAGCCGAGAGCCTTGAGCATTGTACAAGGACGTGCTGTAGGAGTAACCCATTACCTTCTGGGTGGAATTGCCACAACATGGGCGTTCTTCTTAGCAAGAATTATTGCAGTAGGAATGGCATTAAGATTTCCAAGGTTTAGCCAAGGCTTAGCTCAGGACCCCACTACTCGTCGTATTTGGTTTGGTATTGCTACCGCACATGACTTCGAGAGTCATGATGATATTACTGAGGAACGTCTTTATCAGAATATTTTTGCTTCTCACTTCGGTCAATTAGCAATAATTTTTCTGTGGACTTCCGGAAATCTGTTTCATGTAGCTTGGCAAGGAAATTTTGAATCATGGGTACAGGACCCTTTACATGTAAGACCTATTGCTCATGCGATTTGGGATCCTCATTTTGGTCAACCGGCTGTGGAAGCTTTTACTCGAGGGGGTGCTCTTGGCCCAGTGAATATCGCTTATTCTGGTGTTTATCAGTGGTGGTATACAATCGGTTTACGCACTAATGAAGATCTTTATACTGGAGCTCTTTTTCTATTATTTCTTTCTGCCATATCCTTAATAGCAGGTTGGTTACACCTACAACCGAAATGGAAACCGAGCGTTTCGTGGTTCAAAAATGCCGAATCTCGTCTGAATCATCATTTGTCAGGACTCTTCGGCGTAAGTTCCTTGGCTTGGACAGGGCATTTAGTACATGTCGCTATTCCTGGATCCAGAGGGGAGTATGTTCGATGGAATAATTTCTTAGAGGTATTACCGCATCCCCAAGGGTTAGGCCCACTTTTTACAGGTCAGTGGAATCTTTATGCTCAAAACCCTGATTCAAGTAGTCATTTATTTGGGACCTCCCAAGGAGCAGGAACTGCCATTCTAACTCTTCTCGGGGGATTCCATCCACAAACACAAAGTTTATGGCTGACCGATATTGCTCATCATCATCTAGCTATTGCATTTATTTTTCTTGTTGCTGGTCATATGTATCGAACGAATTTCGGGATTGGACACAGTATCAAAGATCTTTTAGATGCACATATTCCTCCGGGGGGACGATTGGGACGAGGGCATAAGGGTCTTTATGACACAATCAATAATTCGCTTCATTTTCAATTAGGCCTTGCTCTAGCTTCTTTAGGGGTTATTACTTCCTTAGTAGCTCAACACATGTACTCTTTACCTGCTTATGCATTCATAGCACAAGACTTTACTACTCAAGCTGCATTATATACTCATCACCAATATATCGCAGGATTCATCATGACAGGAGCTTTTGCTCATGGAGCTATATTTTTCATTAGAGATTACAATCCGGAGCAAAATGAAGATAATGTATTGGCAAGAATGTTAGACCATAAAGAAGCTATCATATCTCATTTAAGTTGGGCCAGCCTCTTTCTGGGATTCCATACCTTGGGACTTTATGTTCATAATGATGTCATGCTTGCCTTTGGTACTCCAGAAAAGCAAATTTTGATCGAACCTATATTTGCTCAATGGATACAATCGGCTCATGGGAAAACTTCATATGGGTTCGATGTACTTTTATCTTCAACGAGCGGTCCGGCATTCAATGCGGGTCGAAGCATCTGGTTGCCCGGTTGGTTAAATGCTATTAATGAAAATAGTAATTCATTATTCTTGACAATAGGTCCTGGAGACTTTTTGGTTCATCATGCTATTGCTCTGGGTTTACATACAACTACATTGATCTTAGTAAAAGGTGCTTTAGATGCACGCGGTTCCAAGTTAATGCCAGATAAAAAGGATTTCGGTTATAGTTTTCCGTGCGACGGCCCGGGACGAGGGGGTACTTGTGATATTTCGGCATGGGACGCATTTTATTTGGCAGTTTTTTGGATGTTAAATACTATTGGATGGGTTACTTTTTATTGGCATTGGAAGCATATCACATTATGGCAGGGTAACGTTTCACAGTTTAATGAATCTTCCACTTACTTGATGGGTTGGCTAAGAGATTATTTATGGTTAAACTCTTCACAACTTATCAATGGATATAATCCTTTTGGTATGAATAGTTTATCGGTCTGGGCATGGATGTTCTTATTTGGACATCTTGTTTGGGCTACTGGATTTATGTTCTTAATTTCCTGGCGTGGATATTGGCAGGAATTGATTGAAACTTTAGCATGGGCTCATGAACGCACACCTTTGGCCAATTTGATTCGATGGAGAGATAAACCTGTGGCTCTTTCCATTGTCCAAGCAAGATTGGTTGGATTAGCCCACTTTTCTGTAGGTTATATATTCACTTATGCGGCTTTTTTGATTGCCTCTACATCGGGGAAATTTGGCATGTCACATTCAGTAAAGATTTATGATACATGTATAGGATGTACTCAATGTGTCCGAGCGTGTCCCACCGATGTATTAGAAATGATACCTTGGGACGGATGTAAAGCTAAACAAATTGCTTCTGCCCCAAGGACCGAGGACTGTGTTGGTTGTAAGAGATGTGAATCCGCCTGTCCAACGGATTTCTTGAGTGTTCGAGTTTATTTATGGCATGAAACAACTCGCAGTATGGGTCTAGCTTATATGACAACTTTCAATTTCCCCTCTATTTTTGTGCCTTTAGTAGGCCTAGTATTTCCGGCAATTGCAATGGCTTCTTTATCTCTTCATGTTCAAAAAAACAAGATTGTTATGCGAGATCTAAAAACATATCTCTCCGTTGCACCAGTACTAAGTACGCTATGGTTCGGGGCTTTAGCAGGTCTATTGATAGAGATTAATCGTTTTTTCCCGGATGCGTTGACATTCCCCTTTTTTTCATTCATGACTGCAATTTTAGAGAGACGCGAAAGCGAAAGCCTATGGGGTCGCTTCTGTAACTGGATAACCAGCACCGAAAACCGTCTTTACATTGGATGGTTTGGTGTTTTGATGATCCCTACCTTATTGACCGCAACTTCTGTATTTATTATTGCCTTCATTGCTGCTCCTCCAGTAGATATTGATGGTATTCGTGAACCTGTTTCTGGATCTCTACTTTACGGAAACAATATTATCTCAGGTGCCATTATTCCTACTTCTGCAGCTATAGGTTTGCACTTTTACCCAATCTGGGAAGCGGCATCCGTTGATGAATGGTTATACAACGGGGGTCCTTATGAACTAATTGTTCTACACTTCTTACTTGGTGTAGCTTGTTACATGGGTCGTGAGTGGGAGCTTAGTTTCCGTCTGGGTATGCGACCTTGGATTGCTGTTGCATATTCAGCTCCTGTTGCAGCTGCTACCGCTGTTTTCTTGATCTACCCAATTGGTCAAGGAAGTTTTTCTGATGGTATGCCTCTAGGGATTTCTGGTACTTTCAACTTCATGATTGTATTCCAGGCTGAGCACAACATCCTTATGCACCCATTTCACATGTTAGGCGTAGCTGGTGTATTCGGCGGCTCCCTATTCAGCGCTATGCATGGTTCCTTGGTAACTTCTAGTTTGATCAGGGAAACCACAGAAAATGAATCTGCTAATGAAGGTTACAGATTCGGTCAAGAGGAAGAAACTTATAATATCGTAGCCGCTCATGGTTATTTTGGCCGATTAATCTTCCAATATGCTAGTTTCAACAACTCTCGTTCGTTACACTTCTTCCTAGCTGCTTGGCCTGTAGTAGGTATCTGGTTCACTGCTTTAGGTATCAGCACTATGGCTTTCAACCTAAATGGTTTCAATTTCAACCAATCCGTAGTTGATAGTCAAGGCCGTGTAATTAATACTTGGGCTGATATCATTAACCGTGCTAACCTTGGTATGGAAGTTATGCATGAACGTAATGCTCATAACTTCCCTCTAGACCTAGCTTCTATCGAAGTTCCATCTACAAATGGAATGGGTTTACCTTGGTATCGTGTTCATACCGTTGTATTGAATGATCCAGGTCGGTTGCTTTCCGTTCATATAATGCATACAGCTCTGGTTGCTGGTTGGGCAGGTTCGATGGCTCTGTATGAATTAGCAGTTTTTGATCCTTCTGACCCTGTTCTTGATCCAATGTGGAGACAGGGTATGTTTGTTATACCTTTCATGACTCGTTTAGGAATAACCAATTCATGGGGAGGTTGGAGTATCACAGGAGGGACTGTAACGAATCCGGGGATTTGGAGTTACGAAGGTGTAGCTGGGGCACATATTGTGTTTTCGGGCTTATGCTTTTTGGCAGCTATCTGGCATTGGGTCTATTGGGATCTAGAAATATTTTGTGATGAACGTACAGGAAAACCTTCTTTGGATTTGCCCAAGATCTTTGGAATTCATTTATTTCTCTCAGGGGTGGCTTGCTTTGGTTTTGGTGCATTTCATGTAACAGGCTTGTATGGTCCTGGAATATGGGTGTCCGATCCTTATGGACTAACGGGAAAAGTACAACCTGTAAATCCGGCGTGGGGCGTGGAAGGTTTTGATCCTTTTGTTCCGGGAGGAATAGCTTCTCATCATATTGCAGCAGGGACATTGGGCATATTAGCGGGTCTATTCCATCTTAGCGTCCGCCCGCCACAACGTCTATACAAAGGATTACGTATGGGAAATATTGAAACCGTACTTTCCAGTAGTATCGCGGCTGTCTTTTTTGCTGCTTTTGTTGTTGCTGGAACTATGTGGTATGGTTCAGCAACTACCCCCATCGAATTATTTGGGCCCACTCGTTATCAATGGGATCAGGGTTACTTCCAGCAAGAGATATACCGAAGAGTTAGTGCTGGGCTAGCAGAAAATCAAAGTTTATCAGAAGCCTGGTCTAAAATTCCTGAAAAATTAGCTTTTTATGATTATATCGGCAATAATCCGGCAAAAGGAGGATTATTCAGGGCAGGTTCAATGGATAACGGAGATGGAATAGCGGTTGGATGGTTAGGACACCCTATCTTTAGAGATAAAGAAGGGCGTGAACTTTTTGTACGTCGTATGCCTACTTTTTTTGAAACATTTCCAGTCGTTTTGGTAGACGGCGACGGAATTGTTAGAGCTGATGTTCCTTTTAGAAGGGCAGAATCGAAGTATAGTGTTGAACAAGTAGGTGTAACTGTTGAGTTCTACGGCGGCGAACTCAATGGAGTCAGTTATAGTGATCCTGCTACTGTGAAAAAATATGCTAGACGCGCTCAATTGGGTGAAATTTTTGAATTAGATCGCGCTACTTTGAAATCCGATGGTGTTTTTCGTAGCAGTCCAAGGGGTTGGTTTACTTTTGGGCATGCTTCGTTTGCTTTGCTCTTCTTCTTCGGACACATTTGGCATGGTGCTAGAACCTTGTTCAGAGATGTTTTTGCCGGTATTGACCCAGATTTGGATGCTCAAGTAGAGTTTGGAGCATTCCAAAAACTTGGGGATCCAACGACAAGAAGACAGGTAGTCATGAAAACCTTATATTCCCTGAGGAGGTTCTACCACGTGGAAACGCTCTTTAATGGAACTTTAGCTGTAACTGGTCGTGACCAAGAAACCACCGGTTTTGCTTGGTGGGCCGGGAATGCTCGACTTATTAATTTATCCGGTAAACTACTAGGAGCTCATGTAGCCCATGCCGGATTAATCGTATTCTGGGCCGGAGCAATGAACCTATTTGAAGTGGCTCATTTCGTACCAGAGAAGCCTATGTATGAACAAGGATTAATTTTACTTCCCCATCTAGCTACTCTAGGTTGGGGGGTAGGTCCTGGGGGGGAAGTTATAGACACCTTTCCCTACTTTGTATCTGGAGTACTTCATTTAATTTCCTCTGCAGTATTGGGCTTTGGCGGTATTTATCATGCACTTCTGGGACCTGAGACACTTGAGGAATCTTTTCCATTCTTCGGTTATGTATGGAAAGATAGAAATAAAATGACCACAATTTTAGGTATTCACTTAATCTTGTTAGGTCTAGGCGCTTTTCTTCTAGTATTCAAGGCTCTTTATTTTGGGGGCGTATATGATACTTGGGCTCCGGGAGGGGGAGATGTAAGAAAAATTACCAACTTGACCCTTAGCCCAAGTATTATATTTGGTTATTTACTAAAATCGCCCTTTGGAGGGGAAGGATGGATTGTTAGTGTGGACGATTTAGAAGATATAATCGGAGGACATGTATGGTTAGGTTCCATTTGTATACTTGGTGGAATCTGGCATATCTTAACCAAACCCTTCGCATGGGCTCGACGCGCTCTTGTATGGTCTGGGGAGGCTTACTTATCTTATAGTTTAGCGGCTTTATCCATCTTTGGTTTCACTGCTTGTTGTTTTGTCTGGTTCAATAATACCGCTTATCCTAGCGAGTTTTACGGACCTACTGGACCAGAAGCTTCTCAAGCTCAAGCATTTACTTTTCTAGTTAGAGACCAACGTCTTGGGGCTAATGTAGGATCTGCGCAAGGACCTACAGGTTTAGGTAAATATCTAATGCGTTCCCCAACCGGAGAAGTCATTTTTGGAGGAGAAACTATGCGTTTTTGGGATCTGCGTGCTCCTTGGTTAGAACCTCTAAGAGGTCCAAATGGATTGGACTTGAGTAGGTTGAAAAAAGACATACAACCTTGGCAAGAACGGCGTTCCGCAGAATATATGACTCATGCTCCTTTAGGTTCTTTAAATTCTGTGGGTGGCGTAGCTACCGAGATTAATGCAGTTAATTATGTCTCTCCTAGAAGTTGGTTAGCTACCTCTCATTTTGTTCTAGGATTCTTTTTCTTCGTAGGTCATTTGTGGCACGCGGGAAGGGCTCGTGCAGCTGCAGCAGGATTTGAAAAAGGAATTGATCGTGATTTTGAACCTGTTCTTTCCATGACCCCTCTTAATATGACTATAGCCCTTGGTAAATTTACCAAAGACGAAAATGATTTATTTGATATTATGGATGACTGGTTACGGAGGGACCGTTTCGTTTTTGTAGGCTGGTCCGGTCTATTACTCTTTCCTTGTGCCTATTTCGCTCTAGGAGGTTGGTTCACAGGTACAACCTTTGTAACTTCATGGTATACCCATGGATTGGCTAGTTCCTATTTGGAAGGCTGTAATTTCTTAACGGCCGCAGTTTCTACTCCTGCTAATAGTTTAGCGCATTCTTTATTGTTACTGTGGGGTCCTGAAGCACAAGGAGATTTTACTCGTTGGTGTCAATTAGGCGGTCTGTGGACTTTTGTTGCTCTCCATGGCGCTTTCGGACTAATAGGTTTCATGTTACGTCAATTCGAGCTTGCTCGATCTGTTCAATTGCGACCTTATAATGCAATCGCATTCTCTGGTCCAATTGCTGTTTTTGTTTCTGTATTCCTGATTTATCCACTAGGTCAGTCTGGTTGGTTCTTTGCACCTAGTTTTGGTGTAGCAGCTATATTTCGATTCATCCTCTTTTTTCAAGGATTTCATAATTGGACGCTAAACCCATTTCATATGATGGGAGTTGCCGGTGTATTGGGTGCTGCTTTGCTATGCGCTATTCATGGTGCTACCGTGGAAAATACTTTATTTGAAGATGGTGATGGTGCAAATACATTCCGCGCTTTTAACCCAACTCAAGCTGAAGAAACTTATTCAATGGTCACCGCTAACCGCTTTTGGTCCCAAATCTTTGGGGTTGCTTTTTCCAATAAACGTTGGTTACATTTCTTTATGTTATTTGTACCAGTAACCGGTTTATGGATGAGTGCTCTTGGAGTAGTCGGTCTGGCCCTGAACCTACGCGCCTATGACTTCGTTTCTCAGGAAATTCGCGCAGCGGAAGATCCTGAATTTGAGACTTTCTACACCAAAAATATTCTATTAAACGAAGGTATTCGTGCTTGGATGGCAGCTCAAGATCAGCCTCATGAAAACCTTATATTCCCTGAGGAGGTTCTACCACGTGGAAACGCTCTTATGTCTGGAAGCACAGGAGAACGTTCTTTTGCTGATATTATTACCAGTATTCGATACTGGGTCATTCATAGCATTACTATACCTTCCCTATTCATTGCGGGTTGGTTATTCGTCAGTACCGGTTTAGCTTACGATGTATTTGGAAGCCCTCGGCCAAACGAATATTTTACAGAGAGCCGACAAGGAATTCCATTAATAACTGGCCGTTTTGATCCTTTGGAACAACTCGATGAATTTAGTAGATCGTTTATGACTATAGATCGAACCTATCCAATTTTTACAGTACGATGGTTGGCTGTTCACGGCCTAGCTGTACCTACCGTCTTTTTTTTGGGGTCAATATCAGCAATGCAGTTCATCCAACGAATGAATACAATAGGATTTATGGCTACACAAACTGTTGAGAACAGTTCTAGATCTGGTCCAAGACGAACTACTGTAGGGAGTTTATTAAAACCATTGAATTCGGAATATGGTAAAGTAGCTCCCGGGTGGGGAACGACTCCTTTGATGGGTGTCGCAATGGCTCTATTTGCGGTATTTCTATCTATTATTTTGGAGATTTATAATTCTTCCGTTTTATTGGATGGAATTTCAATGAATATGCTTACTCTGAAACTCTTCGTTTATACCGTAGTGATATTTTTTGTTTCTCTCTTCATCTTTGGATTCCTATCTAATGATCCAGGACGTAATCCTGGACGTGAAGAAATGGCCGATACTACCGGAAGGATTCCTCTTTGGATAATAGGTACTGTAACTGGTATTCTTGTGATTGGTTTAATAGGTATTTTCTTTTATGGTTCATATTCCGGATTGGGTTCATCCCTGATGCTTAATATCTTTAGTTTGATCTGTATTTGTCTTAATTCTGCCCTTTATTCGAGTAGTTTTTTCTTCGGCAAATTGCCCGAAGCCTATGCTTTTTTGAATCCAATCGTAGATGTTATGCCAGTCATACCTGTGTTTTTTTTTCTCTTAGCCTTTGTTTGGCAAGCTGCTGTAAGTTTTCGAATGACACAATCAAACCCGAACGAACAAAATGTTGAATTGAATCGTACCAGTCTCTACTGGGGGTTATTACTCATTTTTGTACTTGCTGTTTTATTTTCCAATTATTTCTTCAATATGGAAGTAAATATTCTTGCATTTATTGCGACTGCACTATTCATTCTAGTTCCTACCGCTTTTCTACTTATCATTTACGTAAAAACAGTCAGTCAAAATGATATGGAAACAGCAACCCTAGTCGCCATCTTTATATCTGGTTTACTTGTCAGTTTTACTGGGTACGCCTTATATACCGCTTTTGGGCAACCTTCTCAACAACTAAGAGATCCATTCGAGGAACATGGGGACATGGAAGCATTGGTTTATACATTCCTCTTAGTCTCGACTCTAGGGATAATTTTTTTCGCTATCTTTTTTCGAGAACCGCCTAAAGTTCCAACTAAAAAGCTGAAAATGACTCTTGTTTTCCAATTGGCTGTTTTTGCATTAATTGCTACTTCATCAATCTTATTGATTAGTGTACCCGTTGTATTTGCTTCTCCTGATGGTTGGTCAAGTAACAAAAATGTTGTATTTTCCGGTACATCATTATGGATTGGGTTAGTCTTTCTGGTGGGTATCCTTAATTCTCTCATCTCTATGTCACCACAAACAGAGACTAAAGCAAGTGTTGGATTCAAAGCGGGTGTTAAAGAGTACAAATTGACTTATTATACTCCTGAATACGAAACCAAAGATACTGATATCTTGGCAGCATTCCGAGTAACTCCTCAACCTGGAGTTCCGCCTGAAGAAGCAGGGGCTGCGGTAGCTGCCGAATCTTCTACTGGCACATGGACAACTGTGTGGACCGATGGACTTACCAGCCTTGATCGTTACAAAGGGCGATGCTACCATATTGAGCCCGTTCCTGGAGAAGCAGATCAATATATCTGTTATGTAGCTTACCCTTTAGACCTTTTTGAAGAAGGTTCTGTTACTAACATGTTTACTTCCATTGTAGGTAATGTATTTGGGTTCAAAGCCCTGCGTGCTCTACGTCTGGAAGATCTGCGAATCCCTCCTGCTTATATTAAAACTTTCCAAGGCCCGCCTCATGGGATCCAAGTTGAGAGAGATAAATTGAACAAGTATGGTCGTCCCCTGTTGGGATGTACTATTAAACCAAAATTGGGGTTATCTGCTAAAAACTATGGTAGAGCAGTTTATGAATGTCTTCGCGGTGGACTTGATTTTACCAAAGATGATGAGAACGTGAACTCCCAGCCATTTATGCGTTGGAGAGATCGTTTCTTATTTTGTGTCGAAGCACTTTATAAATCACAGGCTGAAACAGGTGAAATCAAAGGGCATTACTTGAATGCTACTGCGGGTACATGCGAAGAAATGATCAAAAGAGCTGTATTTGCTAGAGAATTGGGAGCTCCTATCGTAATGCATGACTACTTAACAGGAGGATTCACTGCAAATACTAGCTTGGCTCATTATTGCCGAGATAATGGACTACTTCTTCACATTCACCGTGCAATGCATGCAGTTATTGATAGACAGAAGAATCATGGTATGCACTTCCGTGTACTAGCTAAAGGGTTACGTATGTCTGGTGGAGATCATATTCACTCTGGTACCGTAGTAGGTAAACTTGAAGGGGAAAGAGACATCACTTTGGGCTTTGTTGATTTACTGCGTGATGATTTTATTGAAAAAGATCGAAGTCGCGGTATTTATTTCACTCAAGATTGGGTCTCTCTACCAGGTGTTCTGCCCGTGGCTTCAGGGGGTATTCACGTTTGGCATATGCCTGCTCTGACCGAGATCTTTGGGGATGATTCCGTACTACAGTTCGGTGGAGGAACTTTGGGGCACCCTTGGGGTAATGCGCCAGGTGCCGTAGCTAACCGAGTAGCTCTAGAAGCATGTGTAAAAGCTCGTAATGAAGGACGTGATCTTGCTTCTGAGGGTAATGTAATTATCCGTGAGGCTAGCAAATGGAGTCCTGAACTAGCTGCTGCTTGTGAGGTATGGAAAGAGATCAAATTTGAGTTTGCCGCAATGGATACTCTAATGATTCAACCTCAGACCCATTTAAATGTAGCAGATAACAGCGGGGCTCGAGAATTGATGTGTATTCGAATCATAGGAGCTAGCAATCGTCGATATGCTCATATTGGTGACGTTATTGTTGCTGTGATCAAAGAAGCAGTACCAAATATGCCCCTAGAAAAATCAGAAGTAGTCAGAGCTGTAATTGTTCGTACCTGTAAAGAACTTAAACGTGACAGCGGTATGATAATACGATATGATGACAATGCTGCAGTTGTGATTGATCAAGAAGGAAATCCAAAAGGAACTAGAATTTTTGGTGCGATCCCCCGGGAATTGAGACAATTCCATTTTACTAAAATAGTTTCATTAGCTCCCGAGGTATTAATGCTTAGTCCCAAAAGAACTAGATTCCGTAAACAACATAGAGGAAGAATGAAGGGAATATCTTATCGAGGTAATCATATTTGTTTCGGTAAATATGCTCTTCAGGCACTTGAACCTGCTTGGATCACATCTAGACAAATCGAAGCAGGTCGACGAGCAATGACACGAAATGCACGCCGTGGTGGAAAAATATGGGTCCGTATATTTCCAGACAAACCGGTTACAGTAAGACCCGCTGAAACACGTATGGGTTCGGGAAAGGGATCCCCTGAATATTGGGTAGCTGTTGTTAAACCAGGTCGAATACTATACGAAATGGTTGGAGTAACCGAAAATATAGCTAGAAGGGCTATTTCAATAGCAGCATCCAAAATGCCTATACGAACTCAATTCATTATTTCAGGAATGACCAGAATTAAACGCGGATATATAGCTCGGAGACGTAGAACAAAAATTCGTTTATTTGCATCAAGCTTTCGAGGGGCTCATTCAAGACTTACTCGAACTATTACTCAACAGAAAATAAGAGCTTTGGTTTCGGCTCATCGGGATAGGGATAAGCAAAAGAGAAATTTTCGTCGTTTGTGGATCACTCGGATAAACGCAGTAATTCGCGAAAAGGGAGTATCTTATAGTTATAGTAAATTAATACATGATCTATACAAGAGACAGTTGCTTCTTAATCGTAAAATACTTGCACAAATAGCTATATCAAATAGGAATTGTCTTTATATGATTTCCAACGAGATCATAAAAGAAGTAGATTGGAAAGAATCCACCGGAATAATTATGCGAAAGAAGAAAAAAACAGAAGTATACGCTTTAGGTCGACATATATCTCTATCGGCTGACAAAGCAAGAAGAGTAATTGATCAAATTCGTGGACGCTCCTATGAGGAAACACTTATGATACTAGAACTCATGCCCTATAGAGCATGTTATCCCATTTTTAAATTGGTTTACTCTGCAGCAGCAAATGCTAGTTACAATATGGGTTCCAACGAAGCCAATTTAGTCATTAGTAAGGCCGAAGTTAACGAGGGTACTACCGTGAAGAAATTCAAACCTCGAGCTCGAGGACGTAGTTATCCGATAAAAAGGCCTACCTGTCATATAACTATTGGAGTGAAAGATATATCTTTACATGATGAATATGGACAGATATATTCGTTAAAAAAACCTAGATGGAAAAATAAGTATACAACTATGGTATATCATGATATGTATAGTATTGGGGGAGTATGGGACAAAAAAATGGATGGAATCAAATATGCAGTATTTACAGACAAAAGTATTCGGTTATTGGGGAAAAATCAATATACTTCTAATGTCGAATCAGGATCAACTAGGACAGAAATAAAGCATTGGGTCGAACTCTTCTTTGGTGTCAAGGTAATAGCTATGAATAGTCATCGACTTCCGGGAAAGGGTAGAAGAATGGGACCTATTATGGGACATACAATGCATTACAGACGTATGATCATTACGCTTCAACCGGGTTATTCTATTCCACCTCTTAGAAAGAAAAGAACTATGGCGATACATTTATACAAAACTTCTACCCCGAGCACACGCAATGGAACCGTAGACAGTCAAGTGAAATCCAATCCACGAAATAATTTGATCTATGGACAGCATCATTGTGGTAAAGGTCGTAATGCCAGAGGAATCATTACCGCAAGGCATAGAGGGGGAGGTCATAAGCGTCTATACCGTAAAATCGATTTTCGACGGAATGAAAAAGACATATATGGTAGAATCGTAACCATAGAATACGACCCTAATCGAAATGCATACATTTGTCTCATACACTATGGGGATGGTGAGAAGAGATATATTTTACATCCCAGAGGGGCTATAATTGGAGATACCATTGTTTCTGGTACAGAAGTTCCTATAAAAATGGGAAATGAAGAATCTACTTCAACCGATATGCCCTTAGGCACGGCCATACATAACATAGAAATCACACTTGGAAAGGGTGGACAATTAGTTAGAGCAGCGGGTGCTGTAGCGAAACTGATTGCAAAAGAGGGGAAATCGGCCACATTAAAATTACCTTCTGGGGAGGTCCGTTTGATATCCAAAAACTGCTCAGCAACAGTCGGACAAGTGGGGAATGTTGGGGCGAACCAGAAAAGTTTGGGTAGAGCCGGATCTAAGCGTTGGCTAGGTAAGCGTCCTGTAGTAAGAGGAGTAGTTATGAACCCTGTAGACCATCCCCATGGGGGTGGTGAAGGGAGAGCCCCAATTGGTAGAAAAAAACCCACAACCCCTTGGGGTTATCCTGCACTTGGAAGCAGAAGTAGAAAAAGGAATAAATATAGTGATAATTTGATTCTTCGTCGCCGTAGTAAAATGGCAGTTCCAAAAAAACGTACTTCTGCATCAAAAAAGCGTATTCGTAAAAATATTTGGAAAAGGAAAGGGTATGGGACAGCATTAAAAGCATTTTCCTTAGGGAAATCTCTTTCTACCGGGAATTCAAAAAGTTTTTTTGTGCGAAAAAAAAATGGCTAAGGGGAAAGATGCGCGAGTAACGGTGATTTTGGAATGTACCAGTTGTGTCCGAAATGGTGTTAAGAAGGTATCAAGGGGCATTTCCAGATATATTACTCAAAAGAACCGGCACAATACGCCTAATCGATTAGAATTGAGAAAATTCTGTCCCTATTGTTACAAACATATGATTCATGGGGAAATAAAGAAAATGAAAATAAGAGCTTCTGTTCGTAAAATTTGTGAAAAATGTCGCCTAATCCGTAGGCGGGGGCGCATTATAGTAATTTGTTCCAACCCGAGACATAAACAAAGACAAGGAATGGTTCGAGAGAAAGTAACAGTATCTACTCGGACACTACAGTGGAAGTGTGTTGAATCAAGAGAAGACAGTAAACGTCTTTATTATGGACGCTTTATTCTGTCTCCACTTATGAAAGGTCAAGCCGACACAATAGGCATTGCGATGCGAAGAACTTTACTTGGAGAAATAGAAGGAACATGTATCACACGTGTAAAATCTGAGAACGTCCCGCATGAATATTCTACCATAGCGGGTATTCAAGAATCGGTCCATGAAATTTTAATGAATTTAAAAGAAATTGTATTGAGAAGTAATCTATATGGAACTTGTGACGCGTCTATTTGTGTCAGAGGTCCAGGATATGTAACTGCTCAAGATATCATCTTACCACCTTATGTAGAAATCGTTGATAATACACAACATATAGCTAGCTTGACAGAACCAATTGATTTGTGTATTGGATTACAAATCAAGAGAAATCGCGGATATCTTATCAAAATGCCACATAACTTTCAAGATGGAAGTTATCCTATAGATGCTGTATTCATGCCTGTTCGAAATGCGAATCATAGTATTCATTCTTATGGGAATGGGAATGAAAAACAAGAGATACTCTTTCTCGAAATATGGACAAATGGGAGTTTAACTCCGAAAGAAGCACTTCATGAAGCCTGCCGGAATTTGATTGATTTATTTATTCCCTTTTTACATAAGGAAGAAGAAAACTTACCTTTAGAGGACAATCAACACACGGTTCCTTTATCCCCTCTTACCTTTCACGATAAATTGGATAAACTCAGAAAAAACAAAAAAAAAATAGCATTGAAACCGATTTTTATTGACCAATCGGAATTCTCTCCCAGGGTCTATAATTGCCTCAAAAGGTCCAATATATATACATTATTGGACCTTTTGAATAACAGTCCGGAAGATCTCATGAAAATTGAACATTTGCGCCTAGAAGATATAAAACAGATATTGGTCATTCTAGAAAAACATTTCGCAATTGATTTACCAAAAAAGAAGTTTATGCTCGGGGATGGAAATGAGGGAATGTCTACAATACCTGGATTTAATCAGATACAATTTGAAGGATTTTATAGGTTCATTGATCAGGGTTTGACAGAAGAACTTTATAAGTTTCCAAAAATTGAAGATACAGATCAAGAAATAGAATTTCAATTATTTGTGGAAAGATATCAATTGGTAGAACCGTTGATAAAAGAAAGAGATGCTGTGTATGAATCACTCACATATTCTTCTGAATTATATGTATCCGGGGGATTAATTTGGAAAACTAGTAGGGATATGCAAGAACAAACCATTTTTATTGGAAACATTCCTCTAATGAATTCCCTGGGAACTTCTATAGTAAATGGAATATATAGAATTGTGATCAATCAAATATTGCAAAGCCCCGGTATTTATTACCGATCAGAATTGGACCATAACGGAATTTCGGTCTATACCGGCACCATAATATCAGATTGGGGAGGAAGATCAGAATTAGAGATTGATAGAAAAGCAAGGATATGGGCTCGTGTGAGTAGGAAACAAAAAATATCTATTCTAGTTCTATCATCAGCTATGGGTTCGAATCTAAGAGAAATTCTAGACAATGTTTGTTATCCTGAAATTTTTTTGTCTTTTCTGAATGATAAGGAGAGAAAAAAAATTGGATCAAAAGAAAATGCCATTTTGGAGTTTTATCAACAATTTGCTTGTGTAGGTGGGGATCCGGTATTTTCTGAATCCTTATGTAAGGAATTACAAAAGAAGTTCTTTCAACAAAGATGTGAATTAGGAAGGATTGGTCGACGAAATATGAACCGAAGACTGAACCTTGATATACCCCAGAACAATACATTTTTGTTACCACGAGACATATTGGCAGCCGCTGATCATTTGATTGAACTGAAATTTGGAATGGGTACACTTGACGATATGAATCATTTGAAAAATAAACGTATTCGTTCTGTAGCGGATCTTTTACAAGATCAATTCGGATTGGCTCTGGTTCGTTTAGAAAATGTGGTTCGAGGAACTATATGTGGAGCAATTCGGCACAAATTGATACCGACTCCTCAGAATTTAGTAACTTCAACTCCATTAACAACCACTTATGAATCTTTTTTCGGTTTACACCCCTTATCTCAAGTTTTGGATCGAACTAATCCATTGACACAAATAGTTCATGGGAGAAAATTGAGTTATTTAGGCCCTGGAGGACTAACAGGGCGAACTGCTAGTTTTCGGATACGAGATATCCATCCTAGTCACTATGGGCGTATTTGCCCAATTGACACATCTGAGGGAATCAATGTTGGACTTATTGGATCCTTAGCAATTCATGCGAGGATTGGTCATTGGGGATCTCTAGAAAGCCCATTTTATGAAATTTCTGAAAGATCAACAGGGGTACGGATGCTTTATTTATCACCAGGTAGAGATGAATACTATATGGTAGCGGCAGGAAATTCTTTGGCGTTGAATCAGGATATTCAGGAAGAACAGGTTGTTCCAGCTCGATACCGTCAAGAATTCCTGACTATTGCATGGGAACAGGTTCATCTTCGAAGTATTTTTCCCTTCCAATATTTTTCTATTGGAGCTTCCCTCATTCCTTTTATCGAACATAATGATGCGAATAGGGCTTTAATGAGTTCTAATATGCAACGTCAAGCAGTTCCGCTTTCTCGGCCCGAGAAATGCATTGTTGGAACTGGGTTGGAACGACAAGCAGCTCTAGATTCAGGGGCTCTTGCTATAGCCGAACGTGATGGAAAGATCATTTATACCGATACTGAAAAGATCCTTTTCTCAGGTAATGGAGATACTCTAAGCATTCCATTAGTTATGTATCAACGTTCCAACAAAAATACTTGTATGCATCAAAAACCCCAGGTTCAGCGGGGTAAATGTATTAAAAAGGGACAAATTTTAGCAGATGGTGCTGCTACGGTTGGTGGCGAACTTGCTTTGGGGAAAAACGTATTAGTAGCTTATATGCCATGGGAAGGTTACAATTCTGAAGATGCAGTACTCATTAGTGAGCGTTTGGTATATGAAGATATTTATACTTCTTTTCATATACGGAAATATGAGATTCAGATTCATGTGACAAGCCAAGGCCCTGAAAGGATCACTAACGAAATACCACATTTCGAAGCCCATTTACTCCGCAATTTAGACAAAAATGGAATTGTGATGCTGGGATCTTGGGTAGAGACGGGTGATATTTTAGTAGGTAAATTAACGCCCCAAATGGTGAAAGAATCGTCGTATGCCCCCGAAGATAGATTGTTACGAGCCATACTTGGCATTCAGGTATCTACTTCAAAAGAAACTTGTTTAAAACTACCTATAGGTGGTAGGGGCCGGGTTATTGATGTGAGGTGGATCCGGAAAAGGGGGGGTTCTAGTTATAATCCAGAAACGATTCGTATATATATTTCACAGAAACGTGAAATTAAAGTAGGCGACAAAGTAGCTGGAAGACACGGAAATAAAGGTATCATTTCCAAAATTTTGCCTAGACAAGATATGCCTTATCTGCAAGATGGAAGACCTGTTGATATGGTTTTCAACCCATTAGGAGTACCTTCACGAATGAATGTAGGACAGATATTTGAATGTTCGCTCGGGTTAGCAGGGGGTCTGCTAGACAGACATTATCGAATAGCGCCTTTTGATGAGAGATATGAACAAGAAGCTTCGAGAAAACTAGTGTTTTCTGAATTATATGAAGCCAGTAAGCAAACAGCGAATCCATGGGTATTTGAACCCGAGTATCCAGGAAAAAGCAGAATATTTGATGGAAGGTCGGGGAATCCTTTTGAACAACCCGTTCTAATAGGAAAGTCTTATATCTTGAAATTAATTCATCAAGTTGATGATAAAATCCATGGACGTTCCAGTGGACATTATGCGCTTGTTACACAACAACCCCTTAGAGGAAGGGCAAAACAAGGGGGGCAACGAGTAGGAGAAATGGAGGTTTGGGCTCTAGAAGGATTTGGTGTTGCTCATATTTTACAAGAGATGCTTACTTATAAATCTGATCATATTAGAGCGCGCCAAGAAGTACTTGGTACTACGATCATTGGAGGAACAATACCTAATCCTGAGGATGCTCCAGAATCTTTTCGATTGCTCGTTCGAGAATTACGATCTTTAGCTCTGGAACTGAACCATTTCCTTGTATCTGAGAAAAACTTCCAGATTAATAGGAAGGAAGCTATGATCGATTGGTATAAACATCAACAGCTACGAATTGGATTAGTTTCTCCTCAACAAATAAGTGCTTGGGCCACTAAAATCCTGCCTAATGGAGAGATCGTTGGAGAGGTGACAAAACCCTATACTTTTCATTACAAAACCAATAAACCTGAAAAAGATGGATTATTTTGTGAAAGAATTTTTGGGCCTATAAAAAGTGGAATTTGTGCTTGTGGAAATTATCGAGTAATCGGAGATGAAAAAGAAGACCCGAAATTTTGTGAACAATGCGGAGTCGAATTTGTCGATTCTCGCATACGAAGATATCAAATGGGCTACATCAAACTCGCATGCCCAGTAACCCATGTGTGGTATTTAAAACGTCTTCCTAGTTATATTGCGAATCTTTTAGATAAACCTCTTAAAGAATTAGAAGGCCTAGTATACTGCGATTTTTCTTTTGCTAGGCCCATAACTAAAAAACCCACTTTCTTACGATTACGAGGTTTATTCGAATATGAAATTCAATCTTGGAAATACAGCATCCCGCTTTTTTTTACTACCCAAGGCTTCGATACATTTCGCAATCGAGAAATCTCTACTGGTGCAGGTGCTATCCGAGAACAATTAGCCGATCTAGATTTACGAATTATTCTAGATAATTCGTTGGTAGAATGGAAAGAATTAGGGGAAGAAGGACCCACAGGAAATGAATGGGAAGATCGAAAGGTTGGAAGAAGAAAGGATTTTTTAGTTAGACGCATGGAATTGGCTAAGCATTTTATTCGAACAAATATAGAACCAGAATGGATGGTTTTGTGTTTATTACCAGTTCTTCCTCCTGAGTTGAGACCCATCATTCAGATAGATGGGGGTAAACTAATGAGCTCGGATATTAATGAACTCTATAGAAGAGTTATCTATCGGAACAATACTCTTACCGATCTATTAACAACAAGTAAATCCACGCCAGGAGAATTAGTAATGTGTCAGGAGAAATTAGTACAAGAAGCCGTGGATACACTTCTTGATAATGGAATCCGTGGACAACCAATGAGGGACGGTCATAATAAAGTTTACAAGTCATTTTCAGATGTAATTGAAGGCAAAGAGGGAAGATTTCGTGAGACTCTGCTGGGGAAACGGGTTGATTATTCAGGTCGTTCCGTCATTGTCGTGGGTCCTTCACTTTCATTACATCGATGTGGATTGCCGCGCGAAATAGCAATAGAGCTTTTCCAGACATTTGTAATTCGTGGTCTAATTAGACAACATCTTGCTTCGAATATAGGAGTTGCTAAGAGTAAAATTCGGGAAAAAGAACCGATTGTATGGGAAATACTTCAGGAAGTTATGCAGGGGCATCCTGTATTGCTGAATAGAGCACCCACTCTGCATAGATTAGGCATACAGGCATTCCAGCCCGTTTTAGTGGAGGGGCGTGCTATTTGTTTACATCCATTAGTTTGTAAGGGATTCAATGCAGATTTTGATGGGGATCAAATGGCTGTTCATGTACCTTTATCTTTGGAGGCTCAAGCGGAGGCCCGTTTACTTATGTTTTCTCATATGAATCTTTTGTCTCCAGCTATTGGGGATCCCATTTCCATACCAACTCAAGATATGCTTATTGGACTCTATGTATTAACGAGCGGGAATCGTCGAGGTATTTGTGTAAATAGGTATAATCCGTGGAATCGCAGAAACTATCAAAATCAAAGAAGTAACAATAATAACTATAAGTATACGAAAGAACCCTTTTTTTCTAATTCCTATGATGCAATTGGAGCTTATCGGCAGAAACGAATCAATTTAGATAGTCCTTTGTGGCTCCGGTGGCGACTAGATCAACGCGTTATTGCTTCAAGAGAAAGTCCCATCGAAGTTCACTATGAATCTTTAGGTACTTATTATGAGATTTATGGACACTATCTAATAGTAAGAAGTATAAAAAAAGAAATTCTTTTTATATACATCCGAACCACTGTTGGTCATATTTCTCTTTATCGAGAAATCGAAGAAGCCGTACAGGGGTTTTCTCAGGCCTGTTCATATGGTACCGAACTAAGTATGGAGGTACTTATGGCAGAACGGGCCAATCTGGTATTTCACAATAAAGTGATAGATGGAACTGCCATGAAACGACTTATTAGTAGATTAATAGATCACTTCGGAATGGCATATACATCACACATCCTGGATCAAGTAAAGACTCTGGGTTTCCACCAAGCTACTGCTACATCCATTTCATTAGGAATTGATGATCTTTTAACAATACCTTCTAAGCGATGGCTAGTTCAAGATGCTGAACAACAAAGTTTGATTTTGGAAAAACACCATCATTATGGGAATGTACACGCGGTAGAAAAATTACGCCAATCCATTGAAATATGGTATGCTACAAGTGAATATTTGCGACAAGAAATGAATCCTAATTTTAGGATGACTGACCCCTTTAATCCAGTTCATATAATGTCTTTTTCGGGAGCTAGAGGAAATGCATCTCAGGTACATCAATTAGTAGGTATGAGAGGCTTAATGTCGGACCCTCAAGGACAAATGATTGATTTACCCATTCAAAGCAATTTACGCGAAGGACTCTCTTTAACAGAATATATAATTTCTTGCTACGGAGCCCGTAAAGGGGTTGTGGATACTGCTGTACGAACATCCGATGCTGGATATCTCACGCGCAGACTTGTTGAAGTAGTTCAACACATTGTTGTACGTCGGACAGATTGTGGCACCATCCGGGGTATTTCTGTGAGTCCTCGGAATGGGATGATGCCGGAAAGGATTTTTATCCAAACATTAATGGGTCGTGTATTAGCAGATGATATATATACGGGCACACGATGTATTGCCAGTAGAAATCAAGACATTGGGATTGGACTTGTAAATCGATTCATAACCTTTCGAGCACAACCAATATCTATTCGAACTCCCTTTACTTGTAGGAGTGCGTCTTGGATCTGTCGATTATGTTATGGTCGGAGTCCTACTCATGGCGACCTGGTTGAATTAGGAGAAGCTGTAGGTATTATTGCAGGACAATCGATTGGAGAACCGGGTACTCAATTAACATTAAGAACTTTTCATACCGGCGGAGTATTCACGGGGGGTACTGCAGAACATGTGCGGGCCCCTTCTAATGGAAAAATCAAATTCAATGAGGATTTGGTTCATCCGACACGTACACGTCATGGACATCCCGCCTTTCTATGTTCTATAGACTTGTATGTAACTATTGAGAGTGAAGATATTCTACATAATGTAAATATTCCATCCAAAAGTTTTCTTTTAGTTCAAAACGATCAATATGTAGAATCAGAACAAGTGATTGCTGAGATTCGCGCAGGAACATCCACTTTGAATTTTAAAGAGAAGGTTCGAAAACATATTTATTCTGACTCAGACGGAGAAATGCACTGGAGTACTGATGTGTATCATCCACCTGAATTTACATATGGTAATGTTCATCTATTACCAAAAACAAGTCATTTATGGATATTATTAGGAGGGCCGTGCAGATCCAGTCTAGTCTCACTTTCGCTCCACAAGGATCAAGATCAAATAAACGCGCATTCTCGTTCTGTCAAGCGAAGATATACTTCTAACCTCTCAGAAACTAATGATCCGGAGAGACAAAAAGTCTTTAGTTCGTATTTTTATGCTAAAAAAAAAAAAGAAGATAGGATTTCTGATTATTCGGACCTTAACCGAATTAGATGTAATGGTCGTTGTAATCTCATATATCCGACCATTCTCCACCAGAATTCTGATTTATTCTCAAAGAGGCGGAGAAATAGATTCATCATTCCACTCCAATCGATTCAAGAACGTGAGAACGAACTAATGCCCTGTTCAGGTATCTCGATTGAAATCCCCCCAAATGGCATTTTCCGTAGAAATAGTATTCTTGCTTATTTTGATGATCCTCGATACAGAAGAAAGAGTTCGGGCATTACTAAATATGGGACTGTAGAAATGCATTCAATCGTCAAAAAAGAGGATTTGATTGAGTATCGAGGAGTCAAGGCATTTAGGCCAAAATACCAAATGAAAGTAGATCGGTTTTTTTTTATTCCCGAGGAAGTGCATATCTTACCCGGATCTTCTTCCATAATGGTACGGAACAATAGTCTCATTGGGGTAGATACACAAATTACTTTAAATATAAGAAGCCGAGTAGGCGGGTTTGTCCGAGTGGAGAGAAAAAAAAAAAGAATAGAACTTAAAATCTTTTCTGGAGATATCCATTTTCCTGGAGAGACCGATAAGATATCTCGACATAGCGGCGTTTTGATACCACCAGGAACAGGAAAACGAAATTCCAAGGAATCAAAAAAATGGAAAAATTGGATCTATGTTCAACGGATCACACCTAGTAAGAAAAAGTATTTTGTTTTGGTTCGACTTGTCGTCACATATGAAATAACGGACGGTATAAATTTAGCAACACTTTTTCCCCCGGATCTGTTGCAGGAAAGGGATAATGTGCAACTTCGAGTTGTCAATTATATCCTTTATGGAAATGGCAAACCCATTCGAGGAATTTCTGATACAGATATTCAATTAGTTCGGACTTGTTTAGTATTGAATTGGGACCAAGACAAAAAAAAAAGTTCTTCTAGTGAAGAAGCCCGTGCTTCCTTTGTTGAAATAAGGACAAATGGTTTGATTCGACATTTCCTAAGAATCGACTTAGTGAAATCCCCTATTTCATATATCGGAAAAAGGAATGATCCATCGGGTTCAGGATTGCTCTCTGATAATGGATCAGATTGCACCAATATCAATCCGTTTTCTTCCATTTATTCCAAGGCAAGAATTCAACAATCCCTTAACCAAAATCAAGGAACTATTCATACGTTGTTGAATAGAAATACGGGATTCCAATCGTTGATAATTTTGTCATCATCCAATTGTTTTCGAATGGGTCCATTCAACGATGTAATAAAATATCACAATGTGATAAAAGAATCAATTCAAATTACAAAGGATCCTCGAATTCCAATTAAGAATTCGCTGGGGCCTTTTGGAACAGCCTTTACAATTGTGAATTTTTATTCATTTTACCATTTAATAACTCATAATCAGATCTTGGTAAATAACTATTTGCAACTTGACAATTTAAAACAGACTTTTCAAGTAATTAAATATTATTTAATGGATGAAAATGATAAAATTTATAACCCCGAGCCAGGCAGTAACATTATTTTGAATCCATTCAATTTGAATTGGTATTTTCTCCATCACAATTATTGTCAAGAAACATCTACAATAATTAGTCTTGGACAGTTTATTTGTGAAAATGTATGTATAGCCAAAAATGCACCACACCTAAAATCGGGTCAAGTTATACTTGTTCAAGTTGATTCTGTAGTAATACGATCAGCTAAGCCTTATTTGGCCACTCCAGGAGCAACTGTTCATGGCCATTATGGGGAAATCCTGTACGAAGGAGATACATTAATTACATTTATATATGAAAAATCGAGATCTGGTGATATAACCCAGGGGCTTCCAAAAGTGGAACAGGTGTTAGAAGTGCGTTCGATTGATTCAATATCGATGAATCTAGAAAAGAGGGTTGAGGGTTGGAACGAACGTATAACAAGAATTCTTGGAATGCCGTGGGGCTTCTTGATTGGTGCTGAGCTAACTATAGTGCAAAGTCGTATCTCTTTGGTTAATAAGATCCAAAAGGTTTATCGATCCCAGGGGGTGCAGATTCATAATAGGCATATAGAAATTATTGTACGCCAAATAACATCAAAAGTGTTGGTTTCAGAAGATGGAATGTCTAATGTTTTTTCACCCGGAGAATTAATTGGATTATTGCGAGCGGAACGAATGGGGCGCGCTTTGGAAGAAGCGGTCTGTTACCGAGCCGTCTTATTGGGAATAACAAGAGCATCTCTCAATACTCAAAGTTTCATATCTGAAGCGAGTTTTCAAGAAACTGCTCGAGTTTTAGCAAAAGCAGCTCTCCGGGGTCGGATCGATTGGTTGAAAGGCCTGAAAGAGAACGTTGTTTTGGGGGGTATGATACCCCTTGGTACCGGATTTAAAGGATTAGTGCCCCCCTCAAAACAAGATAACAACAGTCTTTTGGAAACAAAAAAAAACAATCTATTCGAGGGGGAAATGAGAGATATTTTGTTTCACCACAGAAAATTATTTGATTCTTGTCTTTCAAAGAATTTCCATGATACATCAGAACAATCATTTATAGGATTTAATGATTCCATGGCAAAAGCTATACCGAGAATTGGTTCACGTAGAAATGGACGTATTGGTTCACGTAAGAGTGCACGTAGAATACCAAAGGGGGTTATTCATGTTCAAGCAAGTTTCAATAATACCATTGTCACGGTTACAGATGTACGGGGTCGGGTGGTTTCTTGGTCCTCAGCGGGTACTTGTGGATTCAAGGGTACGAGAAGAGGGACACCCTTTGCCGCTCAAACTGCAGCAGCAAATGCTATTCGTACAGTAGTAGATCAAGGTATGCAACGAGCAGAAGTCATGATAAAAGGTCCCGGTCTCGGAAGAGACGCAGCATTACGAGCTATTCGTAGAAGTGGTATACTATTAACTTTCGTACGGGATGTAACCCCTATGCCACATAATGGTTGCAGACCCCCGAAAAAAAGACGTGTGATGCCAACTATTAAACAACTTATTAGAAATACAAGACAGCCAATTCGAAATGTCACGAAATCCCCCGCTCTTCGGGGATGTCCTCAGCGTCGAGGAACATGTACTAGGGTGTATATGGCAAAGAAAAGTTTGATTCAGAGGGAGAAGAAGAGGCAAAAATTGGAACAGAAATATCATTTGATTCGTCGATCCTCAAAAAAAGAAATAAGCAAAGTTCCATCGTTGAGTGACAAATGGGAAATTTATGGAAAGTTACAATCCCCACCACGGAATAGTGCACCTACACGCCTTCATCGACGTTGTTTTTCGACCGGAAGACCGAGAGCTAACTATCGAGACTTTGGACTATCCGGACACATACTTCGTGAAATGGTTCATGCGTGTTTGTTGCCAGGAGCAACAAGATCAAGTTGGATGGTAAAAAATTCATTCATTTCGGTTATTTCTCAAAAAGAAAATGAAGAAAACAGAGGGTCTGTTGAATTTCAAGTATTCAGTTTCACCACTAAGATAAGGAGACTTACTTCACATTTGGAATTGCACAAAAAAGACTATTCATCTCAGAGAGGTTTGCGAAAAATTTTGGGAAAACGTCAACGATTACTGGCTTATTTGTCAAAAAAAAATAGAGTACGTTATAAAGAATTAATTGATCGGTTGGATATTCGAGAGACAAAAACTCGTATGGTAAAACTTCGTTTGAAACGATGTGGTAGAAAGCAACGAGCCGTCTATCGAATCGTTGCAATTGATGTTCGATCCCGAAGAGAAGGAAAAGATCTTCGAAAAGTGGGTTTTTATGATCCACTGAAGAATCAAACTTATTTAAATGTTCCTGCTATTCTATATTTCCTTGAAAAGGGTGCTCAACCTACAGGAACTGTTCAGGATATTTTAAAGAAGGCAGAGGTTTTTAAGGAACTTCGACCTAATCAAACGAAATTCAATATGGATAAATCCAAGCGACCTTTTCTTAAATCCAAGCGGTCTTTTCGTAGGCGTTTGCCCCCGATTGAATCGGGGGATCGAATTGATTATAGAAACATGAGTTTAATTAGTCGATTTATTAGTGAACAAGGAAAAATATTATCTAGACGAGTGAATAGATTGACCTTGAAACAACAACGATTAATTACTATTGCTATAAAACAAGCTCGTATTTTATCTTTGTTACCTTTTCTCAATAATGAGAAACAATTTGAAAGAACCGAGTCGACCGCTAGAACTACTGGTCTTAGAACCAGAAATAAAGTGGCACGTTCACTAAAAAAAAATCCTTTTGTAGTCAATCATTTATTAAGAAAAATTGATAAGCTTAATAAAAAAGCAGAAAAAGAAATAATAGTAACTTGGTCCCGGGCATCTACCATTATACCCACAATGATTGGCCATACAATTGCTATTCATAATGGTAATGAACATTTGCCTATTTATATAACAGATCAATTAGGATTTTTAAATTTCCAAAAATGACAAGAAGATATTGGAACATCAATTTGGAAGAGATGATGGAGGCAGGAGTTCATTTTGGCCATGGTACTAGGAAATGGAATCCTAAAATGGCACCTTATATCTCTGCAAAGCGTAAAGGTATTCATATTACAAATCTTACTAGAACTGCTCGTTTCTTATCCGAAGCTTGTGATTTGGTTTTTGATGCAGCAAGTAGGGGAAAACAATTCTTAATTGTTGGTACCAAAAATAAAGCAGCTAATTCAGTAGCATGGGCTGCGATAAAGGCCCGGTGTCATTATGTTAATAAAAAATGGCTCGGCGGTATGTTAACGAATTGGTCCACTACAGAAACGAGACTTCATAAGTTCAGGGACTTGAGAATGGAACAAAAAACAGGAAGACTCAACCGTCTTCCGAAAAGGGATGCAGCTATGTTGAAAAGGCAATTATCTCGCTTGCAAACATATCTGGGCGGGATTAAATATATGACAGGGTTACCCGATATTGTAATTATCGTTGATCAGCACGAAGAATATACGGCCCTGCGAGAGTGTATCACTTTGGGAATTCCAACAATTTGTTTAATCGATACAAATTGTGACCCTGATCTTGCAGATATTTCGATTCCAGCGAATGATGACGCTATATCTGCAATCCGCTTAATTCTTAACAAATTAGTATTCGCAATTTGTGAGGGTCGTTCTAGCTATATAAGAAATCCTATGGGACAAAAAATAAATCCACTTGGTTTCAGACTTGGTACAACCCAAGGTCATCATTCCCTTTGGTTTGCACAACCAAAAAATTATTCTGAGGGTTTACAAGAAGATCAAAAAATAAGAGATTTTATCAAAAATTATATACAAAAGAATATGAGAATATCCTCCGGCGTCGAGGGAATTGCACGTATAGAAATTCAAAAAAGAATTGATTTGATCCAGGTCATAATCTTTATGGGATTCCCAAAGTTATTAATAGAAAATAGAACGCGAGGAATCCAAGAATTACAGATTAATCTAGAAAAAGAATTTAATTATGTGAACCAAAAACTTAACGTTGCTATCACAAGAATTGCAAAACCTTATGGAAACCCTAATATTCTTGCAGAATTTATAGCCGGACAATTAAAGAATAGAGTTTCATTTCGAAAAGCAATGAAAAAAGCTATTGAATTAACTGAACAAGCAGATACAAAAGGAATTCAAGTACAAATTGCAGGACGTATCGACGGAAAAGAAATTGCACGTGTCGAATGGATCAGAGAAGGTAGGGTTCCCCTACAAACCATTCGAGCTAAAATTGATTATTGTTCCTATACAGTTCGAACTATCTATGGGGTCTTGGGTATCAAAATTTGGATATTTATAGACGAAGAAATGTCGCGTTACCGAGGACCTCGTTTCAAAAAAATACGCCGCCTGGGGGCTTTACCAGGACTAACTAATAAAAGGCCTAAAGCCGGAAGTGATCTTAGAAACCAATCACGTTCCGGGAAAAAATCTCAATATCGTATTCGTCTAGAAGAAAAACAAAAATTGCGTTTTCACTATGGTCTTACAGAACGACAATTACTTAAATACGTTCGTATCGCCGGAAAAGCCAAGGGGTCAACAGGTCAAGTTTTACTACAATTACTTGAAATGCGTTTGGATAACATCCTTTTTCGATTGGGTATGGCTTCGACTATTCCCGCAGCCCGCCAATTAGTTAACCATAGACATATTTTAGTTAATGGGCGTATAGTAGATATACCAAGTTATCGCTGCAAACCCCGAGATATTATTATGACGAAGGATGAACAAAAATCCAGAACTCTGATTCAAAATTCTCTCGACTCATCCCCTCATGAGGAATTGCCAAACCATTTGACCCTTCACCCATTCCAATATAAAGGATTAGTCAATCAAATAATAGATAGTAAATGGGTCGGTTTGAAAATAAATGAATTGCTAGTCGTAGAATATTATTCTCGTCAGACTATGTCACGTCGAGGTACTGCAGAAGAAAAAACAGCAAAATCCGATCCAATTTATCGTAATCGATTAGTTAACATGTTGGTTAACCGTATTCTGAAACACGGAAAAAAATCATTGGCTTATCAAATTATCTATCGAGCCATGAAAAAGATTCAACAAAAGACAGAAACAAATCCACTATCTGTTTTACGTCAAGCAATACGTGGAGTAACTCCCGATATAGCAGTAAAAGCAAGACGTGTAGGTGGATCAACTCATCAAGTTCCCATTGAAATAGGATCCACACAAGGAAAAGCACTTGCCATTCGTTGGTTATTAGCGGCATCCCGAAAACGTCCGGGTCGAAATATGGCTTTCAAATTAAGTTCCGAATTAGTGGATGCTGCCAAAGGGAGTGGCGATGCCATACGCAAAAAGGAAGAGACTCATAAAATGGCAGAGGCAAATAGAGCTTTTGCACATTTTCGTATGGGCAGGGACACTATTGCTGAGATAATAACCTCTATACGAAATGCTGATATGGATAGAAAAAGAGTGGTTCGCATCGCATCTACTAATATTACCGAAAATATTGTTAAAATACTTTTCCGAGAAGGTTTTATTGAAAACGTTAGAAAACATCGAGAAAAAAACAAATCTTTTTTGGTTTTAAACCTGCGGCATAGAAGGAATAGGAAAAGACTCTATAGAAATTTTTTAAATTTAAAACGGATCAGTCGACCCGGTCTACGAATCTATTCTAACTCTCAACGAATTCCTAGAATTTTAGGTGGGATGGGGATTGTAATTCTTTCTACTTCTCGAGGTATAATGACAGACCGAGAGGCTCGACTCGAAGGAATCGGCGGAGAAATTTTGTGTTATATATGGATGTTACTGCTGAAACACGGAAGAATTGAAATCTTAGATCAAAACACTATGTATGGATGGTATGAACTGCCCAAACAAGAATTCTTGAACAGCGAACAACCAGTTCAGATATTCACGACCAAGAAGTACTGGATTCTCTTTCGGATAGGCCCTGAAAGGAGAAGGAAGGCTGGAATGCCAACAGGCGTCTATTATATGATTTTTCAATCTTTTCTACTAGGTAATCTAGTATCCTTATGCATGAAGATAATCAATTCGGTCGTTGTGGTCGGACTCTATTATGGATTTCTGACCACATTCTCCATAGGGCCCTCTTATCTCTTCCTTCTCCGAGCTCAGGTTATGGAAGAAGGAACCGAGAAGAAGGTATCAGCAACAACTGGTTTTATTACGGGACAGCTCATGATGTTCATATCGATCTATTATGCGCCTCTGCATCTAGCATTGGGTAGACCTCATACAATAACTGCCCTAGCTCTACCATATCTTTTGTTTCATTTCTTCTGGAACAATCACAAACACTTTTTTGATTATGGATCTAGAAATTCAATGCGTAATTTCAGCATTCAATGTGTATTCCTGAATAATCTCATTTTTCAATTATTCAACCATTTCATTTTACCAAGTTCAATGTTAGCCAGATTAGTCAACATTTATATGTTTCGATGCAACAACAAGATGTTATTTGTAACAAGTAGTTTTGTTGGTTGGTTAATTGGTCACATTTTATTCATGAAATGGCTTGGATTGGTATTAGTCTGGATACGGCAAAATCATTCTATTAGATCGAATAAGTACATTCGATCTAATAAGTACCTTGTGTCAGAATTGAGAAATTCTATGGCTCGGATCTTTAGTATTCTCTTATTTCTTACCTGTGTCTACTATTTAGGCAGAATACCGTCACCCATTCTTACTAAGAAATGGAAAGAAACCTCAAAAATGGAAGAAAAGGTGGAAAGTGAGGAAGAAAGAGATGTAGAAATAGAAACAGCTTCCGAAATGAAGGGGACTAAACAGGAACAAGAGAGATCCGCCGAAGAAGATCCTTCTCCTTCCTTTTTTTCGGAAGAAAAGGAGGATCCGAACAAAATCGATGAAACGGAAGAAATCCGAGTGAATGGAAAGGAAAAAACACAGGATGAATTCCACTTTCGATTTACAGAGACAGGCTCTAAAAATAGCCCAGTTTATGAAGATTCTTATCTGATGAATATCAATGAAAATCACGACAATTCCAAATTCAAAATACTTATCAAAAAACCGGAAAATAAAGACCTTTGTTTTTGGTTTGAAAAACCTCCTGTGACTCTTCTTTTTGATTCTAACCGTTGGAATCGGCCATTTCGACACATAAAAAATAATCGATTTGAAAACGCTGTCAGAAATGAAATGTCACAATATTTTTTTGACACATGCCAAAGTGCTGGAAAGGAAAGAATATCTTTTACATATCCACCCAGTTTGTCAACTTTTTGGGAAATGATAAAAAGAAGGATATCTCTGCCTACACTAGAAAAATTCTCATCTAATGAACTCTACAATCATTGGGTTTATACCAACAAAGAAAAAAGTAATAATTTAAACAACGAATTTGTAAATCGAATTCAAGCCCTAGACAAAGAATCTCTTTTTTTGAATATACTCGAAACAAGGACTAGGTTGTGTAATGACAATACTACAAACGAATACTTACCCAAAATATATGATCCTTTCTTGAACGGACCATATCGGAGAACAATAACAAAAAGCGTTTCACCTTCAATCATAAAAATAAAAAAAACTTCGATAGACAATTTCATAGAGAAAGTTGGGATAAATCGTATTCATGGTATCGTTCTTCCTGATACTGATCACCAAAAAATTGAACAGAAAATAGATCGATTTGATAAAAAACCATTATCAACCGAAATTGTTGATTTCTTAACTTTCATCAATGAACTTGGTAAAGAATCAGGATCCATTTTTAATTCTAGGGGTCTTTCTTTATTTTCAGATGAAGAAGAAGGAAGAATAGATTCAGAAAAAGGAACAAAATATTTCAAATATTTTAAAAATAGAATTCTAACTGATACTAATGTTCAAAAAATTAGTAAAAAATCGATTAGAATAAAAGAAATCAGTAAAAAAGTACCTCGCTGGTTATACAAATTAACCAGCGAGTTGGAACACGAAGCAGGAGAAGATAAAGAAAACGGACCATTAGATCATGAAATTCGTTCAAGAAAAGCCAAACGTGTAGTAATTTTTACTGGTAAAAAGGAGCATACTGAGGATACTAATCCTCCTGATGAAAAATACGAAGTAGCTTTGCTACGCTATTCACAGCAATCAGATTTTAGGCGAGACATAATAAAAGGTTCTATACGTGCTCAAAGGCGTAAAATAGTTATTTGGGAACTGTTTCAAGTAAATGTGCATTCCCCTCTTTTTTTGGACAGAATAAAAAAATCCCTTCTTTTTTCTTTTGATATCTCTGGGCCAATTAAAATTTTTAGAAATTGGGTAGGGAGGGGGTCAGCATTCAAAATTGTAGAGTATACAGAAGAGCAAACAAAAAGAGAAGAAAAAAAAGAGAACAAAAGAAAGGAGATCGCGCGAATAATAGCAGAGACCTGGGATAGCATTCCATTTGCGCAAGTAATAAGGGGTTCCATGTTAATAACTCAATCTATTTTTAGAAAATATATTATATTACCTTCATTGATAATAAAAAATATTGGACGTATGCTACTATTGCAACTTCCTGAATGGTATGAGGATTTAGAGGAATGGAATAGGGAGATGCATGTTAAATGTACCTATAATGGTTTTCAATTGTCCGAAACAGAATTTCCACAAAATTGGTTGACAGATGGTATTCAGATAAAAATCTTATTTCCTTTCTGTCTGAAACCTTGGCACAGATCTAAACTCCGATTCTCTCATAAAGATCTAATAATGAAAAAGAAAAAAGAAAAAGATGATTTTTGTTTTTTAACAGTTTTGGGAATGGAAACCGAACTTCCTTTTGGTTCTCCCCGAAAACGACCCTCTTTTTTTGAACCCATTTTTAAGGAACTCGAAAAAAAAATTGGAAAATTCAAAAAGAAATATTTTCTACTTCTAAAAATTTTAAAAGGAAAAATAAAATTACTTCGAAAAGTTTCAAAAGAAACAAAAAAATGGGTTATCAAAAGTGTCGTTTTTTTAAAAAAAATAAGAAAAGAACTCTTAAAAGTGAATCCAATTCTCTTATTTCGATCAAGAGAAGTAGAAGTATATGACTTGAGTGAAACTAAAAAAGAAAGAGATCCCATAATCAGCAATCAGATGATTCATGAGTCATTTAGTCAAATTGCATCTCCAGGTTGGACAAATTCTTCATTGACAGAAAAAAAAATGAAGGATCTGACTGATAAAACAAATACAATTAGAAATCAAATAGAAAGAATTACAAAAGAGAAAAAAAAAGTAACTCCAGAAATAAATATTAGTCTTAACAAAACAAGTTATAATGCTAAAAGATTAGAAAAATGGCAAATATTAAAAAGAAGAAATGCTCGATTAATCTCTAAATTACCTTTTGTTTTTAAATTTTTAATTGAAAGAATCTACACAAATATATTTTTATCTATCATTAATATTCCCAGAATAAAGAGAAAATTATTTCTTGAATCAACAAAAAAAATTATGAATAAATCCATTTACAATAATGAAACAAGTCAAGAAATAATTAATAAAAAAAATCAAAATCCAATTGAGTTTATTTCGACTATAAAAAAGTCACTTTATAATATTAGTAATAGTCAGACAAATTCACATATTTTTTATGACTTATCGTACTTATCACAAGCATATGTATTTTACAAATTATCACAAACCCAAGTTATTAACTTGTATAAATTAAAATCATTTCAATATCAAGGAATCCCTTTTTTTCTTAAGCCTGAAATAAAGGATTCTTTTGAAACACAAGGAATAGCTCATTCTAAATTAAGGGATAACAGACTTCCGAGTTCTGAAATGAATCAATGGAAAAACTGGTTAAGAGGGCATTCTCAATACGATTTATCTCAGATCAGATGGTCTAGATTAATACCACAACAATGGCGGAATAGAGTTTATCAACGTCGTATGGTTAAAAGGAAAAATTTCAGCAAATGGAATTTATATGAAAAAGACCAATTAATTGATTCCAAAAAAGAAAATATTTTGGAAGTCTATTCATTATTGAATCAAAAAGATAATTTTCCAAAATACTATAAATATGATCTTTTATCATATAAATCATTAATTCTGAAAATAAAAAGGACTCATTTATTTCGAGATCGCCGTTTGAAGGAAATAAGAATCAAGAGATTTCTTATAATTACAACACATATAAAGACACTTTTTTTGATATGCTGAGGAGTATCCCTATCAATAATTATCTAGGAAAGGGCGATATTCTATATATGGAAAAAACTCTCGATAGGAAATATTTGAATTGGAAAATGATCAATTTTGATCTTAGACAAAAAGTCGATATTGAGGCCTGGATCACGATCGATGCCAATAGTAATCAAAATACTCAGATTGTTACTAATAATTATCAAATAATTGATAAAAAAAAGATTTTTTATCTTATGATTCCAGAAATGAATTTACCAAACTTCCCAAAAGTCTTTTTTGATTGGATGGGGATGAATGAAAAAAGACTAAAGCGTCCCATATTGAATCTGGAACTTTTGTTCTTCCCAGAATTTTTGTTACTTTATAATACATATAAAACGAAATCTTGGAGAAAATTACTTCTTTTATATTTGAATAGAAATAAAAATAGTAATCAAAATCAAAAGATTAATGAAAAGCAAAAGGGAAGTTTTTTGATACCATCGAATAAAAAAATAAAGAATCGAAATCAAGAAGAAAAAAAAACCACAAGCCAAGGGGATCTTGGATCCGTTCTTTCAAACCAACAAAAAGATATTGAAGAAGATTATGCGAGATCGGACATGAAAAAAGGTAAAAAGAAAAAACAATACAAAAGTAAGGAAGCAGAACTAGATTTGTTCCTGAAACGTTATTTGCTTTTTCAATTGAAATGGGACGCTACTTTTAATCAAAGACTGGTCAATAATGTTAAGGTATATTGTTTACTGCTTAGACTAATAGATCCAAGAAAAATTTCTATATCCTCGATTCAAAGGGGAGAAATGAGTTTGGATATAATGCTGATTCAGAAGGATTTAACTCTTCCAGGATTGATGAAAAGGGGAATGTTTATTATCGAACCCATTCGTCTGTCTGTAAAAAACGACGGACAGTTTATTATGTATCAAACCATCGGTATTTTGTTGGTTCATAAGAGTAAGCACCAAACTAATCAAAGATACCGAGAGCAAAGATATGTTGCTAAGAATAATTTTGATGAATCTATTCCACCACATGAAAGAATAACAAGAAATAGAGACAAAAATCATTTGGATTTGCTTGTTCCTGAAAATATTTTCTCATTTAGGCGTCGTAGAAAATTAAGAATTCTAATTTCTTTCAATTCAAAGAATAGGAATGATGTAGATGGAAATCCTGTATTTTGCAACGAAAAGAATAGCAGCCAAGTTCTAGGTGACAGTAATCACCTTGATAGAGAGACAAATCAATTAATGAAATTGAAGTTCTTTCTTTGGCCTAATTATCGATTAGAAGATTTAGCTTGTATGAATCGCTATTGGTTTGATACCAATAATGGCAGTCGTTTCAGTATGTTAAGGATACATTTGTATCCACGATTGAAAATTCGTATGAAAGGACATCAATTCAAATCCTGGATTTTCGAATTGAGAGAGATCAAGAATTCTCACTATTTCTTAGATTCATGGACCCAATTCAATTCAGTGGGATCTTTCATTCACATTTTTTTCCACCAAGAACGTTTTATAAAACTCTTTGACCCCCGAATTTGGAGTATCCTACTTTCACGCAATTCACAGGGGTCAACAAGCAATCGATATTTCACGATCAAGGGTGTAATACTCTTTGTAGTAGCGGTCCTTATATATCGTATTAACAATCGAAATATGGTCGAAAGAAAAAATCTCTATTTGAGAGGGCTTCTTCCTATACCTATGAATTCCATTGGACCCAGAAATGATACATTGGAAGAATCCGTTGGGTCTTCCAATATCAATAGGTTGATTGTTTCGCTCCTGTATCTTCCAAAAGGAAAAAAGATCTCTGAGAGTTGTTTCCTGAATCCGAAAGAGAGTACTTGGGTTCTCCCAATAACTAAAAAGTGTAGCATGCCTGAATCTAACTGGGGTTCGCGGTGGTGGAGGAACTGGATCGGAAAAAAGAGGGATTCTAGTTGTAAGATATCTAATGAAACCGTCGCTGGAATTGAGATCTTATTCAAAGAGAAAGATATCAAATATCTGGAGTTTCTTTTTGTATATTATATGGATGATCCGATCCGCAAGGACCATGATTGGGAATTGTTTGATCGTCTTTCTCTGAGGAAGAGGCGAAATAGAATCAACTTGAATTCGGGACCGCTATTCGAAATCTTAGTGAAACACTGGATTTCTTATCTCATGTCTGCTTTTCGTGAAAAAATACCAATTGAAGTGGAGGGTTTCTTCAAACAACAAGGGGCTGGGTCAACTATTCAATCAAATGATATCGAGCATGTTTCCCATCTCTTCTCGAGAAACAAGTGGGCTATTTCTTTGCAAAATTGTGCTCAATTTCATATGTGGCAATTCCGCCAAGATCTCTTCCTTAGTTGGGGGAAGAATCCGCACGAATCGGATTTTTTGAGGAACGTATCGAGAGAGAATTTGATTTGGTTAGACAATGTGTGGTTGGTAAACAAGGATCGGTTTTTTAGAAAGGTACGGAATGTATCGTCAAATATTCAATATGATTCCACAAGATCTAGTTTCGTTCAAGTAACGGATTCTAGCCAACTGAAAGGATCTTCTGATCAATCCAGAGATCATTTGGATTCCATTAGTAATGAGGATTCGGAATATCACACATTGATCAATCAAAGAGAGATTCAACAACTAAAAGAAAGATCGATTCTTTGGGATCCTTCCTTTCTTCAAACGGAAGGAACAGAGATAGAATCAGACCGATTCCCGAAATGCCTTTCTGGATATTCCTCAATGTCCCGGCTATTCACGGAACGTGAGAAGCAGATGATTAATCATCTGCTTCCGGAAGAAATCGAAGAATTTCTTGGGAATCCTACAAGATCCGTTCGTTCTTTTTTCTCTGATAGATGGTCAGAACTTCATCTGGGTTCGAATCCTACTGAGAGGTCCACTAGAGATCAGAAATTGTTGAAGAAACAACAAGATCTTTCTTTTGTCCCTTCCAGGCGATCGGAAAATAAAGAAATGGTTAATATATTCAAGATAATTACGTATTTACAAAATACTGTCTCAATTCATCCTATTTCATCAGATCCGGGGTGTGATAGGGTTCCGAAGGATGAACCGGATATGGACAGTTCCAATAAGATTTCATTCTTGAACAAAAATCCATTTTTTGATTTATTTCATCTATTCCATGACCGGAACAGGCGAGGATACACGTTACACCACGATTTTGAATCAGAAGAGAGATTTCAAGAAATGGCAGATCTATTCACTCTATCAATAACCGAGCCGGATCTGGTGTATCATAAGGGATTTGCCTTTTCTATTGATTCCTACGGATTGGATCAAAAACAATTCTTGAATGAGGCCAGGGATGAATCGAAAAAGAAATCTTTATTGGTTCTACCTCCTATTTTTTATGAAGAGAATGAATCTTTTTCTCGAAGGATCAGAAAAAAATGGGTCCGGATCTCCTGCGGGAATGATTTGGAAGATCCAAAACCAAAAATAGTGGTATTTGCTAGCAACAACATAATGGAGGCAGTCAATCAATATAGATTGATCCGAAATCTGATTCAAATCCAATATAGTACCTATGGGTACATAAGAAATGTATTGCATCGATTCTTTTTAATGAATCGATCCGATCGCAACTTCGAATATGGAATTCAAAGGGATCAAATAGGAAAGGATACTCTGAATCATAGAACTATAATGAAATATACGATCAACCAACATTTATCGAATTTGAAAAAGAGTCAGTTCGATCCTCTTATCTTGATTTCTCGAACCGAGAAATCCATGAATCGGGATCCTGATGCATATAGATACAAATGGTCCAATGGGAGCAAGAATTTCCAGGAACATTTGGAACATTTCGTTTCTGAGCAGAAGAGCCGTTTGCAAGTAGTGTTCGATCAATTACGTATTAATCAATATTCGATTGATTGGTCTGAGGTTATCGACAAAAAAGATTTGTCTAAGCCACTTCGTTTCTTTTTGTCCAAGTCACTTCTTTTTTTGTCCAAGTTGCTTTTCTTTTTGTCTAACTCACTTCCTTTTTTCTGTGTGAGTTTCGGGAATATCCCCATTCATAGGTCCGAGATCTACATCTATGAATTGAAAGGTCCGAATGATCAACTCTGCAATCAGTTGTTAGAATCAATAGGTCTTCAAATTGTTCATTTGAAAAAATGGAAACCCTTCTTATTGGATGATCATGATACTTCCCGAAAATCGAAATTCTTGATCAATGGAGGAACAATATCACCCTTTTTGTTCAATAAGATCCCAAAGTGGATGATTGACTCATTCCATACTAGAAATAATCGCAGGAAATCCTTTGATAACACGGATTCCTATTTCTCAATGATATCCCACAATCAAGACAATTGGCTGAATCCCGTGAAACCATTTCATAGAAGTTCATTGATATCTTCTTTTTATAAAGCAAATCGACTTCGATTCTTGAATAATCCACATCACTTCTGCTTCTATTGTAACACAAGATTCCCCTTTTCTGTGGAAAAGGCCCGTATCTATAATTATGATTTTACGTATGGACAATTCCTCAATATCTTGTTCATTCGCAACAAAATATTTTCTTTGTGCGTCGGTAAAAAAAAACATGCTTTTGGGGGGAGAGATACTATTTCACCAATCGAGTCACAGGTATCTAACATATTCATACCTAACTATTTTCCACAAAGTGGTGACGAAACGTATAACTTGTACAAATCTTTCCATTTTCCAAGTCGATACGATCCATTCGTTCGTAGAACTATTTACTCGATCGCAGACATTTCTGGAACACCTCTAACAGAGGGACAAATAGTCAATTTTGAAAGAACTTATTGTCAACCTCTTTCAGATATGAATCTATCTGATTCAGAAGGGAAGAACTTGCATCAGTATCTCAATTTCAATTCAAACATGGGTTTGATTCACACTCCATGTTCTGAGAAATATTTACCATCCGAAAAGAGGAAAAAACGGAGTCTTTGTCTAAAGAAATGCGTTGAGAAAGGGCAGATGTATAGAAGAGATAGTGCTTTTTCAACTCTCTCAAAATGGAATCTATTCCAAACATATATGCCATGGTTCCTTACTTCGACAGGGTACAAATATCTAAATTTGATATTTTTAGATACTTTTTCAGACCTATTGCCGATACTAAGTAGCAGTCAAAAATTTGTATCCATTTTTCATGATATTATGCATGGATCAGGTATATCATGGCGAATTCTTCAGAAAAAATTGTGTCTTCCACAATGGAATCTGATAAGTGAGATTTCGAGTAAGTGTTTACATAGTCTTCTTCTGTCCGAAGAAATGATTCATCGAAATAATGAGTCACCATTGATATCGACACATCTGAGATCGCCAAATGTTCGGGAGTTCCTCTATTCAATCCTTTTCCTTCTTCTTGTTGCTGGATATCTCGTTCGTACACATCTTCTCTTTGTTTCCCGGGCCTCTAGTGAGTTACAGACAGAGTTCAAAAAGGTCAAATCTTTGATGATTCCATCATCTATGATTGAGTTGCGAAAACTTCTGGATAGGTATCCTACATCTGAACCGAATTCTTTCTGGTTAAAGAATCTCTTTCTAGTTGCTCTGGAACAATTAGGAGATTCTCTAGAAGAAATACGGGGTTCTGCTTCTGGCGGCAACATGCTTGGTCCCGCTTATGGGGTCAAATCAATACGTTCTAAGAAGAAATATTTGAATATCAATCTCATCGATCTCATACCAAATCCCATCAATCGAATCACTGTTTCGAGAAATACGAGACATCTAAGTCATACAAGTAAAGAGATCTATTCATTGATAAGAAAAAGAAAAAACGTGAACGGGGATTGGATTGATGATAAAATAGAATCCTGGGTCGCGAACAGTGATTCGATTGATGATGAAGAAAGAGAATTCTTGGTTCAGTTCTCCGCCTTAACGACAGAAAAAAGGATTGATCAAATTCTATTGAGTCTGACTCATAGTGATCATTTATCAAAGAATGACTCTGGTTATCAAATGATTGAACAACCGGGAGCAATTTACTTACGATACTTAGTTGACATTCATAAAAAGTATCTATTGAATTATGAGTTCAATACATCCTGTTTAGCAGAAAGACGGGTATTCCTTGCTCATTATCAGACAATCACTTATTCACAAACTTCGTGTGGGACTAATACTTTTCATTTCCCATCTCATGGAAAACCCTTTTCGCTCCGCTTAGCCTTATCCCCCTCTAGGGGGATTTTAGTGATAGGTTCTATAGGAACTGGACGATCCTATTTGGTCAAATACCTAGCGACAAACTCCTATGTTCCTTTCATTACGGTATTTCTGAACAAGTTCCTGCCTAAAGGTTTTCTTATTGATGATATCAATATTGATGATAGTGACGATATTGATGATAGTGACAATATTGATGCTAGTGACGATATTGATGCTAGTGACGATATCGATCGTGACCTTGATACGGAGCTGGAACTGCTAACTATGATGAATGCGCTAACTATGGATATGATGCCGGAAATAGACCGATTTTATATCACCCTTCAATTCGAATTAGCAAAAGCAATGTCTCCTTGCATAATATGGATTCCAAACATTCATGATCTGGATGTGAATGAGTCGAATTACTTATCCCTCGGTCTATTAGTGAACCATCTCTCTGAAAGATGTTCCACTAGAAATATTCTTGTTATTGCTTCGACTCATATTCCCAAAAAAGTGGATCCCGCTCTAATAGCTCCGAATAAATTAAATACGTGCATTAAGATACGAAGGCTTCTTATTCCACAACAACAAAAGCACTTTTTCACTCTTTCATATACTAGGGGATTTCACTTGGAAAAGAAAATGTTCCATACTAATGGATTCGGGTCCATAACCATGGGTTCCAATGCACGAGATCTTGTAGCACTTACCAATGAGGCCCTATCGATTAGTATTACACAGAAGAAATCAATTATAGACACTAATACAATTAGATCCGCTCTTCATAGACAAACTTGGGATTTGCGATCCCAGGTAAGATCGGTTCAGGATCATGGGATCCTTTTCTATCAGATAGGAAGGGCTGTAGCACAAAATGTACTTCTAAGTAATTGCCCCATAGATCCTATATCTATCTATATGAAGAAGAGATCATGTAACGAAGGGGATTCTTATTTGTCCAAATGGTACTTCGAACTTGGAACGAGCATGAAGAAATTAACGATACTTCTTTATCTTTTGAGTTGTTCTGTCGGATCGGTCGCTCAAGATCTTTGGTCTCTACCCGGACCCGATGAAAAAAATGGGATCACTTCTTATGGACTCGTTGAGAATGATTCTGATCTAGTTCATGGCCTATTAGAAGTAGAAGGCGCTTTGGTGGGATCTTCACGGACAGAAAAAGATTGCAGTCAGTTTGATAATGATCGAGTGACATTGCTTCTTCGGCCCGAACCGAGGAATCCCTTAGATATGATGCAAAACGGATTTTGTTCTATCTTTGATCAGAGATTTCTCTATGAAAAATACGAATCGGAGTTTGAAGAAGGGGAGGGAGAAGGAGCCCTTGACCCGCAACAGATAGAGGAGGATTTATTCAATCACATAGTTTGGGCTCCTAGAATATGGCGCCCTTGGGGCTTTCTATTTGATTGTATCGAAAGGCCCAATGAATTGGGATTTCCCTATTGGTCCAGGTCATTTCGGGGCAAGCGGATCATTTATGATGAAGAGGATGAGCTTCAAGAGAATGATTCGGAGTTCTTGCAGAGTGGAACCATGCAGTACCAGACACGAGATAGATCTTCCAAAGAACAAGGCCTTTTTCGAATAAGCCAATTCATTTGGGACCCTGCAGATCCGCTCTTTTTCCTATTCAAAGATCAGCCCCCTGGCTCTGTGTTTTCACATCGAGAATTATTTGCAGATGAAGAGATGTCAAAGGGGCTTCTTACTTCCCAAACAGATCCTCCTACATCTATATATAAACGCTGGTTTATCAAGAATACACAAGAAAAGCACTTCGAATTGTTGATTAATCGTCAGAGATGGCTTAGAACCAATAGTTCATTATCTAATGGATCTTTCCGTTCTAATACTCTATCCGAGAGTTATCAGTATTTATCAAATCTGTTCCTATCTAACGGAACGCTATTGGATCAAATGACAAAGACATTGTTGAGAAAAAGATGGCTTTTCCCGGATGAAATGAAAATTGGATTCATGATGCCTAGATCGCGGATAAATGGAAATTTTATTGATAAGACCTTTTCAATTGTAGCCAATATCTTATTACGAATAATTCCGACAACTTCAGGAGAAAAAGAGGCATTTACCTATTACAGAGATGGGATGTCAGCTCAATCCGAAGGAAATTATGCGGAAGCTTTACAGAATTATTATGAAGCTATGCGACTAGAAATTGATCCCTATGATCGAAGTTATATACTCTATAATATAGGTCTTATCCATACAAGTAATGGAGAACATACGAAAGCTTTGGAATATTATTTTCGAGCACTAGAACGAAACCCATTCTTACCCCAAGCTTTTAATAATATGGCCGTGATCTGTCATTACCGGGGAGAACAGGCCATTCGCCAGGGAGATTCTGAAATTGCGGAGGCTTGGTTTGATCAAGCAGCTGAGTATTGGAAACAGGCTATAGCGCTTACTCCTGGTAATTATATTGAAGCACATAATTGGTTGAAGATCACGGGGCGTTTCGAAATGAGTTGGCGATCAGAAGATATATGGATAGAACTTATAACGGGGTCTCGAAAACTAAGTAATTTATGCTGGGCCCTTATCCTTTTTTTAGGTTCATTAGGATTCTTATTGGTTGGAACTTCCAGTTATCTTGGTAGAAATTTGATATCTTTTTTTCCGTCTCAGCAAATCATTTTTTTTCCACAAGGGATCGTGATGTCTTTCTACGGGATCGCGGGTCTCTTTATTAGTTCCTATTTGTGGTGCACAATTTCCTGGAATGTAGGTAGTGGTTATGATCGATTCGATAGAAAGGAAGGGATAGTGTGTATTTTTCGTTGGGGATTTCCTGGAAAAAATCGTCGCATATTCCTCCGATTCCCTATAAAAGATATTCAGTCCGTTAGAATAGAAGTTAAAGAGGGTATTTATGCTCGTCGTGTCCTTTATATGGATATCAGAGGCCAGGGGGCCATTCCCTTGACCCGTACTGATGAGAATTTGACTCCACGAGAAATTGAACAAAAAGCCGCCGAATTGGCCTATTTCTTGCGCGTACCAATTGAAGTCTTT
>Notelae_rocarpa
[truncated: 1,568,628 more chars]
