# Supplementary material for: Plastid genomes reveal evolutionary shifts in elevational range and flowering time of Osmanthus (Oleaceae)
Source: Ecol Evol. 2022 Apr 1;12(4):e8777. doi: 10.1002/ece3.8777 (PMC8975774; doi:10.1002/ece3.8777)
Supplement: Supplementary file 4 — Supplementary Material [file ECE3-12-e8777-s003.xls]

## Sheet: 4-Supplementary file 4
species	lon	lat	altitude	bio1	bio2	bio3	bio4	bio5	bio6	bio7	bio8	bio9	bio10	bio11	bio12	bio13	bio14	bio15	bio16	bio17	bio18	bio19
Osmanthus armatus	110.871	30.2222	1131	12.05	7.1	23.8	781.9	25.65	-4.35	30	21.75	1.55	21.75	1.55	1926.1	348.4	32.5	60.8	886.3	141.6	886.3	141.6
Osmanthus armatus	109.85	29	297	17.15	7.1	24.2	781.7	30.45	0.95	29.5	24.95	6.65	26.75	6.65	1409	240.5	27.1	61.9	684.6	115	615.3	115
Osmanthus armatus	111.13	29.42	132	17.25	7.7	25	805.4	31.15	0.45	30.7	25.35	6.45	27.25	6.45	1525.1	239.5	34.3	53.2	671.1	156.1	631.6	156.1
Osmanthus armatus	108.936	30.291	1076	13.95	7	25.2	726.1	26.35	-1.35	27.7	22.95	4.15	22.95	4.15	1438.9	243.4	26.5	63.3	663.3	89.4	663.3	89.4
Osmanthus armatus	113.167	30.6634	30	16.85	8.7	27.4	836.2	31.35	-0.45	31.8	25.45	5.75	27.25	5.75	1309	202.4	30.4	51.7	570.5	136	542.7	136
Osmanthus armatus	108.185	30.0234	825	15.65	6.9	25	725.2	28.25	0.75	27.5	22.85	5.95	24.65	5.95	1316.7	222	19	66.6	615.8	65.2	609.7	65.2
Osmanthus armatus	110.854	30.4718	1115	12.15	7.3	24.2	784.8	25.85	-4.55	30.4	21.85	1.55	21.85	1.55	1872.8	339	31.6	61.1	872	136.4	872	136.4
Osmanthus armatus	109.41	31.05	632	15.05	7.4	26.3	727.8	27.85	-0.25	28.1	24.15	5.35	24.15	5.35	1396.6	250.1	19.9	64.7	639.8	74.3	639.8	74.3
Osmanthus armatus	115.399	30.7831	86	16.85	9	27.9	842.4	31.65	-0.55	32.2	25.35	7.35	27.25	5.65	1511.3	279.6	31.4	60.7	711.6	143	700	156.9
Osmanthus armatus	114.049	29.5398	60	17.35	8.2	25.3	849.1	32.55	0.25	32.3	25.95	7.85	27.95	6.05	1670.3	255.2	44.7	46.7	682.7	207.1	618.8	219.3
Osmanthus armatus	109.479	30.295	421	18.05	7.4	26	731.8	30.65	2.15	28.5	25.35	8.25	27.15	8.25	1280.6	220.5	27.8	58.2	578.3	97.5	557	97.5
Osmanthus armatus	110.033	29.8877	509	16.95	7.3	25.4	743	29.55	0.85	28.7	24.45	6.95	26.05	6.95	1538	283.2	27.9	63.4	738	113.4	710.4	113.4
Osmanthus armatus	109.411	31.0547	895	15.05	7.4	26.3	727.8	27.85	-0.25	28.1	24.15	5.35	24.15	5.35	1396.6	250.1	19.9	64.7	639.8	74.3	639.8	74.3
Osmanthus armatus	110.341	31.0423	253	18.35	7.7	25.8	771	31.55	1.65	29.9	27.85	7.85	27.85	7.85	1359.8	217.1	25.7	56.5	588.6	97.5	588.6	97.5
Osmanthus armatus	108.629	31.8241	1285	12.65	8.1	27	755.1	25.75	-4.15	29.9	21.95	2.45	21.95	2.45	1554.7	328.1	11.1	78.1	795	48.1	795	48.1
Osmanthus armatus	109.879	31.1141	320	18.65	7.6	26.3	751.9	31.65	2.65	29	27.95	8.55	27.95	8.55	1369.6	231.4	21.7	61.3	612.4	82	612.4	82
Osmanthus armatus	108.62	31.82	1271	12.65	8.1	27	754.7	25.85	-4.15	30	21.95	2.45	21.95	2.45	1618.2	342.1	11.5	78.1	827.7	49.9	827.7	49.9
Osmanthus armatus	109.62	31.37	408	18.35	7.9	27.3	745.6	31.35	2.45	28.9	27.75	8.45	27.75	8.45	1123.8	185.1	16.3	61.8	493.5	61.6	493.5	61.6
Osmanthus armatus	109.47	30.29	440	17.95	7.4	26.1	731.2	30.55	2.05	28.5	25.25	8.15	26.95	8.15	1312.2	225.6	28.4	58.2	592.4	99.9	570.2	99.9
Osmanthus armatus	110.78	31.33	565	16.25	7.9	26.3	781.9	29.65	-0.45	30.1	25.85	5.65	25.85	5.65	934.4	154.7	16.9	59.9	425.6	63.4	425.6	63.4
Osmanthus armatus	110.784	31.3316	477	16.85	7.9	26.1	781.9	30.25	0.05	30.2	26.45	6.25	26.45	6.25	919.5	153.1	16.6	60.1	420	62.1	420	62.1
Osmanthus armatus	111.3	26.3975	147	18.65	7.2	23.9	814.1	32.65	2.55	30.1	23.05	14.25	28.65	7.75	1604.3	236.2	55.1	43.3	659.2	231.4	478.7	275.2
Osmanthus cooperi	117.06	27.7061	225	18.75	8.3	26.8	786.1	33.25	2.25	31	22.95	14.45	28.35	8.15	1875	344.8	49.5	57.9	861.8	185.8	641.2	266.1
Osmanthus cooperi	114.308	25.6819	266	18.85	8	27.8	738.8	32.15	3.25	28.9	23.05	14.75	27.85	8.95	1862	251.9	49	47.2	748	187.5	581.1	281.1
Osmanthus cooperi	114.413	29.0101	419	16.05	8.4	27.4	791.6	30.65	0.05	30.6	20.35	7.25	25.85	5.45	1963	317.2	53.1	50.4	858.3	247.2	675.2	270.2
Osmanthus cooperi	108.936	30.291	1076	13.95	7	25.2	726.1	26.35	-1.35	27.7	22.95	4.15	22.95	4.15	1438.9	243.4	26.5	63.3	663.3	89.4	663.3	89.4
Osmanthus cooperi	114.101	26.5871	1374	13.15	7.7	30.3	631.1	25.15	-0.35	25.5	16.95	6.05	21.05	4.65	2493.5	334.4	67.4	43.1	975.4	296.2	830.5	356.9
Osmanthus cooperi	117.245	28.2925	49	19.15	8.4	26.8	799.8	33.75	2.55	31.2	23.25	14.85	28.95	8.55	2111.4	402.4	65.5	57.4	975.9	230.4	731.7	309.9
Osmanthus cooperi	119.36	30.19	129	16.55	8.1	24.8	849.9	32.25	-0.45	32.7	27.15	7.35	27.15	5.25	1553.4	269	46.6	46.6	636	196.8	636	209.8
Osmanthus cooperi	119.823	31.375	7	16.65	6.2	20.1	858.8	31.45	0.45	31	27.35	7.35	27.35	5.25	1194.7	184.1	39.3	43.5	495.1	166.2	495.1	174.1
Osmanthus cooperi	117.579	28.9465	92	18.65	8.3	26.5	801.7	33.15	2.05	31.1	22.65	14.45	28.55	8.05	2259.3	422.1	61.6	57.3	1024.2	236.9	828.4	318.9
Osmanthus cooperi	114.537	25.7908	165	19.55	8.1	26.8	764.2	33.45	3.45	30	23.75	15.35	28.85	9.25	1521.9	216.3	39.5	47.5	617	153	485.7	223.8
Osmanthus cooperi	116.52	27.21	103	19.15	8.3	26.5	799.1	33.85	2.55	31.3	23.35	14.85	28.85	8.35	1780.4	312.1	47.9	56.3	815.4	195.1	568.1	255.6
Osmanthus cooperi	118.191	28.4363	103	18.95	8.7	27.8	797	33.45	2.15	31.3	22.85	14.65	28.65	8.25	1989.5	374.8	61.3	57.1	921	222	671.1	291.9
Osmanthus cooperi	114.514	26.325	105	19.35	7.8	25.8	789.7	33.45	3.15	30.3	23.75	10.45	29.05	8.75	1633.6	236.4	43.1	43.9	648.6	186.8	553.9	227.3
Osmanthus cooperi	118.19	28.43	109	18.85	8.7	27.7	794.9	33.45	2.15	31.3	22.75	14.65	28.65	8.25	1983.9	374	60.9	57.2	919.1	220.9	669.9	290
Osmanthus cooperi	116.32	26.83	127	19.35	8.5	27.4	784.4	33.75	2.65	31.1	23.55	15.05	28.75	8.75	1864.8	319.4	46.3	57.6	864.8	193.5	592.4	259.2
Osmanthus cooperi	118.41	29.13	254	17.45	7.9	25.5	807.7	32.15	1.05	31.1	21.35	13.25	27.35	6.65	1986.1	361.1	56	55.9	890.4	216.7	692.3	290.3
Osmanthus cooperi	120.17	30.27	18	17.15	8.2	24.9	847.7	32.85	0.15	32.7	27.75	8.15	27.75	6.05	1515.1	234.4	49.4	40.1	593.6	212.9	593.6	224.3
Osmanthus cooperi	120.97	29.14	107	17.25	8.4	26.3	794.1	32.55	0.55	32	27.05	6.75	27.05	6.75	1426.3	218.2	37.1	49.3	597	163.2	597	163.2
Osmanthus cooperi	104.282	30.9762	480	17.35	7.7	27.9	706.8	29.95	2.25	27.7	24.85	7.75	25.95	7.75	804.4	201.1	6.5	100.8	513	26.2	488.6	26.2
Osmanthus cooperi	117.493	27.3407	196	19.45	8.8	29	741	33.75	3.45	30.3	23.25	15.65	28.45	9.55	1754.4	325.9	44.1	60.1	820.8	164.4	605.4	239.2
Osmanthus cooperi	113.184	24.8138	231	20.15	7.2	27.4	686.9	31.15	4.95	26.2	24.05	16.65	28.15	10.65	2061	317.2	48.2	53.7	898	184.6	716	280.5
Osmanthus cooperi	111.664	27.6925	161	17.45	7.6	24.7	826.1	32.05	1.05	31	21.95	8.45	27.75	6.45	1425	215.8	46	41.1	563.6	195.8	488.2	214.5
Osmanthus delavayi	100.041	27.5033	2521	11.85	9.6	42.4	479.3	20.25	-2.35	22.6	17.45	6.45	17.45	5.25	920.4	237.5	3.9	103.5	589	22.7	589	23.9
Osmanthus delavayi	102.54	27.3762	1456	16.75	9.1	41.3	461.9	24.95	2.85	22.1	21.95	10.15	21.95	10.15	1081	233.8	6.8	91.1	616.5	26.5	616.5	26.5
Osmanthus delavayi	102.265	27.8972	1550	17.05	9.8	42.2	485	25.65	2.55	23.1	22.45	10.15	22.45	10.15	1086.3	231.2	6.4	94.1	644.4	21.7	644.4	21.7
Osmanthus delavayi	101.27	27.92	2316	12.75	9.9	45.5	425.1	21.05	-0.75	21.8	17.65	6.65	17.65	6.65	792	206.1	3.2	106.8	523.8	10.6	523.8	10.6
Osmanthus delavayi	101.85	26.68	1177	21.05	9.8	43.2	455.7	29.95	7.15	22.8	25.85	14.75	25.85	14.75	761.8	191.5	2.9	106.1	488	11.3	386.6	20.2
Osmanthus delavayi	101.5	27.42	2536	11.65	8.6	41.5	451	19.45	-1.35	20.8	16.75	5.25	16.75	5.25	1001.5	265.9	3.2	109.1	677.5	11.6	677.5	11.6
Osmanthus delavayi	101.279	27.9286	2270	12.95	9.9	45.8	422.6	21.25	-0.45	21.7	17.75	6.95	17.75	6.95	748.2	194.8	3	106.8	494.8	10	494.8	10
Osmanthus delavayi	102.175	27.4029	1382	18.45	9.1	42.2	451.7	26.45	4.95	21.5	23.45	12.05	23.45	12.05	951.8	206.3	5.9	94.1	558.7	21.7	558.7	21.7
Osmanthus delavayi	100.298	29.037	3765	4.35	10.5	39.3	576.2	15.25	-11.35	26.6	11.35	-3.45	11.35	-3.45	552.3	164.6	1.3	121.3	399.3	4.6	399.3	4.6
Osmanthus delavayi	102.079	25.1502	1574	18.95	10.2	47.7	404	27.65	6.35	21.3	23.15	13.35	23.25	13.35	816.2	182.3	10.5	87.4	468.5	32.8	395.4	32.8
Osmanthus delavayi	99.706	27.8231	3289	6.45	9.1	35.6	590.5	16.45	-9.25	25.7	13.45	0.25	13.45	-1.55	777.3	189	5.2	91	457.5	29.6	457.5	38.1
Osmanthus delavayi	100.852	27.2822	2243	13.95	9.4	45.9	403.3	21.65	1.25	20.4	18.55	8.35	18.55	8.35	692.1	187.5	2.7	111.1	469.2	10.5	469.2	10.5
Osmanthus delavayi	100.23	26.8761	2412	12.85	10.6	47.9	440.2	21.35	-0.75	22.1	17.95	6.75	17.95	6.75	951.5	232.9	4.2	102.7	601.8	19.1	601.8	19.1
Osmanthus delavayi	104.46	25.7	1770	15.05	9	40.9	497.6	23.95	2.05	21.9	20.85	8.05	20.85	8.05	1272.7	283	17.6	84.1	714.9	62.8	714.9	62.8
Osmanthus delavayi	102.7	25.0125	1891	16.65	8.5	44.8	410.9	23.85	4.95	18.9	21.05	10.85	21.05	10.85	929.9	189.6	14.7	82.8	524.6	46.2	524.6	46.2
Osmanthus delavayi	101.546	25.0329	1800	17.45	10.3	47	413.9	25.95	3.95	22	21.75	11.55	21.75	11.55	792.3	175.5	10	87.1	448.5	32.9	377.4	32.9
Osmanthus delavayi	99.2872	27.1772	2278	11.95	9.6	40.7	507.1	21.05	-2.65	23.7	17.55	6.75	17.95	5.15	1032.6	162	14.5	54.5	419.6	69.5	409.4	123.2
Osmanthus delavayi	102.593	25.8696	2240	14.15	8.9	45.6	416.6	21.35	1.85	19.5	18.85	8.25	18.85	8.25	1522.7	310.7	16.6	86.1	863.7	59.4	863.7	59.4
Osmanthus delavayi	99.9055	26.537	2205	13.65	11.2	51.2	423.3	22.25	0.35	21.9	18.05	8.55	18.65	7.85	984	217.2	6.1	93.2	585	32.4	577.2	32.8
Osmanthus delavayi	100.358	25.9739	2839	11.05	10	45.4	431.8	19.75	-2.35	22.1	14.95	4.95	15.85	4.95	1280	262.3	10.4	89.3	728.6	46.5	716.6	46.5
Osmanthus didymopetalus	109.507	18.2497	9	25.25	3.8	33.1	272.2	29.75	18.35	11.4	27.15	21.25	28.15	21.25	1607.4	270.5	7	79.3	801.6	38.3	717.4	38.3
Osmanthus didymopetalus	109.504	18.252	9	25.15	3.9	33.8	272.6	29.75	18.25	11.5	27.15	21.25	28.15	21.25	1604.1	270.4	6.9	79.2	797.6	38.2	717.5	38.2
Osmanthus didymopetalus	109.512	18.2526	6	25.25	3.9	33.6	272.2	29.75	18.25	11.5	27.15	21.25	28.15	21.25	1611.5	271.4	6.9	79.2	801	38.2	721.3	38.2
Osmanthus didymopetalus	109.7	18.6263	78	24.05	6.4	41.8	327	30.65	15.25	15.4	26.35	19.35	27.55	19.35	1715.6	275.8	10.8	72	812.2	55.2	690.1	55.2
Osmanthus didymopetalus	111.722	22.2526	145	21.95	6.9	34.3	495.1	30.35	10.25	20.1	26.85	16.45	27.55	15.05	2515.9	432.3	39.7	67.2	1182.6	148.8	1086.5	189.9
Osmanthus fordii	110.85	26.43	304	17.85	7.1	23.6	812.1	31.55	1.65	29.9	22.65	8.95	27.75	6.85	1346.3	197.1	41.2	43.3	538.2	174.5	461.2	198
Osmanthus fordii	110.452	24.8463	290	19.85	7.6	29.7	660.5	31.15	5.55	25.6	26.15	16.65	27.65	10.85	1687.8	330.1	41.2	64.7	829.2	174.6	678.5	195.4
Osmanthus fordii	110.051	25.2551	175	19.95	7.1	27.3	690.3	31.55	5.55	26	23.85	16.55	28.15	10.65	2000.3	419.9	51.6	67.5	999.5	209.8	788.9	242.1
Osmanthus fordii	112.626	24.4667	70	20.85	7.5	28.3	692.5	32.05	5.65	26.4	24.75	17.65	28.85	11.45	1864.2	305.8	33.5	60	847.1	152.9	721.1	205.3
Osmanthus fortunei	139.596	35.4491	26	15.75	5.1	20.2	683.8	27.75	2.55	25.2	22.55	7.15	24.65	7.15	1606.3	213.5	54.5	39.3	576.8	173.3	538.5	173.3
Osmanthus fortunei	140.151	36.0836	13	15.15	8.1	26	772.2	30.05	-1.15	31.2	22.45	5.25	25.05	5.25	1323.1	185	43.2	44	493.8	134.8	456.5	134.8
Osmanthus fortunei	140.134	35.5199	23	15.85	5.2	20.3	684.8	28.75	2.95	25.8	22.65	7.15	24.75	7.15	1535.8	212.1	55	38.3	560.8	184.8	492	184.8
Osmanthus fortunei	140.184	35.6869	29	15.55	6.4	22.6	722.7	29.45	1.15	28.3	22.55	6.35	24.95	6.35	1497.3	210.6	53.7	39.4	558.1	177.3	492.9	177.3
Osmanthus fortunei	132.839	35.3877	2	16.05	4.4	17.4	710.7	28.75	3.35	25.4	21.65	9.75	25.45	7.25	1780.2	257.3	109.1	29.1	588	352.7	578.4	380.3
Osmanthus fortunei	139.328	35.3193	8	15.85	4.4	18.6	654.4	27.25	3.55	23.7	22.45	7.65	24.35	7.55	1686.3	221.5	57.1	38.4	593.3	187.3	582.9	265.4
Osmanthus fortunei	139.55	35.7428	56	15.05	7.9	25.2	779.5	29.55	-1.55	31.1	22.35	4.95	24.95	4.95	1435.4	208	44.4	45.7	564.4	138.4	544	138.4
Osmanthus fortunei	140.363	38.2626	147	11.75	8.1	24.3	841.3	27.75	-5.45	33.2	22.45	4.65	22.45	1.25	1560.5	197.5	87	27.3	551	275.1	551	320.4
Osmanthus fortunei	132.17	34.17	107	16.25	6	22.2	743.9	29.15	2.05	27.1	22.55	9.05	25.85	6.75	1805.4	296	49.3	50.7	765	193.1	601.9	195.9
Osmanthus fortunei	139.273	35.6468	232	13.95	7.9	25.7	773.5	28.05	-2.55	30.6	21.15	4.05	23.85	4.05	1500	218	45.9	47.8	600.8	142.1	597.9	142.1
Osmanthus fragrans	98.8692	26.9017	1283	16.95	8.9	44.9	375.9	23.75	3.95	19.8	21.05	12.95	21.05	11.55	1159.1	175.2	17.2	50.4	441.7	78	441.7	130.4
Osmanthus fragrans	99.2872	27.1772	2278	11.95	9.6	40.7	507.1	21.05	-2.65	23.7	17.55	6.75	17.95	5.15	1032.6	162	14.5	54.5	419.6	69.5	409.4	123.2
Osmanthus fragrans	100.18	25.6995	1982	16.15	9.1	44.4	426.3	23.85	3.45	20.4	20.25	10.05	20.95	10.05	971.9	195.4	10.8	80.3	520.9	55	510.3	55
Osmanthus fragrans	100.222	25.5842	1984	15.95	9.5	45.9	426.1	23.95	3.15	20.8	20.05	9.95	20.75	9.95	1030.6	209.8	11.7	81.2	556.1	56.7	545.9	56.7
Osmanthus fragrans	100.23	26.8761	2412	12.85	10.6	47.9	440.2	21.35	-0.75	22.1	17.95	6.75	17.95	6.75	951.5	232.9	4.2	102.7	601.8	19.1	601.8	19.1
Osmanthus fragrans	100.8	22.0107	557	24.15	10.5	48.9	344.7	33.05	11.65	21.4	27.45	19.05	27.55	19.05	1183.1	237.5	11.9	76.8	611.6	42.5	550.5	42.5
Osmanthus fragrans	100.816	22.0103	545	24.25	10.5	49	343.3	33.15	11.75	21.4	27.55	19.15	27.65	19.15	1190.5	240.6	11.9	77.4	618.6	42.5	553.8	42.5
Osmanthus fragrans	100.975	22.8111	1298	20.05	9.3	47	334.2	28.35	8.55	19.8	23.15	15.25	23.25	15.25	1648.6	373.9	16	85.5	931.3	59.5	788.7	59.5
Osmanthus fragrans	102.265	27.8972	1550	17.05	9.8	42.2	485	25.65	2.55	23.1	22.45	10.15	22.45	10.15	1086.3	231.2	6.4	94.1	644.4	21.7	644.4	21.7
Osmanthus fragrans	102.7	25.0125	1891	16.65	8.5	44.8	410.9	23.85	4.95	18.9	21.05	10.85	21.05	10.85	929.9	189.6	14.7	82.8	524.6	46.2	524.6	46.2
Osmanthus fragrans	102.758	30.0667	777	16.15	6.2	23.5	685.2	27.65	1.05	26.6	23.85	6.75	24.55	6.75	1484.3	330.7	15.4	82	807.8	59.4	802	59.4
Osmanthus fragrans	103.39	29.49	896	15.25	5.9	22.9	672	26.75	1.15	25.6	23.45	6.05	23.45	6.05	2008.7	458.3	19.3	86.7	1143.3	74.6	1143.3	74.6
Osmanthus fragrans	103.399	29.4961	864	15.35	5.8	22.8	671.5	26.95	1.35	25.6	23.65	6.25	23.65	6.25	1941	443.4	18.7	86.7	1104.5	72.5	1104.5	72.5
Osmanthus fragrans	103.688	22.9836	1349	17.65	7.8	42.9	425.9	24.95	6.65	18.3	22.35	11.55	22.35	11.55	2053.7	410.7	36.9	73.6	1085.5	129.2	1085.5	129.2
Osmanthus fragrans	103.892	36.52	1869	8.75	12	30.7	945.9	26.75	-12.15	38.9	20.35	-3.05	20.35	-4.05	210.2	43.3	1	90.1	120	4.7	120	4.8
Osmanthus fragrans	104.009	30.6837	505	17.15	7.7	27.9	695.2	29.65	2.25	27.4	24.65	7.65	25.55	7.65	1000.2	248.7	6.4	101.9	629.9	27.1	622.6	27.1
Osmanthus fragrans	104.037	34.4381	2319	5.75	12.2	32.8	856.2	20.45	-16.65	37.1	15.75	-6.35	15.75	-6.35	494.7	89.9	2	80.8	255.6	10.4	255.6	10.4
Osmanthus fragrans	104.089	30.7106	503	17.25	7.7	27.9	696.8	29.65	2.25	27.4	24.65	7.65	25.65	7.65	968.6	239.1	6.5	101.4	609.3	27.3	600.5	27.3
Osmanthus fragrans	104.282	30.9762	480	17.35	7.7	27.9	706.8	29.95	2.25	27.7	24.85	7.75	25.95	7.75	804.4	201.1	6.5	100.8	513	26.2	488.6	26.2
Osmanthus fragrans	104.554	32.4458	1850	9.25	7.6	26.3	741.2	21.65	-7.45	29.1	17.55	-0.85	18.35	-0.85	924.9	196.4	4.8	88.1	528.7	21.7	508.3	21.7
Osmanthus fragrans	104.68	32.94	1227	13.55	8.4	27.1	757.9	26.35	-4.55	30.9	21.95	3.05	22.75	3.05	640.9	125.3	2.7	83.7	344.3	13.2	338.2	13.2
Osmanthus fragrans	104.89	25.08	1291	17.25	8.6	38.6	533.3	26.05	3.85	22.2	23.25	9.65	23.25	9.65	1234.4	248.3	19.7	77.5	664	73.4	664	73.4
Osmanthus fragrans	105.28	25.46	1393	16.15	8	35.5	549.2	25.25	2.85	22.4	22.45	8.35	22.45	8.35	1326	280.5	17.8	80	721.3	68.5	721.3	68.5
Osmanthus fragrans	105.84	24.93	1065	17.65	8.3	36	559.6	27.25	4.25	23	23.45	9.75	24.05	9.75	1669.1	379.9	23.5	79.9	922.2	85.8	869	85.8
Osmanthus fragrans	106.2	28.32	1166	13.95	6.6	25.2	680.6	26.25	0.05	26.2	20.65	4.75	22.35	4.75	1466.3	231	39.7	57.3	651.8	121.3	647	121.3
Osmanthus fragrans	106.267	29.3	232	18.45	6.9	25.7	695.9	31.25	4.55	26.7	25.35	9.15	27.15	9.15	1099.5	186.3	23.1	61.9	505.6	77.1	500.9	77.1
Osmanthus fragrans	106.289	23.1606	948	18.45	6.4	32.8	493.7	26.25	6.65	19.6	24.05	11.45	24.05	11.45	1680	326.3	24.6	78.6	919.5	92.4	919.5	92.4
Osmanthus fragrans	106.396	29.805	262	18.85	6.8	25.3	703.5	31.65	4.65	27	25.75	9.45	27.65	9.45	1362	230.1	23.6	64.2	638.7	83.7	623.6	83.7
Osmanthus fragrans	106.401	27.792	855	16.25	7	26	696.1	28.95	1.85	27.1	24.85	6.85	24.85	6.85	820.8	147.5	15.3	69.1	402.3	48.9	402.3	48.9
Osmanthus fragrans	106.67	33.15	550	15.65	8.4	28.3	756.3	29.05	-0.65	29.7	24.05	5.45	25.15	5.45	1008.9	222.6	8.1	85.9	578.8	29.9	536.9	29.9
Osmanthus fragrans	106.83	27.5362	948	15.55	7.2	26.3	705	28.25	0.95	27.3	22.55	5.95	24.15	5.95	1132.6	203.8	24.1	65	540.5	77.2	527.7	77.2
Osmanthus fragrans	106.909	27.6583	865	15.75	7	25.7	709.4	28.45	1.15	27.3	22.85	6.15	24.45	6.15	1014.5	184.7	21.9	64.5	480.6	69.7	469.8	69.7
Osmanthus fragrans	107.045	25.0004	859	17.95	7.3	31.5	586.7	27.45	4.35	23.1	23.85	9.75	24.75	9.75	1385.2	292.7	17.7	80.7	767.6	64.4	720.8	64.4
Osmanthus fragrans	107.045	33.0816	512	15.55	8.5	28.6	758.3	28.95	-0.75	29.7	24.05	5.35	25.05	5.35	970.5	192.6	9.7	78.2	525.9	35.9	478.7	35.9
Osmanthus fragrans	107.099	29.1578	541	17.45	6.9	25	712.7	30.15	2.65	27.5	24.55	7.95	26.35	7.95	1125.4	181.8	23.2	60.6	509.6	74.6	494.6	74.6
Osmanthus fragrans	107.334	33.1568	481	15.65	8.5	28.7	767.8	29.25	-0.45	29.7	24.25	5.35	25.35	5.35	920.4	178	8.7	77	494.9	33.2	445.7	33.2
Osmanthus fragrans	107.4	27.17	1019	15.05	7	26	709.4	27.35	0.25	27.1	22.15	5.45	23.75	5.45	1265.7	214.2	26.6	61.1	592.9	94.3	556.8	94.3
Osmanthus fragrans	107.46	27.74	871	15.55	6.7	24.5	725.6	28.35	0.85	27.5	22.85	5.85	24.55	5.85	1110	201.7	22.9	63.9	530.7	74.4	499.7	74.4
Osmanthus fragrans	107.466	27.7489	785	16.15	6.7	24.3	728.9	28.95	1.35	27.6	23.45	6.35	25.15	6.35	1069	194.8	21.9	64.1	512	71.3	482.1	71.3
Osmanthus fragrans	107.54	33.22	471	15.65	8.6	28.6	775.5	29.45	-0.55	30	24.45	5.35	25.45	5.35	892	175.9	7.8	77.9	482.4	30.5	435.9	30.5
Osmanthus fragrans	108.086	24.6926	199	20.75	6.9	28.4	633	30.95	6.85	24.1	26.95	13.75	28.05	12.05	1616.9	331.2	31.8	74	863.8	127.3	814.8	127.6
Osmanthus fragrans	108.11	28.26	529	17.05	6.8	23.7	757.1	30.15	1.55	28.6	24.65	6.95	26.45	6.95	1269.6	212.4	23.8	60.8	586.2	84.9	535.5	84.9
Osmanthus fragrans	108.23	27.51	569	16.85	6.8	23.9	760.8	29.85	1.55	28.3	24.55	6.65	26.25	6.65	1163.3	191.4	24.1	59.4	538.3	88.5	485	88.5
Osmanthus fragrans	108.311	22.6538	186	21.95	7	33.2	539.1	30.65	9.55	21.1	27.35	15.85	28.05	14.45	1656.2	314.1	28.2	69.4	825	130.9	823.5	137.7
Osmanthus fragrans	108.314	33.3103	850	13.75	8.1	26.9	790.5	27.75	-2.35	30.1	22.65	3.25	23.65	3.25	977.9	192.5	8.2	77.9	522.1	33.2	484.3	33.2
Osmanthus fragrans	108.629	31.8241	1285	12.65	8.1	27	755.1	25.75	-4.15	29.9	21.95	2.45	21.95	2.45	1554.7	328.1	11.1	78.1	795	48.1	795	48.1
Osmanthus fragrans	108.7	25.72	681	17.15	7.1	27.4	685.7	28.45	2.45	26	23.95	7.75	25.35	7.75	1380.3	263.1	29.6	64.2	688.5	123.3	604.1	123.3
Osmanthus fragrans	108.85	27.6938	412	17.05	6.7	23.3	784	30.15	1.25	28.9	24.95	6.55	26.65	6.55	1327.6	215.6	29.5	56.6	608.6	118	538.3	118
Osmanthus fragrans	108.936	30.291	1076	13.95	7	25.2	726.1	26.35	-1.35	27.7	22.95	4.15	22.95	4.15	1438.9	243.4	26.5	63.3	663.3	89.4	663.3	89.4
Osmanthus fragrans	109.213	23.6959	82	21.85	7.2	30.8	612	31.75	8.25	23.5	27.65	19.25	28.75	13.35	1327.6	248.9	28.1	66.3	681	126.4	587.9	143.5
Osmanthus fragrans	109.362	32.3888	459	15.75	8.9	27.9	816.5	30.15	-1.65	31.8	25.95	4.75	25.95	4.75	1086.5	205.4	9	73.5	543.1	37.1	543.1	37.1
Osmanthus fragrans	109.407	29.4998	458	16.85	7.2	25	752.6	29.65	0.95	28.7	24.35	6.65	26.05	6.65	1439.9	254.3	25.5	62.5	690	106.8	650	106.8
Osmanthus fragrans	109.41	31.05	632	15.05	7.4	26.3	727.8	27.85	-0.25	28.1	24.15	5.35	24.15	5.35	1396.6	250.1	19.9	64.7	639.8	74.3	639.8	74.3
Osmanthus fragrans	109.485	29.9908	523	17.25	7.5	26.4	732.9	29.95	1.55	28.4	24.55	7.35	26.25	7.35	1312.5	235.1	25.1	60.8	609.6	96.6	586	96.6
Osmanthus fragrans	109.592	25.6357	714	17.15	7.2	28.7	646.3	28.25	3.25	25	23.55	9.95	24.85	8.35	2000.4	404.5	56.4	63.8	993.6	229.4	806.9	243.8
Osmanthus fragrans	109.727	30.6019	581	16.95	7.7	26.4	744.2	29.85	0.75	29.1	24.45	6.95	26.15	6.95	1184.1	194.6	22.8	58.4	522.7	81.5	512	81.5
Osmanthus fragrans	109.83	27.2	233	18.05	7.3	24.5	804.6	31.85	1.95	29.9	22.35	7.35	27.95	7.35	1304.2	209.1	39.2	49.5	561.2	162.2	461.9	162.2
Osmanthus fragrans	109.85	29	297	17.15	7.1	24.2	781.7	30.45	0.95	29.5	24.95	6.65	26.75	6.65	1409	240.5	27.1	61.9	684.6	115	615.3	115
Osmanthus fragrans	109.816	32.0894	638	14.55	8.9	27.1	830.6	29.05	-3.85	32.9	24.95	3.45	24.95	3.45	1489.1	245.3	20.6	63.4	674.2	76.3	674.2	76.3
Osmanthus fragrans	109.926	25.033	502	18.55	7	29	632.4	29.15	5.15	24	22.15	15.35	26.05	9.95	2635	533.7	71.7	63.8	1275.3	285.2	1026.7	335
Osmanthus fragrans	110.051	25.2551	175	19.95	7.1	27.3	690.3	31.55	5.55	26	23.85	16.55	28.15	10.65	2000.3	419.9	51.6	67.5	999.5	209.8	788.9	242.1
Osmanthus fragrans	110.04	25.7422	668	17.25	6.8	27.2	658.8	28.15	3.25	24.9	23.75	9.95	25.05	8.25	2534.4	507.6	61.5	65.1	1247.5	255.3	1019.1	291.7
Osmanthus fragrans	110.033	29.8877	509	16.95	7.3	25.4	743	29.55	0.85	28.7	24.45	6.95	26.05	6.95	1538	283.2	27.9	63.4	738	113.4	710.4	113.4
Osmanthus fragrans	110.236	24.1756	1135	16.45	6.9	33.6	513.2	25.15	4.55	20.6	21.55	10.55	22.45	9.35	2398.1	442.7	51.4	63.4	1177.8	230.5	1023.7	253.2
Osmanthus fragrans	110.352	25.1756	209	19.85	7.3	28	685.1	31.35	5.45	25.9	23.65	16.45	27.95	10.55	1988.2	408.3	49.4	67	989.1	203.3	789.8	228.9
Osmanthus fragrans	110.341	31.0423	253	18.35	7.7	25.8	771	31.55	1.65	29.9	27.85	7.85	27.85	7.85	1359.8	217.1	25.7	56.5	588.6	97.5	588.6	97.5
Osmanthus fragrans	110.462	23.5192	29	22.45	7.5	32.6	585.5	32.15	9.25	22.9	28.05	16.05	29.05	14.35	1869.9	332.8	37.6	65.6	943.9	164.3	804.8	187.2
Osmanthus fragrans	110.463	24.7708	139	20.55	7.7	29.5	676.4	32.05	6.05	26	26.95	17.25	28.45	11.35	1561.8	302.6	38.4	64.2	766.1	162.8	627.6	183.3
Osmanthus fragrans	110.452	24.8463	290	19.85	7.6	29.7	660.5	31.15	5.55	25.6	26.15	16.65	27.65	10.85	1687.8	330.1	41.2	64.7	829.2	174.6	678.5	195.4
Osmanthus fragrans	110.47	29.2	256	16.65	7.2	24.1	794	30.05	0.25	29.8	24.65	6.05	26.45	6.05	1494.1	253.9	29.7	59.5	708.4	132.9	646.1	132.9
Osmanthus fragrans	110.586	25.6017	215	18.85	7.1	25.7	750.5	31.05	3.65	27.4	23.05	15.05	27.85	8.75	1898.6	347.8	54	58.9	898.4	211	685.3	259.8
Osmanthus fragrans	110.797	23.3762	47	22.45	7.5	32.6	585.8	32.05	9.05	23	28.05	15.95	29.05	14.25	1648.7	294.1	33	64.4	806.3	137.8	689.8	163.5
Osmanthus fragrans	110.801	24.6086	296	19.85	7.5	29.5	662.8	30.85	5.45	25.4	26.25	16.55	27.55	10.75	1946.3	348.9	45.8	60.9	923	198	767.7	239.3
Osmanthus fragrans	110.808	24.959	165	19.75	7.1	26.1	740.8	31.55	4.35	27.2	24.05	16.15	28.45	9.65	1930.1	335.9	46.3	58.8	885.3	192.4	736.1	245.9
Osmanthus fragrans	110.85	26.43	304	17.85	7.1	23.6	812.1	31.55	1.65	29.9	22.65	8.95	27.75	6.85	1346.3	197.1	41.2	43.3	538.2	174.5	461.2	198
Osmanthus fragrans	110.871	30.2222	1131	12.05	7.1	23.8	781.9	25.65	-4.35	30	21.75	1.55	21.75	1.55	1926.1	348.4	32.5	60.8	886.3	141.6	886.3	141.6
Osmanthus fragrans	111.01	25.8979	350	17.85	7.4	26.2	763.3	30.65	2.45	28.2	22.25	13.85	27.15	7.65	1563.4	237.5	54.3	46.3	655.7	201.2	497.5	277.8
Osmanthus fragrans	111.048	34.0542	571	13.85	9.7	28.5	884.8	29.85	-4.35	34.2	23.65	1.95	24.85	1.95	592.7	127.3	6.6	76.2	309.7	24.5	297.6	24.5
Osmanthus fragrans	111.13	29.42	132	17.25	7.7	25	805.4	31.15	0.45	30.7	25.35	6.45	27.25	6.45	1525.1	239.5	34.3	53.2	671.1	156.1	631.6	156.1
Osmanthus fragrans	111.317	26.4667	385	17.55	7.2	24.8	778.3	31.15	2.05	29.1	21.85	13.25	27.15	7.15	1956.7	290.2	64.6	44.3	810.8	276.6	599.3	322.5
Osmanthus fragrans	111.49	33.13	207	15.75	9.9	29.7	861.2	30.85	-2.55	33.4	26.45	4.15	26.45	4.15	843.8	171.5	15	69.8	418.6	51.9	418.6	51.9
Osmanthus fragrans	111.722	22.2526	145	21.95	6.9	34.3	495.1	30.35	10.25	20.1	26.85	16.45	27.55	15.05	2515.9	432.3	39.7	67.2	1182.6	148.8	1086.5	189.9
Osmanthus fragrans	112.044	22.9294	75	22.45	7.3	33.4	543.1	31.45	9.65	21.8	27.65	16.35	28.55	14.85	1836.9	290.6	33.9	59.8	814	136.9	751.5	167.6
Osmanthus fragrans	112.038	33.9638	1049	10.65	9.3	28	870.4	26.45	-6.85	33.3	20.15	-1.05	21.55	-1.05	910	194.8	13.2	73.8	464.9	48.5	459.3	48.5
Osmanthus fragrans	112.377	24.7807	102	20.45	7.8	27.9	731.9	32.75	4.75	28	24.55	16.85	29.05	10.55	1533.1	251.9	33.5	57.4	706.5	145.6	537	201.8
Osmanthus fragrans	112.553	23.175	116	22.55	6.9	31.7	556.4	31.45	9.65	21.8	27.85	16.45	28.85	14.75	2185.8	351.1	38	63.5	1006.6	151.1	942.2	188
Osmanthus fragrans	112.626	24.4667	70	20.85	7.5	28.3	692.5	32.05	5.65	26.4	24.75	17.65	28.85	11.45	1864.2	305.8	33.5	60	847.1	152.9	721.1	205.3
Osmanthus fragrans	112.72	27.24	121	18.35	7.3	23.8	823.3	33.15	2.35	30.8	22.75	9.35	28.75	7.55	2155.4	289.6	66.1	38.6	833.9	286.1	687	310
Osmanthus fragrans	112.756	23.1017	1	22.75	7.1	32.2	552.2	31.85	9.95	21.9	28.15	16.65	29.05	15.05	2219.5	358.4	37.8	63.5	1017.2	149.3	952.6	186.2
Osmanthus fragrans	112.806	27.2215	154	18.35	7.4	24.1	814.6	32.95	2.45	30.5	22.65	9.45	28.55	7.55	1798.9	240.1	56.2	38.7	700.7	243.5	561.6	266.4
Osmanthus fragrans	112.949	25.4	204	19.05	7.9	26	807.4	32.75	2.35	30.4	23.55	14.75	28.75	8.15	1680.3	232.1	51.4	43.9	672	200.8	529.2	276.2
Osmanthus fragrans	113.184	24.8138	231	20.15	7.2	27.4	686.9	31.15	4.95	26.2	24.05	16.65	28.15	10.65	2061	317.2	48.2	53.7	898	184.6	716	280.5
Osmanthus fragrans	113.167	30.6634	30	16.85	8.7	27.4	836.2	31.35	-0.45	31.8	25.45	5.75	27.25	5.75	1309	202.4	30.4	51.7	570.5	136	542.7	136
Osmanthus fragrans	113.217	25.2284	910	16.45	7.9	31.3	629.4	27.45	2.25	25.2	20.05	12.95	23.95	7.85	2033.6	301.7	52.7	49.1	848.8	212.9	708.9	282.3
Osmanthus fragrans	113.236	23.4903	30	22.55	7.5	33.3	554.3	31.65	9.25	22.4	27.85	16.35	28.85	14.75	2160.7	403.1	35.3	68.6	1064.6	139.6	946.9	179.3
Osmanthus fragrans	113.342	23.127	10	22.95	7.2	33.4	535.4	31.65	10.05	21.6	28.05	16.95	29.05	15.45	2099.8	376.3	33.2	66.1	983.7	130.4	929	167.5
Osmanthus fragrans	113.415	24.186	44	21.65	7.5	31	613.2	31.65	7.45	24.2	25.05	18.85	28.65	13.25	2010.1	369.3	42.5	65.1	971.4	148.4	783.2	216.6
Osmanthus fragrans	113.542	22.2343	10	23.15	4	24	467.7	29.75	12.95	16.8	28.45	18.05	28.45	16.65	2105.4	363.5	26.3	72.6	1011.1	104.3	1011.1	113.9
Osmanthus fragrans	113.605	24.6827	63	21.25	7.8	29.7	666.5	32.35	6.05	26.3	24.95	17.95	28.95	12.15	1722.4	269.8	43.7	55.4	769.3	150.2	585.7	232.2
Osmanthus fragrans	113.658	34.7699	104	15.15	10.3	28.9	930.7	31.55	-4.05	35.6	24.95	2.55	26.65	2.55	628.2	154.2	8.6	88.3	358.9	29.3	355.2	29.3
Osmanthus fragrans	113.739	22.9845	13	22.95	7	33.5	515	31.25	10.35	20.9	27.95	17.25	28.85	15.75	2193.2	424.6	32	72.9	1070	115.6	1061.4	143.4
Osmanthus fragrans	113.77	25.12	104	20.75	8	29.9	675.7	32.45	5.65	26.8	24.45	17.55	28.65	11.55	1863.3	272	46.8	52.8	794.5	161.2	630.6	262
Osmanthus fragrans	113.739	34.7605	90	15.25	10.2	28.8	930.1	31.55	-3.95	35.5	25.05	2.65	26.65	2.65	625.9	154.2	8.6	88.5	357.7	29	355.2	29
Osmanthus fragrans	113.774	25.1245	104	20.75	8	29.9	675.7	32.45	5.65	26.8	24.45	17.55	28.65	11.55	1863.3	272	46.8	52.8	794.5	161.2	630.6	262
Osmanthus fragrans	113.814	29.2436	104	17.15	8.2	25.5	842	32.25	0.05	32.2	21.85	7.75	27.55	5.85	1743.4	257.3	47.9	45.9	706.8	224.4	621.6	238.7
Osmanthus fragrans	113.988	24.399	633	18.85	8	33.6	570.7	28.75	4.85	23.9	22.05	16.05	25.55	10.95	2028.6	346.8	44	61.4	945.9	141	759.8	236.8
Osmanthus fragrans	114.03	22.6	97	22.75	6	31.6	476	30.25	11.25	19	28.05	17.55	28.05	16.05	2510.9	466	31.4	80.4	1335.3	111.5	1335.3	127.2
Osmanthus fragrans	114.049	29.5398	60	17.35	8.2	25.3	849.1	32.55	0.25	32.3	25.95	7.85	27.95	6.05	1670.3	255.2	44.7	46.7	682.7	207.1	618.8	219.3
Osmanthus fragrans	114.1	26.58	1334	13.35	7.7	30	636.1	25.45	-0.25	25.7	17.25	6.15	21.25	4.75	2529.8	339.2	68.2	43.2	990	299.6	843.2	361.5
Osmanthus fragrans	114.26	23.37	168	21.65	7.9	35	531.2	30.55	8.05	22.5	26.75	15.75	27.65	14.25	2548.2	508	44.9	69.2	1203.3	152.4	1193.4	214.9
Osmanthus fragrans	114.308	25.6819	266	18.85	8	27.8	738.8	32.15	3.25	28.9	23.05	14.75	27.85	8.95	1862	251.9	49	47.2	748	187.5	581.1	281.1
Osmanthus fragrans	114.35	25.39	178	19.75	8.2	28	750.2	32.95	3.65	29.3	23.95	15.65	28.75	9.55	1589.7	223.2	39	51	662.6	143.5	521.3	219.7
Osmanthus fragrans	114.358	25.3952	181	19.75	8.2	27.9	752.1	32.95	3.65	29.3	23.95	15.65	28.75	9.55	1594.3	224.9	38.7	51.4	667.5	142.7	527	217.8
Osmanthus fragrans	114.371	28.5207	257	17.15	7.7	25.1	807.6	31.65	1.15	30.5	21.55	12.75	27.05	6.35	1925.6	313.6	54.6	49.4	829.3	238.9	667.9	270.5
Osmanthus fragrans	114.381	30.5612	20	17.55	7.4	23.7	854.8	32.05	0.65	31.4	26.15	7.85	28.15	6.15	1536.5	260.4	35.1	55.4	702.1	165.5	654.7	174.4
Osmanthus fragrans	114.413	29.0101	419	16.05	8.4	27.4	791.6	30.65	0.05	30.6	20.35	7.25	25.85	5.45	1963	317.2	53.1	50.4	858.3	247.2	675.2	270.2
Osmanthus fragrans	114.514	26.325	105	19.35	7.8	25.8	789.7	33.45	3.15	30.3	23.75	10.45	29.05	8.75	1633.6	236.4	43.1	43.9	648.6	186.8	553.9	227.3
Osmanthus fragrans	114.53	24.7424	256	19.65	7.9	28.5	704.4	31.55	3.95	27.6	23.65	16.05	27.95	9.95	1716.9	259.6	37.5	56.1	747.5	123.3	616.3	213
Osmanthus fragrans	114.639	23.0375	21	22.55	7.7	35.6	513.7	30.95	9.25	21.7	28.35	16.85	28.35	15.35	2076	421.5	29.3	77.6	1073.2	92.4	1073.2	125
Osmanthus fragrans	114.61	27.39	86	18.75	7.5	24.7	808.6	33.25	2.75	30.5	23.15	14.35	28.75	8.05	1707.1	269.5	49.4	48.3	729.2	209.1	561.7	248.2
Osmanthus fragrans	114.67	27.81	85	18.45	7.6	24.7	809.9	33.05	2.45	30.6	22.75	14.05	28.45	7.65	1763.3	282.3	53.2	48.4	753.8	220.3	586.3	260.5
Osmanthus fragrans	114.79	24.9111	206	19.95	8.1	28.5	715.9	32.25	3.95	28.3	23.95	16.35	28.45	10.15	1596.7	240.5	36	55.4	698.3	122.8	557.8	203
Osmanthus fragrans	114.909	26.7902	54	19.65	7.7	25	803.7	33.95	3.25	30.7	24.05	15.15	29.55	8.85	1720.7	260.1	46.4	47.7	727.9	203	559	246.7
Osmanthus fragrans	114.942	25.8628	107	20.05	7.9	26.1	772.8	33.85	3.65	30.2	24.25	15.85	29.35	9.55	1635	247	42	48.8	667.3	163.7	514.4	241.8
Osmanthus fragrans	114.99	27.11	52	19.45	7.7	25.1	806.8	33.85	3.15	30.7	23.85	15.05	29.45	8.75	1819.9	292.1	49.6	51.2	805.9	216.4	578.9	260.4
Osmanthus fragrans	115.394	25.1369	304	19.55	8	29	688	31.25	3.85	27.4	23.45	15.95	27.65	10.05	1517.8	221.4	35.8	53.9	641.7	121.7	531.2	199.2
Osmanthus fragrans	115.363	26.3379	148	19.65	8.1	26.8	770.9	33.25	3.05	30.2	23.85	15.45	28.95	9.15	1748.5	265.2	42.8	53.1	765	172.2	549.1	248.7
Osmanthus fragrans	115.65	24.95	310	19.65	8	30.6	646.7	30.75	4.55	26.2	23.35	16.45	27.25	10.75	1623.3	241.5	38.2	55.1	691.4	122.1	580.4	208.3
Osmanthus fragrans	115.82	28.74	42	18.25	7.6	24.5	830.9	32.75	1.85	30.9	22.65	13.75	28.45	7.15	1868.6	339.3	50	54.8	846.8	213.7	653.4	264.1
Osmanthus fragrans	115.98	29.67	41	17.55	6.7	21.7	856.6	32.15	1.45	30.7	26.15	8.15	28.15	6.15	1917.1	294.9	50.2	45.4	753.6	227.1	728.6	243.6
Osmanthus fragrans	115.989	29.6718	41	17.55	6.6	21.6	856.6	32.15	1.45	30.7	26.15	8.15	28.15	6.15	1930.6	296.9	50.6	45.4	758.6	228.7	733.4	245.5
Osmanthus fragrans	116.104	28.9658	15	18.55	6.2	20.8	835.5	32.75	2.85	29.9	22.95	14.05	28.85	7.45	1889.4	300.9	56.8	47.1	788	237	636.3	292.8
Osmanthus fragrans	116.32	26.83	127	19.35	8.5	27.4	784.4	33.75	2.65	31.1	23.55	15.05	28.75	8.75	1864.8	319.4	46.3	57.6	864.8	193.5	592.4	259.2
Osmanthus fragrans	116.358	25.8336	324	19.45	8.5	29.8	692.6	32.25	3.55	28.7	23.35	15.75	27.65	9.95	1776.7	287.8	43.8	58.9	803.2	140.2	611.6	230.3
Osmanthus fragrans	116.408	23.5643	6	22.35	7.8	35.4	521.4	31.35	9.35	22	28.45	16.85	28.45	15.25	1742.7	303.6	25.9	71.4	869.6	90.7	869.6	126.2
Osmanthus fragrans	116.626	24.3357	386	20.35	8.7	36.7	539.2	30.05	6.45	23.6	23.25	17.75	26.65	12.95	1935.1	312.8	41.4	58.9	800.1	129.5	798.2	205.4
Osmanthus fragrans	116.763	25.7079	369	19.75	8.7	31.5	653.2	31.95	4.25	27.7	23.35	16.25	27.45	10.75	1574.1	247.1	39.4	55.7	676.3	126.2	542.5	216.5
Osmanthus fragrans	117.034	25.1006	328	20.75	8.7	34.8	575.4	31.55	6.55	25	23.65	17.85	27.45	12.85	1507	253.7	33.6	57.3	643.7	105.6	564.7	185.8
Osmanthus fragrans	117.176	26.9002	313	19.05	8.6	28.4	739.8	33.25	2.95	30.3	23.05	15.05	27.95	9.05	1832.2	317.6	47.5	58	841.1	179.4	597.5	259.1
Osmanthus fragrans	117.31	24.7	679	19.65	8.6	36.1	532.5	29.95	6.15	23.8	22.25	17.25	25.95	12.45	2131.9	359.7	46.3	57.2	887.5	152	847.6	240.3
Osmanthus fragrans	117.359	25.959	202	20.75	9.1	31.7	666.4	33.95	5.35	28.6	24.25	17.15	28.75	11.75	1541.4	246.5	39.7	56	683.6	135.3	500.6	207.3
Osmanthus fragrans	117.47	26.72	155	20.45	8.6	28.7	719.4	34.55	4.65	29.9	24.05	16.75	29.15	10.75	1681.7	276.6	44.8	57	763.5	161.6	534.7	240.4
Osmanthus fragrans	117.493	27.3407	196	19.45	8.8	29	741	33.75	3.45	30.3	23.25	15.65	28.45	9.55	1754.4	325.9	44.1	60.1	820.8	164.4	605.4	239.2
Osmanthus fragrans	117.579	28.9465	92	18.65	8.3	26.5	801.7	33.15	2.05	31.1	22.65	14.45	28.55	8.05	2259.3	422.1	61.6	57.3	1024.2	236.9	828.4	318.9
Osmanthus fragrans	117.65	24.59	40	21.75	8.8	36.2	559.4	32.15	7.85	24.3	28.35	15.95	28.35	14.25	1582	277.4	31.7	61.5	682.1	102.9	682.1	153.4
Osmanthus fragrans	117.793	26.3971	126	20.95	8.8	29.7	698.2	34.95	5.45	29.5	24.25	17.35	29.35	11.55	1574.3	254.5	39.6	56	704.5	147.1	528.6	203.9
Osmanthus fragrans	117.86	29.24	99	18.35	8	25.7	812.9	32.95	1.75	31.2	22.45	14.05	28.35	7.55	2042.3	374.7	53.4	56.2	908.6	219.5	751.3	287.4
Osmanthus fragrans	117.86	31.59	8	16.55	7.8	24.1	873.2	31.45	-0.75	32.2	27.35	6.85	27.35	4.85	1175.8	189.5	34.7	49.6	520	147.9	520	152.8
Osmanthus fragrans	117.976	28.4433	97	18.85	8.5	27.2	799.8	33.35	2.15	31.2	22.75	14.65	28.65	8.15	2021.1	379.3	62.4	56.6	929.7	226.8	680.4	298.6
Osmanthus fragrans	118.03	27.75	211	19.35	8.5	28.2	740.1	33.45	3.45	30	23.05	15.45	28.35	9.45	1812.4	353.9	47.3	58.9	840.7	180.4	648.7	237.7
Osmanthus fragrans	118.17	26.63	85	21.15	8.8	29.7	704.3	35.35	5.75	29.6	24.35	17.65	29.75	11.75	1668.6	284.6	40.4	58.5	765.1	154.6	561.2	214.9
Osmanthus fragrans	118.19	28.43	109	18.85	8.7	27.7	794.9	33.45	2.15	31.3	22.75	14.65	28.65	8.25	1983.9	374	60.9	57.2	919.1	220.9	669.9	290
Osmanthus fragrans	118.182	29.7862	158	17.05	8.3	25.8	844.5	32.35	0.05	32.3	25.35	12.45	27.45	5.75	1808.3	339.2	44.2	55	796.3	200.9	736.6	230.3
Osmanthus fragrans	118.191	28.4363	103	18.95	8.7	27.8	797	33.45	2.15	31.3	22.85	14.65	28.65	8.25	1989.5	374.8	61.3	57.1	921	222	671.1	291.9
Osmanthus fragrans	118.242	25.6571	1225	15.15	8.7	35	553.8	26.05	1.35	24.7	21.95	8.95	21.95	7.75	2156.1	320.6	47.8	54.4	881.3	171.4	881.3	231.9
Osmanthus fragrans	118.242	28.6763	105	18.65	8.5	26.8	812.6	33.45	1.75	31.7	22.55	14.35	28.55	7.75	2055.9	382.7	61.9	56.7	938.9	223.1	711.6	302.2
Osmanthus fragrans	118.334	29.7114	132	17.15	8.4	25.7	843.3	32.65	0.15	32.5	25.55	12.65	27.55	5.95	1699	312	43.7	53.6	736.5	193.2	660.1	230.4
Osmanthus fragrans	118.567	32.0473	42	15.85	8.6	26	870.5	31.25	-1.85	33.1	26.65	4.25	26.65	4.25	1260.2	241.3	34.6	56.9	601.6	151.7	601.6	151.7
Osmanthus fragrans	118.79	32.05	14	15.95	8.5	25.7	872.7	31.45	-1.65	33.1	26.85	4.35	26.85	4.35	1182.9	229.6	32.4	57.6	567.9	142	567.9	142
Osmanthus fragrans	118.848	32.027	10	16.05	8.4	25.6	873.4	31.45	-1.55	33	26.85	4.35	26.85	4.35	1195.1	231.7	32.8	57.4	572.6	143.7	572.6	143.7
Osmanthus fragrans	119.151	26.0716	27	20.15	7.8	28	684.4	33.25	5.45	27.8	22.95	13.45	28.65	11.35	1571.3	231.2	36.7	51.3	621.4	132.8	576.8	178
Osmanthus fragrans	119.36	30.19	129	16.55	8.1	24.8	849.9	32.25	-0.45	32.7	27.15	7.35	27.15	5.25	1553.4	269	46.6	46.6	636	196.8	636	209.8
Osmanthus fragrans	119.384	32.4	8	15.65	8.5	25.8	873.4	31.15	-1.75	32.9	26.55	4.05	26.55	4.05	1108.2	216.3	33.2	56.8	527.6	135.2	527.6	135.2
Osmanthus fragrans	119.436	30.3538	1024	12.35	8.2	27.5	752.2	26.85	-2.95	29.8	21.85	4.25	21.85	2.45	2349.7	402.1	68.8	48.7	1007.6	288.6	1007.6	300.1
Osmanthus fragrans	119.823	31.375	7	16.65	6.2	20.1	858.8	31.45	0.45	31	27.35	7.35	27.35	5.25	1194.7	184.1	39.3	43.5	495.1	166.2	495.1	174.1
Osmanthus fragrans	119.964	31.9717	3	15.95	8.3	25.3	863.9	31.35	-1.35	32.7	26.75	4.55	26.75	4.55	1132.2	205.6	32.2	54.6	524.2	142.4	524.2	142.4
Osmanthus fragrans	119.992	31.8167	5	16.15	8.1	24.9	863.4	31.45	-1.15	32.6	26.85	6.85	26.85	4.75	1204.5	210.6	34.5	53.3	550.8	152	550.8	154.3
Osmanthus fragrans	120.11	30.2787	11	17.15	8.2	25	850	32.95	0.05	32.9	27.75	8.05	27.75	5.95	1516.9	234.9	49.7	40.2	596.2	213.7	596.2	225.1
Osmanthus fragrans	120.173	30.274	18	17.15	8.2	24.9	847.7	32.85	0.15	32.7	27.75	8.15	27.75	6.05	1515.1	234.4	49.4	40.1	593.6	212.9	593.6	224.3
Osmanthus fragrans	120.269	31.4813	4	16.65	6.1	20	851.6	31.25	0.55	30.7	27.15	7.55	27.15	5.35	1187.1	194.3	36.9	48.2	521	156	521	164.7
Osmanthus fragrans	120.265	33.7544	1	14.75	8.1	25.2	875.2	30.05	-2.25	32.3	25.55	3.15	25.55	3.15	1023.7	245.8	23	78.4	564.4	89	564.4	89
Osmanthus fragrans	120.32	31.526	6	16.55	6.8	21.7	851.6	31.35	0.05	31.3	27.05	7.45	27.05	5.25	1164.9	195.1	34.7	50.8	524.9	148.5	524.9	156.2
Osmanthus fragrans	120.407	31.237	4	16.85	5.2	17.4	844.7	31.35	1.55	29.8	27.25	12.85	27.25	5.65	1163.6	185.6	38	45.7	498.5	156.5	498.5	168.8
Osmanthus fragrans	120.416	36.1079	48	12.85	4.1	14.2	848.3	26.65	-1.95	28.6	23.65	1.95	23.65	1.95	748.5	176	11.6	87.8	429.9	40.3	429.9	40.3
Osmanthus fragrans	120.675	36.2072	243	11.85	3.4	12.2	847.5	25.45	-2.65	28.1	22.75	1.15	22.75	1.15	957	223.1	14.9	88.1	550.6	50.4	550.6	50.4
Osmanthus fragrans	120.712	31.3854	3	16.55	7.7	24.1	844.2	31.65	-0.35	32	27.05	12.45	27.05	5.35	1180.3	199.1	33.8	53.7	550	143.1	550	152.7
Osmanthus fragrans	120.74	31.273	4	16.55	7.6	23.8	843.2	31.65	-0.15	31.8	27.05	12.45	27.05	5.45	1199.3	200.7	35	52.6	552.2	146.2	552.2	157.8
Osmanthus fragrans	120.834	31.6625	4	16.25	7.7	24.2	843.2	31.35	-0.45	31.8	26.75	12.25	26.75	5.15	1218.7	208	34.6	55.2	577.8	150.8	577.8	153.8
Osmanthus fragrans	120.97	29.14	107	17.25	8.4	26.3	794.1	32.55	0.55	32	27.05	6.75	27.05	6.75	1426.3	218.2	37.1	49.3	597	163.2	597	163.2
Osmanthus fragrans	121.367	31.1	5	16.65	7.5	24.1	818.6	31.45	0.25	31.2	26.85	13.05	26.85	5.95	1476.2	228.5	48.8	47.8	644	196.7	644	203
Osmanthus fragrans	121.396	31.2522	7	16.55	7	22.9	818	31.25	0.65	30.6	26.75	12.95	26.75	5.85	1460.4	228.7	48.3	48.2	641.7	195.8	641.7	201.5
Osmanthus fragrans	121.474	31.2304	15	16.55	6.6	22	813.6	30.95	0.95	30	26.65	13.15	26.65	5.95	1508.7	234.8	50.4	47.4	656.5	204.4	570	208.5
Osmanthus heterophyllus	120.742	22.1507	577	21.95	2.4	24.7	255.6	26.05	16.35	9.7	24.75	18.25	24.75	18.25	2644.6	588.8	30.7	96.1	1616.5	100.9	1616.5	100.9
Osmanthus heterophyllus	120.751	22.6163	2752	8.35	5.7	38.7	320.8	14.45	-0.15	14.6	12.15	3.85	12.15	3.85	3012	649.5	35.7	91.1	1748.9	119.6	1748.9	119.6
Osmanthus heterophyllus	120.883	23.4833	2463	10.45	7.1	42.5	345.4	17.25	0.55	16.7	14.35	6.45	14.35	5.55	4858	885.7	91.9	71.9	2473.3	298.8	2473.3	369.2
Osmanthus heterophyllus	121.314	24.1908	2616	10.05	7.2	39.2	384.8	18.05	-0.25	18.3	14.45	5.85	14.65	4.75	3252.1	516.1	91.8	52	1373.1	313.7	1256.5	374.2
Osmanthus heterophyllus	121.28	24.7388	1051	17.65	6.4	33.9	445.4	25.75	6.85	18.9	22.65	12.85	22.95	11.55	3758.9	588.7	99.8	50.8	1510.5	393.2	1435.9	400.1
Osmanthus heterophyllus	126.417	33.25	40	15.75	3.7	15.7	705.2	27.75	3.95	23.8	24.35	6.95	25.05	6.95	1879	326.2	51.7	60.4	899.4	189.9	852.5	189.9
Osmanthus heterophyllus	126.605	34.5914	322	13.05	4.9	17.8	795.8	26.15	-1.45	27.6	22.85	2.75	23.25	2.75	1613.5	305.6	34.4	71.1	830.2	127.7	805.2	127.7
Osmanthus heterophyllus	127.713	34.7367	180	13.65	3.7	14.4	746.2	25.85	0.05	25.8	22.55	6.15	23.25	3.95	1628.8	323.7	20.5	75	858.2	97.3	811.3	100.5
Osmanthus heterophyllus	128.227	35.3083	317	12.95	10.4	30.5	886.5	28.65	-5.55	34.2	23.95	3.05	23.95	1.25	1590.4	336.6	21.2	80.5	875.5	97.2	875.5	102.6
Osmanthus heterophyllus	128.994	35.1246	415	13.05	5.3	19.5	735.6	25.45	-1.55	27	21.85	5.45	22.45	3.35	1620.7	340.1	22.7	73.7	847.4	106.8	789.6	110.1
Osmanthus heterophyllus	129.381	36.955	36	13.65	5.6	19.3	795.1	26.95	-2.15	29.1	23.45	3.15	23.45	3.15	1131.4	214.8	29.8	68.1	599.5	111.5	599.5	111.5
Osmanthus heterophyllus	130.223	33.5972	34	17.25	4.2	17.1	697	29.15	4.75	24.4	25.85	8.65	26.45	8.65	1945.9	327.5	71.8	51	831	245.8	732.6	245.8
Osmanthus heterophyllus	132.833	32.85	597	15.25	3.8	17.2	644.8	25.45	3.25	22.2	23.45	6.85	23.45	6.85	3372.3	467.5	90	44.5	1244.4	344.4	1244.4	344.4
Osmanthus heterophyllus	132.833	33.4667	915	11.85	8.3	27.4	791.2	25.85	-4.55	30.4	21.55	1.55	21.85	1.55	2353.2	369.9	62.5	51.6	990.8	234	894.3	234
Osmanthus heterophyllus	133.033	33.3167	647	13.55	7.2	26	741.4	26.05	-1.65	27.7	22.55	3.85	22.95	3.85	3174.7	445.7	70.1	51.7	1302.2	275	1292.4	275
Osmanthus heterophyllus	133.604	33.7475	389	14.95	7.9	26.9	774	28.65	-0.65	29.3	24.85	5.05	24.85	5.05	2692.9	373.7	66.9	48.5	1039	255.7	1039	255.7
Osmanthus heterophyllus	133.551	34.8927	298	14.55	8.7	27.7	814.9	29.85	-1.65	31.5	21.75	4.15	24.95	4.15	1535.3	248.7	47	50	631.2	166.2	573.9	166.2
Osmanthus heterophyllus	134.094	33.4375	763	13.65	4.3	18.4	677.5	24.45	0.85	23.6	21.65	4.85	22.25	4.85	3166	418.7	84.3	42.5	1165.3	340.9	1152.8	340.9
Osmanthus heterophyllus	134.083	33.65	699	13.85	6.8	24.7	740.3	26.45	-0.95	27.4	22.85	4.25	23.35	4.25	3382.6	460.4	80.8	48.9	1354.2	329	1350.1	329
Osmanthus heterophyllus	134.454	34.8732	133	15.55	6.1	22.5	735.5	28.65	1.75	26.9	21.55	6.25	25.15	6.25	1429.8	200.9	50.7	43.7	567.8	167.9	475.7	167.9
Osmanthus heterophyllus	135.85	34.43	469	13.65	8.5	26.9	818.6	28.75	-3.05	31.8	24.15	3.15	24.15	3.15	1920.7	266.9	58.6	44.2	700.8	200.9	700.8	200.9
Osmanthus heterophyllus	135.75	34.65	83	16.15	8.7	27.1	809.3	31.75	-0.35	32.1	23.05	5.95	26.65	5.95	1616.4	229.7	54.7	41.6	605.8	188.6	530.1	188.6
Osmanthus heterophyllus	136.61	34.3203	118	16.45	4.9	20.2	686.1	28.05	3.65	24.4	23.15	7.65	25.35	7.65	2557.2	433	67.1	48	964.5	227.2	945.3	227.2
Osmanthus heterophyllus	136.23	34.63	517	13.35	8.4	27.2	799.5	28.15	-2.65	30.8	23.55	3.05	23.55	3.05	2043.5	317.6	54.5	48.4	791.3	187.7	791.3	187.7
Osmanthus heterophyllus	136.484	36.386	28	14.85	5	18	770.4	28.65	1.05	27.6	7.95	12.25	24.95	5.35	2580.6	304.9	151.6	23.4	850.3	500.1	650.6	670.8
Osmanthus heterophyllus	136.692	36.611	14	14.95	7.1	22.6	815.8	30.25	-1.05	31.3	7.35	12.65	25.45	4.75	2510.4	282.5	141.6	23.2	827.3	468.3	649.2	742.8
Osmanthus heterophyllus	137.614	34.7974	78	16.15	8	26.9	751	30.25	0.65	29.6	22.45	6.55	25.85	6.55	1818.7	250	48.1	42.5	633.8	179	625.7	179
Osmanthus heterophyllus	137.12	36.58	168	13.45	8.3	25.5	850.7	29.35	-3.35	32.7	5.25	11.45	24.25	2.75	2488.5	271.4	137.3	21.4	757.4	459.8	708.3	697
Osmanthus heterophyllus	138.877	34.8613	700	13.05	3.5	15.4	652	24.05	1.45	22.6	20.75	4.85	21.55	4.85	3204.1	400.6	94.8	37.3	1090.5	365.4	1080.5	546.6
Osmanthus heterophyllus	138.281	36.6369	340	13.05	9.3	26.9	867.8	29.75	-4.85	34.6	23.95	2.05	23.95	2.05	1048.8	136.9	60.6	30.6	375.4	191.8	375.4	191.8
Osmanthus heterophyllus	139.114	35.2422	255	14.55	5.9	21.9	705.6	27.25	0.45	26.8	23.65	5.65	23.65	5.65	2118.1	285.8	63	41.3	781.5	228.3	781.5	228.3
Osmanthus heterophyllus	139.618	35.6392	44	15.35	6.8	23.4	746.8	29.05	-0.15	29.2	22.45	5.75	24.95	5.75	1451.5	203.8	48.4	42.3	552.4	150.3	517.1	150.3
Osmanthus heterophyllus	139.051	36.4728	240	13.75	8.2	26.5	779.7	28.05	-2.85	30.9	23.65	3.85	23.65	3.85	1274.2	209.9	29.1	59.6	594.5	99.6	594.5	99.6
Osmanthus heterophyllus	140.245	35.1337	24	16.75	3.8	16.8	622.6	27.35	5.05	22.3	19.45	8.95	24.85	8.75	1997.5	263.6	74.2	34.8	662.6	261.3	573.7	374
Osmanthus heterophyllus	140.096	36.208	82	14.65	8.4	26.5	780.4	29.65	-1.95	31.6	21.95	4.55	24.65	4.55	1305.1	183.3	41.2	44.7	488.2	127.4	461.6	127.4
Osmanthus heterophyllus	140.579	36.5293	35	14.65	5.1	19.9	692.3	27.05	1.65	25.4	21.75	6.15	23.75	6.05	1331	175.7	43.3	39.4	471.4	146.1	444.8	202.2
Osmanthus heterophyllus	140.838	38.2645	120	12.05	6.8	22.7	782.5	26.25	-3.65	29.9	22.25	2.25	22.25	2.25	1559.8	213.6	57.3	44	626.8	181.7	626.8	181.7
Osmanthus heterophyllus	140.403	40.1779	50	11.25	7.2	21.7	859.7	27.15	-6.05	33.2	22.15	0.75	22.15	0.35	1949.1	240	96.1	26.8	672.2	328.9	672.2	376.6
Osmanthus serrulatus	103.891	27.748	1035	16.35	7.6	29	656.7	28.45	2.25	26.2	24.35	7.25	24.35	7.25	985.7	205.4	11.6	81.2	543.8	43.4	543.8	43.4
Osmanthus serrulatus	103.954	28.5396	616	17.35	6	23.6	674.1	29.25	3.95	25.3	25.55	8.05	25.55	8.05	854	178	13.5	81	482.8	46.5	482.8	46.5
Osmanthus serrulatus	103.39	29.49	896	15.25	5.9	22.9	672	26.75	1.15	25.6	23.45	6.05	23.45	6.05	2008.7	458.3	19.3	86.7	1143.3	74.6	1143.3	74.6
Osmanthus serrulatus	102.81	30.36	1160	14.15	5.8	22.4	658.3	24.65	-1.05	25.7	21.45	4.95	22.05	4.95	1677.5	333.6	15.5	76.6	865.5	62.6	862.5	62.6
Osmanthus serrulatus	102.77	28.96	1065	16.15	7.7	30.1	607.3	26.95	1.25	25.7	23.25	7.55	23.25	7.55	1051.1	208.5	6	84.4	583.3	24.8	583.3	24.8
Osmanthus serrulatus	102.75	30.06	751	16.35	6.3	23.5	685.7	27.85	1.15	26.7	24.05	6.95	24.75	6.95	1549.2	344.7	15.9	81.9	842.2	61.7	836.3	61.7
Osmanthus serrulatus	103.399	29.4961	864	15.35	5.8	22.8	671.5	26.95	1.35	25.6	23.65	6.25	23.65	6.25	1941	443.4	18.7	86.7	1104.5	72.5	1104.5	72.5
Osmanthus serrulatus	103.149	29.1604	1191	14.35	6.1	23	685.8	26.15	-0.25	26.4	22.65	4.85	22.65	4.85	1643.5	334.1	15.1	81.1	897.7	56.9	897.7	56.9
Osmanthus serrulatus	104.906	31.8929	671	16.25	7.7	27.6	703.6	28.45	0.55	27.9	24.05	6.65	24.85	6.65	1169.6	273	6.7	96.4	725.1	28.5	677.9	28.5
Osmanthus serrulatus	104.874	27.4416	1650	11.85	7.9	30.7	643.7	23.95	-1.75	25.7	19.85	3.15	19.85	3.15	1030.4	188.6	16.8	72.4	534	60	534	60
Osmanthus serrulatus	102.603	30.4188	2238	8.05	7.4	25.9	675.8	19.15	-9.45	28.6	16.05	-1.45	16.05	-1.45	1728.4	304.1	11.3	75.7	868.4	48.6	868.4	48.6
Osmanthus suavis	100.71	24.6157	1664	18.15	9.7	48	377.2	25.85	5.65	20.2	22.15	12.75	22.15	12.75	1004.7	192.9	14.7	79.3	531.2	48.4	531.2	48.4
Osmanthus suavis	99.9285	24.5804	1593	18.15	9.8	48.9	383.6	25.55	5.55	20	22.25	12.55	22.25	12.55	1100.5	222.8	12.8	79.3	590.6	54.3	590.6	54.3
Osmanthus suavis	103.915	23.3709	2760	9.55	7.9	43.8	411.2	16.55	-1.45	18	14.05	3.65	14.05	3.65	1487.4	299.6	19.5	78.5	805.4	65	805.4	65
Osmanthus suavis	103.922	23.3776	2666	10.15	7.9	43.9	410.6	17.15	-0.85	18	14.65	4.35	14.65	4.35	1492.1	298.1	19.7	78	804.3	65.5	804.3	65.5
Osmanthus yunnanensis	109.485	29.9908	523	17.25	7.5	26.4	732.9	29.95	1.55	28.4	24.55	7.35	26.25	7.35	1312.5	235.1	25.1	60.8	609.6	96.6	586	96.6
Osmanthus yunnanensis	110.033	29.8877	509	16.95	7.3	25.4	743	29.55	0.85	28.7	24.45	6.95	26.05	6.95	1538	283.2	27.9	63.4	738	113.4	710.4	113.4
Osmanthus yunnanensis	103.004	25.2754	1982	15.55	9.2	46.6	421.3	22.95	3.25	19.7	20.15	9.55	20.15	9.55	1084.8	210	18.5	79.9	594.1	58.9	594.1	58.9
Osmanthus yunnanensis	102.235	29.9142	1507	12.95	8.4	32.1	591.6	22.85	-3.35	26.2	19.75	4.55	19.75	4.55	1309	219.3	9.6	72.5	645.3	44.8	645.3	44.8
Osmanthus yunnanensis	95.33	29.32	1184	16.85	7.7	39	413.9	24.35	4.65	19.7	20.55	11.95	21.35	10.85	2195.3	374	23.9	63.9	1003.4	100.1	945.4	120.4
Osmanthus yunnanensis	97.46	28.66	2348	9.15	9.4	32	654.6	20.05	-9.45	29.5	16.45	1.95	16.55	-0.15	891.4	149.5	12	61.5	378.3	45.4	373.7	59.7
Osmanthus yunnanensis	102.11	26.8907	1157	20.75	9.2	43	439.7	29.05	7.75	21.3	25.45	14.55	25.45	14.55	1023.8	266.7	4.3	106.4	658.2	16	658.2	16
Osmanthus yunnanensis	102.177	28.5498	1771	14.45	9	37.7	505.2	23.35	-0.55	23.9	20.35	7.25	20.35	7.25	1089.5	223.6	5.4	89.8	607	19.2	607	19.2
Osmanthus yunnanensis	102.593	25.8696	2240	14.15	8.9	45.6	416.6	21.35	1.85	19.5	18.85	8.25	18.85	8.25	1522.7	310.7	16.6	86.1	863.7	59.4	863.7	59.4
Osmanthus yunnanensis	100.23	26.8761	2412	12.85	10.6	47.9	440.2	21.35	-0.75	22.1	17.95	6.75	17.95	6.75	951.5	232.9	4.2	102.7	601.8	19.1	601.8	19.1
Osmanthus yunnanensis	102.578	26.6345	1674	17.25	9	42.9	443.5	24.75	3.85	20.9	22.15	10.95	22.15	10.95	996.9	210.9	6.8	91.3	564.1	27.3	564.1	27.3
Osmanthus yunnanensis	102.815	30.3681	1053	14.75	5.8	22.6	653.6	25.25	-0.35	25.6	22.05	5.65	22.55	5.65	1655.8	328	15.2	76.5	852.7	61.5	850.2	61.5
Osmanthus yunnanensis	103.004	25.2754	1982	15.55	9.2	46.6	421.3	22.95	3.25	19.7	20.15	9.55	20.15	9.55	1084.8	210	18.5	79.9	594.1	58.9	594.1	58.9
Osmanthus yunnanensis	100.575	25.8273	1442	20.05	10.9	48.1	425.1	29.15	6.45	22.7	23.85	14.05	24.75	14.05	724.2	160.6	5.4	95	431.6	23	325.9	23
Osmanthus yunnanensis	101.546	25.0329	1800	17.45	10.3	47	413.9	25.95	3.95	22	21.75	11.55	21.75	11.55	792.3	175.5	10	87.1	448.5	32.9	377.4	32.9
Osmanthus yunnanensis	99.958	25.6702	1549	18.05	9.6	47.4	390.6	25.55	5.25	20.3	21.95	13.25	22.45	12.55	852.9	166.8	9.9	77.2	447.8	51.4	437.6	53.8
Osmanthus yunnanensis	100.222	25.5842	1984	15.95	9.5	45.9	426.1	23.95	3.15	20.8	20.05	9.95	20.75	9.95	1030.6	209.8	11.7	81.2	556.1	56.7	545.9	56.7
Osmanthus yunnanensis	103.106	25.6788	2020	15.05	9.3	46.1	426.6	22.45	2.35	20.1	19.85	8.95	19.85	8.95	874.9	171.8	13.7	79.3	470.9	47.1	470.9	47.1
Osmanthus yunnanensis	102.593	25.8696	2240	14.15	8.9	45.6	416.6	21.35	1.85	19.5	18.85	8.25	18.85	8.25	1522.7	310.7	16.6	86.1	863.7	59.4	863.7	59.4
Osmanthus yunnanensis	100.176	26.5602	2200	14.25	11.3	49.9	425.9	23.05	0.35	22.7	19.15	8.35	19.15	8.35	1098.5	249.5	5.2	99.5	671.1	22.4	671.1	22.4
Osmanthus yunnanensis	99.706	27.8231	3289	6.45	9.1	35.6	590.5	16.45	-9.25	25.7	13.45	0.25	13.45	-1.55	777.3	189	5.2	91	457.5	29.6	457.5	38.1
Osmanthus yunnanensis	99.9285	24.5804	1593	18.15	9.8	48.9	383.6	25.55	5.55	20	22.25	12.55	22.25	12.55	1100.5	222.8	12.8	79.3	590.6	54.3	590.6	54.3
Osmanthus yunnanensis	99.9055	26.537	2205	13.65	11.2	51.2	423.3	22.25	0.35	21.9	18.05	8.55	18.65	7.85	984	217.2	6.1	93.2	585	32.4	577.2	32.8
Osmanthus yunnanensis	100.17	26.75	3034	9.95	11.2	45.6	518.2	19.65	-4.85	24.5	16.05	2.85	16.05	2.85	1641.6	389.4	7.5	100.7	1023	34.7	1023	34.7
Osmanthus yunnanensis	99.67	26.67	3726	5.35	10.8	41.9	602.2	16.15	-9.55	25.7	11.95	-1.35	12.75	-2.65	1593.2	334.6	12.5	83.3	893.6	64	874.8	81.5
Osmanthus yunnanensis	100.7	26.8	2045	14.55	9.5	45.3	406	22.65	1.75	20.9	19.05	8.85	19.05	8.85	1052.9	279.1	5.4	107.8	689	22.5	689	22.5
Osmanthus yunnanensis	100.83	26.83	2605	12.55	9.3	43.2	441.3	20.95	-0.45	21.4	17.45	6.45	17.45	6.45	1316.4	350.1	6.1	108.6	871	24.4	871	24.4
Osmanthus insularis	125.135	34.0544	162	14.15	1.9	8.5	695.3	25.85	3.65	22.2	22.55	5.85	23.65	5.85	1877.2	338.5	45.8	66.7	952.4	161.9	889.7	214.5
Osmanthus insularis	126.167	33.3236	9	16.05	2.4	11.1	664.9	27.45	5.55	21.9	24.05	7.95	25.05	7.95	1764.5	296.8	50	58.2	829.5	183.3	787.7	183.3
Osmanthus insularis	125.122	34.0633	273	13.75	1.9	8.4	698.3	25.35	3.15	22.2	22.15	5.35	23.25	5.35	2142.5	387.2	52.5	66.8	1088.5	184.9	1016.7	244.3
Osmanthus insularis	139.772	32.4477	65	19.65	2	12.3	499.6	27.45	11.05	16.4	22.55	13.55	26.25	13.25	3550.9	494.2	207.1	30	1146.4	638.9	824.9	755.8
Osmanthus insularis	123.782	24.4222	23	23.95	1.6	14.9	319.7	28.75	18.15	10.6	26.85	19.75	27.75	19.75	2530.4	296.6	163.6	21.2	819.5	519.3	680.3	519.3
Osmanthus insularis	139.767	32.4528	123	19.25	2	12.2	510.2	27.15	10.55	16.6	22.15	12.85	25.85	12.65	3586.8	500.3	209	30.1	1159.5	644.8	833.2	763.1
Osmanthus insularis	141.459	24.2305	128	24.55	1.4	16.8	259.5	28.15	19.55	8.6	27.35	20.85	27.35	20.85	1356.5	193.7	53.3	38	500.5	168.8	500.5	168.8
Osmanthus insularis	124.301	24.5539	110	23.45	1.6	14.8	326.9	28.35	17.55	10.8	26.45	19.15	27.35	19.15	2548.4	318.5	151.6	24.9	846	482.8	728.7	482.8
Osmanthus insularis	130.945	30.3935	38	20.45	2.1	13	503.4	28.05	11.65	16.4	21.45	13.95	26.85	13.95	4278.1	770.1	211.3	40.3	1590.9	676.2	1022.1	676.2
Osmanthus insularis	123.782	24.4164	25	23.95	1.6	14.9	318.6	28.75	18.15	10.6	26.85	19.75	27.75	19.75	2579.9	302.6	167	21.3	836.2	529.6	694.1	529.6
Osmanthus insularis	139.769	33.1334	627	15.95	2.1	11.4	577.1	24.75	6.25	18.5	18.95	8.65	23.35	8.55	4965.8	702.4	276.6	31.3	1606.1	878.4	1164.5	1092.2
Osmanthus insularis	139.785	33.1222	108	18.95	2.1	12.1	522.8	27.15	10.05	17.1	21.85	12.45	25.75	12.25	4111.1	581.6	230.2	31.2	1329	730.4	961.1	905.4
Osmanthus insularis	123.761	24.3957	24	23.95	1.6	14.9	318.4	28.75	18.15	10.6	26.85	19.85	27.75	19.75	2582.5	303.8	166.9	21.4	838	529.3	697.1	529.8
Osmanthus insularis	139.744	33.1386	220	18.35	2.1	12.1	534.2	26.65	9.25	17.4	21.25	11.65	25.25	11.45	4001.8	562.7	222.6	31.1	1289.7	707.4	941.5	880.1
Osmanthus insularis	127.287	34.0439	128	14.75	2.4	10.8	660.4	25.85	3.75	22.1	22.45	6.45	23.65	6.45	1623	277.3	35.6	62.3	770.4	142	735.4	142
Osmanthus insularis	139.803	33.1186	51	19.25	2.1	12.5	514.8	27.35	10.45	16.9	22.15	12.85	25.95	12.65	4098.8	584.6	229.1	31.5	1332.3	725.8	957.1	900.3
Osmanthus decorus	41.9167	41.45	955	10.15	8.2	29.2	755.2	23.55	-4.65	28.2	2.15	13.55	19.45	0.35	2229.8	284.8	113.9	31.2	793.7	367.3	411.4	701.9
Osmanthus decorus	40.52	40.8	765	12.55	7.2	29.2	670.4	24.15	-0.65	24.8	14.15	11.35	20.75	3.85	1637.9	218.5	95.1	24.7	557.7	324.3	350.4	405.5
Osmanthus decorus	40.8307	40.7826	NA	NA	NA	NA	NA	NA	NA	NA	NA	NA	NA	NA	NA	NA	NA	NA	NA	NA	NA	NA
Osmanthus enervius	121.105	24.7657	201	22.15	5.3	29.3	460.7	29.95	11.95	18	27.45	17.55	27.65	15.95	2351.6	348.6	61.7	51.8	948.2	209	922.1	262.8
Osmanthus enervius	121.277	24.877	95	22.45	5.5	29.3	479.3	30.85	11.95	18.9	28.05	17.65	28.25	16.05	2871.8	452.5	97.5	42.5	1069.4	369	967.8	378.2
Osmanthus enervius	120.95	24.5429	606	20.05	5.4	31.8	418	27.05	10.05	17	24.95	15.65	24.95	14.25	2806.2	436.4	58.4	60.2	1228.6	187	1228.6	285.4
Osmanthus enervius	121.105	24.7655	201	22.15	5.3	29.3	460.7	29.95	11.95	18	27.45	17.55	27.65	15.95	2351.6	348.6	61.7	51.8	948.2	209	922.1	262.8
Osmanthus enervius	120.806	24.3675	699	20.25	5.4	33	402.2	26.85	10.45	16.4	24.85	16.05	24.85	14.65	2723.7	461.6	43.7	69.1	1326.2	144.9	1326.2	245
Osmanthus enervius	120.851	23.9358	845	19.45	7.3	42.5	354.7	26.15	8.95	17.2	23.35	15.55	23.35	14.35	3245.6	565.2	48.3	74.2	1684.1	167.7	1684.1	255.4
Osmanthus enervius	120.79	24.17	457	21.65	6.3	37.7	383.1	28.25	11.45	16.8	25.95	17.55	25.95	16.25	2684	482.1	34.3	73.2	1368.6	125.6	1368.6	225.3
Osmanthus enervius	121.683	24.2167	564	21.65	3.2	23.6	372.5	27.85	14.25	13.6	22.75	18.65	26.15	16.75	4087.1	643.6	181.9	43.7	1701.8	643.2	935.8	761.6
Osmanthus enervius	121.283	24.1333	3043	6.85	7.2	39.2	387.6	14.95	-3.35	18.3	11.25	2.55	11.45	1.45	3117.7	472.6	85.4	51.7	1303.6	289.6	1227.3	362.2
Osmanthus enervius	120.767	23.5333	2012	13.35	7.2	43.1	343.7	19.85	3.25	16.6	17.25	9.45	17.25	8.45	4054.5	794.1	57.7	80.1	2207.6	182.7	2207.6	248.4
Osmanthus enervius	120.833	22.25	440	22.55	3	28.2	271.4	27.15	16.45	10.7	25.55	18.65	25.55	18.65	2771.5	560.1	41.7	86.9	1547.4	136.2	1547.4	136.2
Osmanthus enervius	121.113	24.3269	3274	6.15	6.9	38.1	390.3	13.65	-4.45	18.1	10.55	1.85	10.65	0.65	3467.6	584.2	67.1	63.9	1610.6	219.6	1578.8	314.8
Osmanthus enervius	120.721	22.1656	500	22.35	2.4	24.8	256.3	26.45	16.75	9.7	25.15	18.65	25.15	18.65	2275.6	517.5	24.5	98.1	1416.7	80.5	1416.7	80.5
Osmanthus enervius	120.753	22.6219	2766	8.25	5.7	38.9	321.4	14.35	-0.35	14.7	12.05	3.75	12.05	3.75	3023.3	651.6	35.9	91.1	1754.1	120.3	1754.1	120.3
Osmanthus enervius	120.833	23.9333	842	18.95	7.3	42.5	357.9	25.65	8.45	17.2	22.95	15.05	22.95	13.85	3233	563.9	46.6	74.3	1679	166.3	1679	256.1
Osmanthus enervius	121.55	24.87	375	20.65	6	30.7	477.9	29.55	10.05	19.5	24.55	14.85	26.55	14.35	4546.2	675.1	194.9	38.8	1687.4	677.7	1380.1	686.7
Osmanthus enervius	120.83	22.25	440	22.15	3	28.4	271.7	26.75	16.05	10.7	25.15	18.25	25.15	18.25	2837.7	579.3	41.5	87.8	1598.8	135.7	1598.8	135.7
Osmanthus enervius	121.433	24.7333	1806	13.55	7	35.4	449.7	22.35	2.55	19.8	18.65	7.35	18.95	7.35	4409.5	678.2	136.3	47.7	1690.8	506.4	1602.1	506.4
Osmanthus enervius	120.782	22.4106	1389	16.95	4.1	32.6	299.1	22.25	9.75	12.5	20.35	12.65	20.35	12.65	3046.5	639.3	38.9	89.7	1745.9	128.7	1745.9	128.7
Osmanthus enervius	121.083	24.2333	1295	19.65	7	41.6	341.1	26.35	9.45	16.9	23.45	15.75	23.45	14.75	3007.5	512.3	57.1	64.2	1388.1	184.8	1388.1	282.6
Osmanthus enervius	121.1	24.5	2210	13.25	6.4	36.3	398.8	20.45	2.85	17.6	17.65	8.85	17.85	7.55	3646.2	572.6	74.7	60.7	1639.3	251.3	1588.4	335.3
Osmanthus enervius	121.376	24.1714	2095	12.85	7.2	38.9	394.4	20.95	2.55	18.4	17.35	8.55	17.55	7.35	3290.3	555.2	105.1	50.8	1365.7	367.4	1187.6	392.7
Osmanthus enervius	120.733	22.1667	770	20.55	2.5	25	259.9	24.75	14.85	9.9	23.45	16.85	23.45	16.85	2667.1	598.2	29.9	96.8	1639.8	98.5	1639.8	98.5
Osmanthus enervius	120.961	23.4683	3646	3.25	7	41.2	357.1	10.45	-6.55	17	7.35	-0.85	7.35	-1.85	4751	808.6	105.4	65.9	2292.7	346.9	2292.7	422.8
Osmanthus enervius	120.842	23.9398	918	18.95	7.3	42.7	355.9	25.65	8.55	17.1	22.95	15.05	22.95	13.95	3252.8	566.8	47.6	74.3	1688.7	167.6	1688.7	256.7
Osmanthus enervius	121.18	22.8845	904	19.35	3.9	28	363.1	25.45	11.65	13.8	23.45	14.35	23.75	14.35	2615.6	462.1	53.4	70.6	1303.9	175.3	1191.7	175.3
Osmanthus enervius	121.176	22.8801	723	20.25	3.8	27.7	363.8	26.35	12.65	13.7	24.35	15.25	24.65	15.25	2545.7	451.5	51.2	71	1273.1	168.7	1162.9	168.7
Osmanthus enervius	120.843	23.9511	650	20.55	7.3	42.6	357	27.25	10.15	17.1	24.55	16.65	24.55	15.55	3144.2	549.4	46.1	73.9	1628.3	163.5	1628.3	252.4
Osmanthus enervius	121.182	22.89	904	19.35	3.9	28	363.1	25.45	11.65	13.8	23.45	14.35	23.75	14.35	2615.6	462.1	53.4	70.6	1303.9	175.3	1191.7	175.3
Osmanthus enervius	120.84	23.9456	816	19.55	7.3	42.6	360.1	26.25	9.05	17.2	23.55	15.65	23.55	14.45	3198.5	558.5	46.1	74.1	1659.2	165.2	1659.2	255.5
Osmanthus enervius	120.81	22.9876	2340	10.35	6.8	41.4	340.6	17.05	0.55	16.5	14.25	6.45	14.25	5.55	3302.1	668.4	45.8	83	1820.7	159	1820.7	175.7
Osmanthus enervius	121.188	22.8951	994	18.75	3.9	28	365.2	24.85	11.05	13.8	22.85	13.75	23.15	13.75	2762.2	488.8	56.9	70.2	1374.1	187.1	1252	187.1
Osmanthus enervius	121.176	22.892	700	20.25	4	28.3	367.4	26.55	12.55	14	24.45	15.25	24.75	15.25	2602.5	458	53.9	70.2	1292.6	176.6	1181.9	176.6
Osmanthus enervius	120.835	23.9566	894	19.15	7.3	42.2	357.8	25.85	8.55	17.3	23.05	15.15	23.05	14.05	3188.9	557.4	46	73.9	1651.9	165.5	1651.9	257
Osmanthus enervius	121.215	24.1193	2339	11.95	7.2	40.6	365.6	19.65	1.85	17.8	16.25	7.85	16.25	6.85	3135.1	465.6	73.6	55	1312.7	245.4	1312.7	347.8
Osmanthus enervius	120.806	22.9904	2250	11.05	6.8	41.3	340.6	17.65	1.15	16.5	14.95	7.15	14.95	6.25	3329.5	678.3	45	83.6	1845.6	156.2	1845.6	173.3
Osmanthus enervius	121.189	22.8948	994	18.75	3.9	28	365.2	24.85	11.05	13.8	22.85	13.75	23.15	13.75	2762.2	488.8	56.9	70.2	1374.1	187.1	1252	187.1
Osmanthus enervius	120.835	23.957	894	19.15	7.3	42.2	357.8	25.85	8.55	17.3	23.05	15.15	23.05	14.05	3188.9	557.4	46	73.9	1651.9	165.5	1651.9	257
Osmanthus enervius	120.809	22.9943	2067	12.15	6.8	41.2	344.2	18.85	2.25	16.6	16.05	8.15	16.05	7.25	3323.6	671.6	46.2	82.7	1829.5	160	1829.5	178.1
Osmanthus enervius	120.842	23.9354	918	18.95	7.3	42.7	355.9	25.65	8.55	17.1	22.95	15.05	22.95	13.95	3252.8	566.8	47.6	74.3	1688.7	167.6	1688.7	256.7
Osmanthus enervius	120.836	23.9615	1014	18.35	7.3	42.4	356.4	25.05	7.85	17.2	22.35	14.45	22.35	13.35	3174.1	555.4	45.7	73.7	1641.8	165.4	1641.8	258.2
Osmanthus enervius	120.856	23.9446	651	20.65	7.3	42.6	356.4	27.25	10.15	17.1	24.55	16.65	24.55	15.55	3176.4	554.1	47.3	74	1646.5	164.9	1646.5	252
Osmanthus enervius	120.844	23.9389	918	18.95	7.3	42.7	355.9	25.65	8.55	17.1	22.95	15.05	22.95	13.95	3252.8	566.8	47.6	74.3	1688.7	167.6	1688.7	256.7
Osmanthus enervius	120.84	23.9457	816	19.55	7.3	42.6	360.1	26.25	9.05	17.2	23.55	15.65	23.55	14.45	3198.5	558.5	46.1	74.1	1659.2	165.2	1659.2	255.5
Osmanthus enervius	120.857	23.9446	651	20.65	7.3	42.6	356.4	27.25	10.15	17.1	24.55	16.65	24.55	15.55	3176.4	554.1	47.3	74	1646.5	164.9	1646.5	252
Osmanthus enervius	120.806	22.9899	2250	11.05	6.8	41.3	340.6	17.65	1.15	16.5	14.95	7.15	14.95	6.25	3329.5	678.3	45	83.6	1845.6	156.2	1845.6	173.3
Osmanthus enervius	121.244	24.1274	2353	11.95	7.2	40.3	368.7	19.75	1.85	17.9	16.05	7.75	16.15	6.75	3014.1	436.4	74.2	53.3	1248.9	249.2	1232	343.3
Osmanthus enervius	121.186	22.8932	994	18.75	3.9	28	365.2	24.85	11.05	13.8	22.85	13.75	23.15	13.75	2762.2	488.8	56.9	70.2	1374.1	187.1	1252	187.1
Osmanthus enervius	120.857	23.9446	651	20.65	7.3	42.6	356.4	27.25	10.15	17.1	24.55	16.65	24.55	15.55	3176.4	554.1	47.3	74	1646.5	164.9	1646.5	252
Osmanthus enervius	120.835	23.9619	1014	18.35	7.3	42.4	356.4	25.05	7.85	17.2	22.35	14.45	22.35	13.35	3174.1	555.4	45.7	73.7	1641.8	165.4	1641.8	258.2
Osmanthus enervius	120.808	22.992	2265	10.95	6.8	41.4	340.6	17.55	1.05	16.5	14.85	7.05	14.85	6.15	3358.3	682.7	45.6	83.3	1857.7	158	1857.7	176.3
Osmanthus enervius	121.186	22.8897	726	20.15	3.8	27.6	364	26.25	12.55	13.7	24.25	15.15	24.55	15.15	2687.4	477.4	54.6	70.6	1341.6	179.9	1221.8	179.9
Osmanthus enervius	120.837	23.9576	894	19.15	7.3	42.2	357.8	25.85	8.55	17.3	23.05	15.15	23.05	14.05	3188.9	557.4	46	73.9	1651.9	165.5	1651.9	257
Osmanthus enervius	120.843	23.9362	918	18.95	7.3	42.7	355.9	25.65	8.55	17.1	22.95	15.05	22.95	13.95	3252.8	566.8	47.6	74.3	1688.7	167.6	1688.7	256.7
Osmanthus enervius	121.275	24.7222	846	18.85	6.5	34	450.4	27.05	7.95	19.1	23.95	14.05	24.15	12.65	3660.8	571.8	95	51.4	1478.6	375.2	1412	382.8
Osmanthus enervius	120.809	22.9888	2340	10.35	6.8	41.4	340.6	17.05	0.55	16.5	14.25	6.45	14.25	5.55	3302.1	668.4	45.8	83	1820.7	159	1820.7	175.7
Osmanthus enervius	120.81	22.9909	2340	10.35	6.8	41.4	340.6	17.05	0.55	16.5	14.25	6.45	14.25	5.55	3302.1	668.4	45.8	83	1820.7	159	1820.7	175.7
Osmanthus enervius	120.843	23.9382	918	18.95	7.3	42.7	355.9	25.65	8.55	17.1	22.95	15.05	22.95	13.95	3252.8	566.8	47.6	74.3	1688.7	167.6	1688.7	256.7
Osmanthus enervius	121.284	24.7219	942	18.25	6.5	34.1	447.9	26.55	7.45	19.1	23.35	13.55	23.65	12.15	3795.5	592.4	98.7	51.4	1532.2	392.2	1464.4	396.1
Osmanthus enervius	121.276	24.7197	846	18.85	6.5	34	450.4	27.05	7.95	19.1	23.95	14.05	24.15	12.65	3660.8	571.8	95	51.4	1478.6	375.2	1412	382.8
Osmanthus enervius	121.184	22.8912	726	20.15	3.8	27.6	364	26.25	12.55	13.7	24.25	15.15	24.55	15.15	2687.4	477.4	54.6	70.6	1341.6	179.9	1221.8	179.9
Osmanthus enervius	120.842	23.9369	918	18.95	7.3	42.7	355.9	25.65	8.55	17.1	22.95	15.05	22.95	13.95	3252.8	566.8	47.6	74.3	1688.7	167.6	1688.7	256.7
Osmanthus enervius	120.836	23.9613	1014	18.35	7.3	42.4	356.4	25.05	7.85	17.2	22.35	14.45	22.35	13.35	3174.1	555.4	45.7	73.7	1641.8	165.4	1641.8	258.2
Osmanthus enervius	121.212	24.1307	2071	13.65	7.2	40.8	359.7	21.25	3.55	17.7	17.75	9.65	17.85	8.65	3110.2	462.2	73	55.1	1302.1	243.2	1301.7	344.6
Osmanthus enervius	121.53	24.8544	802	18.35	6.3	31.9	472.4	27.25	7.55	19.7	22.15	12.65	24.15	12.05	4713.2	704	192	39.9	1756.7	682.2	1476	682.8
Osmanthus urceolatus	108.93	30.29	1077	13.95	7	25.2	726.1	26.35	-1.35	27.7	22.95	4.15	22.95	4.15	1436.3	242.6	26.4	63.4	662.5	89	662.5	89
Osmanthus urceolatus	107.099	29.1578	541	17.45	6.9	25	712.7	30.15	2.65	27.5	24.55	7.95	26.35	7.95	1125.4	181.8	23.2	60.6	509.6	74.6	494.6	74.6
Osmanthus urceolatus	109.479	30.295	421	18.05	7.4	26	731.8	30.65	2.15	28.5	25.35	8.25	27.15	8.25	1280.6	220.5	27.8	58.2	578.3	97.5	557	97.5
