# Supplementary material for: Plastid genomes reveal evolutionary shifts in elevational range and flowering time of Osmanthus (Oleaceae)
Source: Ecol Evol. 2022 Apr 1;12(4):e8777. doi: 10.1002/ece3.8777 (PMC8975774; doi:10.1002/ece3.8777)
Supplement: Supplementary file 9 — Supplementary Material [file ECE3-12-e8777-s001.xls]

## Sheet: 9-Supplementary file 9
genes	groups	pi
atpA	Genes for photosynthesis	0.00086
atpB	Genes for photosynthesis	0.00017
atpE	Genes for photosynthesis	0.00033
atpF	Genes for photosynthesis	0.00048
atpH	Genes for photosynthesis	0
atpI	Genes for photosynthesis	0.00018
matK	Genes for photosynthesis	0.00118
ndhA	Genes for photosynthesis	0.00081
ndhB	Genes for photosynthesis	0
ndhC	Genes for photosynthesis	0.00105
ndhD	Genes for photosynthesis	0.00184
ndhE	Genes for photosynthesis	0.00044
ndhF	Genes for photosynthesis	0.00215
ndhG	Genes for photosynthesis	0
ndhH	Genes for photosynthesis	0.00061
ndhI	Genes for photosynthesis	0.00026
ndhJ	Genes for photosynthesis	0
ndhK	Genes for photosynthesis	0
petA	Genes for photosynthesis	0.00079
petB	Genes for photosynthesis	0.00021
petD	Genes for photosynthesis	0.0013
petG	Genes for photosynthesis	0
petL	Genes for photosynthesis	0.00139
petN	Genes for photosynthesis	0
psaA	Genes for photosynthesis	0.0004
psaB	Genes for photosynthesis	0.00023
psaC	Genes for photosynthesis	0.00194
psaI	Genes for photosynthesis	0
psaJ	Genes for photosynthesis	0.00099
psbA	Genes for photosynthesis	0.00122
psbB	Genes for photosynthesis	9e-05
psbC	Genes for photosynthesis	0.00043
psbD	Genes for photosynthesis	0.00059
psbE	Genes for photosynthesis	0
psbF	Genes for photosynthesis	0.00111
psbH	Genes for photosynthesis	0
psbI	Genes for photosynthesis	0
psbJ	Genes for photosynthesis	0
psbK	Genes for photosynthesis	0.00072
psbL	Genes for photosynthesis	0
psbM	Genes for photosynthesis	0
psbN	Genes for photosynthesis	0
psbT	Genes for photosynthesis	0.00229
psbZ	Genes for photosynthesis	0
rbcL	Genes for photosynthesis	0.00097
accD	Other genes	0.00116
ccsA	Other genes	0.00178
cemA	Other genes	0.00094
clpP	Other genes	0
infA	Other genes	0
ycf1	Other genes	0.00517
ycf2	Other genes	0.00024
ycf3	Other genes	0.00026
ycf4	Other genes	0
ycf15	Other genes	0
rpl2	Self-replication	0
rpl14	Self-replication	0.00036
rpl16	Self-replication	0.00033
rpl20	Self-replication	0
rpl22	Self-replication	0.00163
rpl23	Self-replication	0
rpl32	Self-replication	0.00216
rpl33	Self-replication	0
rpl36	Self-replication	0
rpoA	Self-replication	0.00115
rpoB	Self-replication	0.00058
rpoC1	Self-replication	0.00032
rpoC2	Self-replication	0.0009
rps2	Self-replication	0.00088
rps3	Self-replication	0.00258
rps4	Self-replication	0.00141
rps7	Self-replication	0
rps8	Self-replication	0.00132
rps11	Self-replication	0
rps12	Self-replication	0.00048
rps14	Self-replication	0
rps15	Self-replication	0
rps16	Self-replication	0.00093
rps18	Self-replication	0.00044
rps19	Self-replication	0.00051
