# Supplementary material for: Plastid genomes reveal evolutionary shifts in elevational range and flowering time of Osmanthus (Oleaceae)
Source: Ecol Evol. 2022 Apr 1;12(4):e8777. doi: 10.1002/ece3.8777 (PMC8975774; doi:10.1002/ece3.8777)
Supplement: Supplementary file 10 — Supplementary Material [file ECE3-12-e8777-s002.xls]

## Sheet: Sheet1
genes	sequence	Ka	Ks	Ka/Ks
accD	Osmanthus_armat&Osmanthus_decor	0.00242542	0.00403004	0.601835
accD	Osmanthus_coope&Osmanthus_decor	0.00242542	0.00403004	0.601835
accD	Osmanthus_fragr&Osmanthus_decor	0.00242542	0.00403004	0.601835
accD	Osmanthus_venos&Osmanthus_decor	0.00242542	0.00403004	0.601835
accD	Osmanthus_fortu&Osmanthus_decor	0.00242539	0.00403024	0.601799
accD	Osmanthus_heter&Osmanthus_decor	0.00242539	0.00403024	0.601799
accD	Osmanthus_fordi&Osmanthus_suavi	0.00242372	0.00404414	0.599316
accD	Osmanthus_decor&Osmanthus_suavi	0.00161644	0.00402066	0.402034
accD	Osmanthus_didym&Osmanthus_decor	0.0016158	0.0040298	0.400962
accD	Osmanthus_enerv&Osmanthus_decor	0.0016158	0.0040298	0.400962
accD	Osmanthus_insul&Osmanthus_decor	0.0016158	0.0040298	0.400962
accD	Osmanthus_fordi&Osmanthus_delav	0.00161463	0.00404436	0.39923
accD	Osmanthus_fordi&Osmanthus_serru	0.00161463	0.00404436	0.39923
accD	Osmanthus_fordi&Osmanthus_yun0	0.00161463	0.00404436	0.39923
accD	Osmanthus_fordi&Osmanthus_fortu	0.00161379	0.0040538	0.398094
accD	Osmanthus_fordi&Osmanthus_heter	0.00161379	0.0040538	0.398094
accD	Osmanthus_fordi&Osmanthus_decor	0.00242386	0.0081079	0.29895
accD	Osmanthus_decor&Osmanthus_delav	0.000807776	0.00402092	0.200894
accD	Osmanthus_decor&Osmanthus_serru	0.000807776	0.00402092	0.200894
accD	Osmanthus_decor&Osmanthus_yun0	0.000807776	0.00402092	0.200894
accD	Osmanthus_didym&Osmanthus_fordi	0.000806479	0.00405338	0.198965
accD	Osmanthus_enerv&Osmanthus_fordi	0.000806479	0.00405338	0.198965
accD	Osmanthus_insul&Osmanthus_fordi	0.000806479	0.00405338	0.198965
accD	Osmanthus_armat&Osmanthus_coope	0	0	0
accD	Osmanthus_armat&Osmanthus_fragr	0	0	0
accD	Osmanthus_armat&Osmanthus_venos	0	0	0
accD	Osmanthus_armat&Osmanthus_didym	0.000806997	0	0
accD	Osmanthus_armat&Osmanthus_enerv	0.000806997	0	0
accD	Osmanthus_armat&Osmanthus_insul	0.000806997	0	0
accD	Osmanthus_armat&Osmanthus_fordi	0	0.00405358	0
accD	Osmanthus_armat&Osmanthus_fortu	0.00161483	0	0
accD	Osmanthus_armat&Osmanthus_heter	0.00161483	0	0
accD	Osmanthus_armat&Osmanthus_delav	0.00161567	0	0
accD	Osmanthus_armat&Osmanthus_serru	0.00161567	0	0
accD	Osmanthus_armat&Osmanthus_yun0	0.00161567	0	0
accD	Osmanthus_armat&Osmanthus_suavi	0.00242528	0	0
accD	Osmanthus_coope&Osmanthus_fragr	0	0	0
accD	Osmanthus_coope&Osmanthus_venos	0	0	0
accD	Osmanthus_coope&Osmanthus_didym	0.000806997	0	0
accD	Osmanthus_coope&Osmanthus_enerv	0.000806997	0	0
accD	Osmanthus_coope&Osmanthus_insul	0.000806997	0	0
accD	Osmanthus_coope&Osmanthus_fordi	0	0.00405358	0
accD	Osmanthus_coope&Osmanthus_fortu	0.00161483	0	0
accD	Osmanthus_coope&Osmanthus_heter	0.00161483	0	0
accD	Osmanthus_coope&Osmanthus_delav	0.00161567	0	0
accD	Osmanthus_coope&Osmanthus_serru	0.00161567	0	0
accD	Osmanthus_coope&Osmanthus_yun0	0.00161567	0	0
accD	Osmanthus_coope&Osmanthus_suavi	0.00242528	0	0
accD	Osmanthus_fragr&Osmanthus_venos	0	0	0
accD	Osmanthus_fragr&Osmanthus_didym	0.000806997	0	0
accD	Osmanthus_fragr&Osmanthus_enerv	0.000806997	0	0
accD	Osmanthus_fragr&Osmanthus_insul	0.000806997	0	0
accD	Osmanthus_fragr&Osmanthus_fordi	0	0.00405358	0
accD	Osmanthus_fragr&Osmanthus_fortu	0.00161483	0	0
accD	Osmanthus_fragr&Osmanthus_heter	0.00161483	0	0
accD	Osmanthus_fragr&Osmanthus_delav	0.00161567	0	0
accD	Osmanthus_fragr&Osmanthus_serru	0.00161567	0	0
accD	Osmanthus_fragr&Osmanthus_yun0	0.00161567	0	0
accD	Osmanthus_fragr&Osmanthus_suavi	0.00242528	0	0
accD	Osmanthus_venos&Osmanthus_didym	0.000806997	0	0
accD	Osmanthus_venos&Osmanthus_enerv	0.000806997	0	0
accD	Osmanthus_venos&Osmanthus_insul	0.000806997	0	0
accD	Osmanthus_venos&Osmanthus_fordi	0	0.00405358	0
accD	Osmanthus_venos&Osmanthus_fortu	0.00161483	0	0
accD	Osmanthus_venos&Osmanthus_heter	0.00161483	0	0
accD	Osmanthus_venos&Osmanthus_delav	0.00161567	0	0
accD	Osmanthus_venos&Osmanthus_serru	0.00161567	0	0
accD	Osmanthus_venos&Osmanthus_yun0	0.00161567	0	0
accD	Osmanthus_venos&Osmanthus_suavi	0.00242528	0	0
accD	Osmanthus_didym&Osmanthus_enerv	0	0	0
accD	Osmanthus_didym&Osmanthus_insul	0	0	0
accD	Osmanthus_didym&Osmanthus_fortu	0.000806989	0	0
accD	Osmanthus_didym&Osmanthus_heter	0.000806989	0	0
accD	Osmanthus_didym&Osmanthus_delav	0.000807442	0	0
accD	Osmanthus_didym&Osmanthus_serru	0.000807442	0	0
accD	Osmanthus_didym&Osmanthus_yun0	0.000807442	0	0
accD	Osmanthus_didym&Osmanthus_suavi	0.00161571	0	0
accD	Osmanthus_enerv&Osmanthus_insul	0	0	0
accD	Osmanthus_enerv&Osmanthus_fortu	0.000806989	0	0
accD	Osmanthus_enerv&Osmanthus_heter	0.000806989	0	0
accD	Osmanthus_enerv&Osmanthus_delav	0.000807442	0	0
accD	Osmanthus_enerv&Osmanthus_serru	0.000807442	0	0
accD	Osmanthus_enerv&Osmanthus_yun0	0.000807442	0	0
accD	Osmanthus_enerv&Osmanthus_suavi	0.00161571	0	0
accD	Osmanthus_insul&Osmanthus_fortu	0.000806989	0	0
accD	Osmanthus_insul&Osmanthus_heter	0.000806989	0	0
accD	Osmanthus_insul&Osmanthus_delav	0.000807442	0	0
accD	Osmanthus_insul&Osmanthus_serru	0.000807442	0	0
accD	Osmanthus_insul&Osmanthus_yun0	0.000807442	0	0
accD	Osmanthus_insul&Osmanthus_suavi	0.00161571	0	0
accD	Osmanthus_fortu&Osmanthus_heter	0	0	0
accD	Osmanthus_fortu&Osmanthus_delav	0.00161565	0	0
accD	Osmanthus_fortu&Osmanthus_serru	0.00161565	0	0
accD	Osmanthus_fortu&Osmanthus_yun0	0.00161565	0	0
accD	Osmanthus_fortu&Osmanthus_suavi	0.00242526	0	0
accD	Osmanthus_heter&Osmanthus_delav	0.00161565	0	0
accD	Osmanthus_heter&Osmanthus_serru	0.00161565	0	0
accD	Osmanthus_heter&Osmanthus_yun0	0.00161565	0	0
accD	Osmanthus_heter&Osmanthus_suavi	0.00242526	0	0
accD	Osmanthus_delav&Osmanthus_serru	0	0	0
accD	Osmanthus_delav&Osmanthus_yun0	0	0	0
accD	Osmanthus_delav&Osmanthus_suavi	0.000807733	0	0
accD	Osmanthus_serru&Osmanthus_yun0	0	0	0
accD	Osmanthus_serru&Osmanthus_suavi	0.000807733	0	0
accD	Osmanthus_yun0&Osmanthus_suavi	0.000807733	0	0
atpA	Osmanthus_fordi&Osmanthus_didym	0.00188837	0.0057009	0.331241
atpA	Osmanthus_armat&Osmanthus_didym	0.00186887	0.00567389	0.32938
atpA	Osmanthus_coope&Osmanthus_didym	0.00186887	0.00567389	0.32938
atpA	Osmanthus_decor&Osmanthus_didym	0.00186887	0.00567389	0.32938
atpA	Osmanthus_delav&Osmanthus_didym	0.00186887	0.00567389	0.32938
atpA	Osmanthus_fragr&Osmanthus_didym	0.00186887	0.00567389	0.32938
atpA	Osmanthus_insul&Osmanthus_didym	0.00186887	0.00567389	0.32938
atpA	Osmanthus_serru&Osmanthus_didym	0.00186887	0.00567389	0.32938
atpA	Osmanthus_suavi&Osmanthus_didym	0.00186887	0.00567389	0.32938
atpA	Osmanthus_venos&Osmanthus_didym	0.00186887	0.00567389	0.32938
atpA	Osmanthus_yun0&Osmanthus_didym	0.00186887	0.00567389	0.32938
atpA	Osmanthus_fortu&Osmanthus_didym	0.0027287	0.0085391	0.319554
atpA	Osmanthus_heter&Osmanthus_didym	0.0027287	0.0085391	0.319554
atpA	Osmanthus_fordi&Osmanthus_fortu	0.000833325	0.00325148	0.256291
atpA	Osmanthus_fordi&Osmanthus_heter	0.000833325	0.00325148	0.256291
atpA	Osmanthus_armat&Osmanthus_fortu	0.000826702	0.00322644	0.256227
atpA	Osmanthus_armat&Osmanthus_heter	0.000826702	0.00322644	0.256227
atpA	Osmanthus_coope&Osmanthus_fortu	0.000826702	0.00322644	0.256227
atpA	Osmanthus_coope&Osmanthus_heter	0.000826702	0.00322644	0.256227
atpA	Osmanthus_decor&Osmanthus_fortu	0.000826702	0.00322644	0.256227
atpA	Osmanthus_decor&Osmanthus_heter	0.000826702	0.00322644	0.256227
atpA	Osmanthus_delav&Osmanthus_fortu	0.000826702	0.00322644	0.256227
atpA	Osmanthus_delav&Osmanthus_heter	0.000826702	0.00322644	0.256227
atpA	Osmanthus_fragr&Osmanthus_fortu	0.000826702	0.00322644	0.256227
atpA	Osmanthus_fragr&Osmanthus_heter	0.000826702	0.00322644	0.256227
atpA	Osmanthus_insul&Osmanthus_fortu	0.000826702	0.00322644	0.256227
atpA	Osmanthus_insul&Osmanthus_heter	0.000826702	0.00322644	0.256227
atpA	Osmanthus_serru&Osmanthus_fortu	0.000826702	0.00322644	0.256227
atpA	Osmanthus_serru&Osmanthus_heter	0.000826702	0.00322644	0.256227
atpA	Osmanthus_suavi&Osmanthus_fortu	0.000826702	0.00322644	0.256227
atpA	Osmanthus_suavi&Osmanthus_heter	0.000826702	0.00322644	0.256227
atpA	Osmanthus_venos&Osmanthus_fortu	0.000826702	0.00322644	0.256227
atpA	Osmanthus_venos&Osmanthus_heter	0.000826702	0.00322644	0.256227
atpA	Osmanthus_yun0&Osmanthus_fortu	0.000826702	0.00322644	0.256227
atpA	Osmanthus_yun0&Osmanthus_heter	0.000826702	0.00322644	0.256227
atpA	Osmanthus_enerv&Osmanthus_didym	0.0018077	0.00905304	0.199678
atpA	Osmanthus_enerv&Osmanthus_fortu	0.000827103	0.00645458	0.128142
atpA	Osmanthus_enerv&Osmanthus_heter	0.000827103	0.00645458	0.128142
atpA	Osmanthus_armat&Osmanthus_coope	0	0	0
atpA	Osmanthus_armat&Osmanthus_decor	0	0	0
atpA	Osmanthus_armat&Osmanthus_delav	0	0	0
atpA	Osmanthus_armat&Osmanthus_fragr	0	0	0
atpA	Osmanthus_armat&Osmanthus_insul	0	0	0
atpA	Osmanthus_armat&Osmanthus_serru	0	0	0
atpA	Osmanthus_armat&Osmanthus_suavi	0	0	0
atpA	Osmanthus_armat&Osmanthus_venos	0	0	0
atpA	Osmanthus_armat&Osmanthus_yun0	0	0	0
atpA	Osmanthus_armat&Osmanthus_enerv	0	0.0032114	0
atpA	Osmanthus_armat&Osmanthus_fordi	0	0	0
atpA	Osmanthus_coope&Osmanthus_decor	0	0	0
atpA	Osmanthus_coope&Osmanthus_delav	0	0	0
atpA	Osmanthus_coope&Osmanthus_fragr	0	0	0
atpA	Osmanthus_coope&Osmanthus_insul	0	0	0
atpA	Osmanthus_coope&Osmanthus_serru	0	0	0
atpA	Osmanthus_coope&Osmanthus_suavi	0	0	0
atpA	Osmanthus_coope&Osmanthus_venos	0	0	0
atpA	Osmanthus_coope&Osmanthus_yun0	0	0	0
atpA	Osmanthus_coope&Osmanthus_enerv	0	0.0032114	0
atpA	Osmanthus_coope&Osmanthus_fordi	0	0	0
atpA	Osmanthus_decor&Osmanthus_delav	0	0	0
atpA	Osmanthus_decor&Osmanthus_fragr	0	0	0
atpA	Osmanthus_decor&Osmanthus_insul	0	0	0
atpA	Osmanthus_decor&Osmanthus_serru	0	0	0
atpA	Osmanthus_decor&Osmanthus_suavi	0	0	0
atpA	Osmanthus_decor&Osmanthus_venos	0	0	0
atpA	Osmanthus_decor&Osmanthus_yun0	0	0	0
atpA	Osmanthus_decor&Osmanthus_enerv	0	0.0032114	0
atpA	Osmanthus_decor&Osmanthus_fordi	0	0	0
atpA	Osmanthus_delav&Osmanthus_fragr	0	0	0
atpA	Osmanthus_delav&Osmanthus_insul	0	0	0
atpA	Osmanthus_delav&Osmanthus_serru	0	0	0
atpA	Osmanthus_delav&Osmanthus_suavi	0	0	0
atpA	Osmanthus_delav&Osmanthus_venos	0	0	0
atpA	Osmanthus_delav&Osmanthus_yun0	0	0	0
atpA	Osmanthus_delav&Osmanthus_enerv	0	0.0032114	0
atpA	Osmanthus_delav&Osmanthus_fordi	0	0	0
atpA	Osmanthus_fragr&Osmanthus_insul	0	0	0
atpA	Osmanthus_fragr&Osmanthus_serru	0	0	0
atpA	Osmanthus_fragr&Osmanthus_suavi	0	0	0
atpA	Osmanthus_fragr&Osmanthus_venos	0	0	0
atpA	Osmanthus_fragr&Osmanthus_yun0	0	0	0
atpA	Osmanthus_fragr&Osmanthus_enerv	0	0.0032114	0
atpA	Osmanthus_fragr&Osmanthus_fordi	0	0	0
atpA	Osmanthus_insul&Osmanthus_serru	0	0	0
atpA	Osmanthus_insul&Osmanthus_suavi	0	0	0
atpA	Osmanthus_insul&Osmanthus_venos	0	0	0
atpA	Osmanthus_insul&Osmanthus_yun0	0	0	0
atpA	Osmanthus_insul&Osmanthus_enerv	0	0.0032114	0
atpA	Osmanthus_insul&Osmanthus_fordi	0	0	0
atpA	Osmanthus_serru&Osmanthus_suavi	0	0	0
atpA	Osmanthus_serru&Osmanthus_venos	0	0	0
atpA	Osmanthus_serru&Osmanthus_yun0	0	0	0
atpA	Osmanthus_serru&Osmanthus_enerv	0	0.0032114	0
atpA	Osmanthus_serru&Osmanthus_fordi	0	0	0
atpA	Osmanthus_suavi&Osmanthus_venos	0	0	0
atpA	Osmanthus_suavi&Osmanthus_yun0	0	0	0
atpA	Osmanthus_suavi&Osmanthus_enerv	0	0.0032114	0
atpA	Osmanthus_suavi&Osmanthus_fordi	0	0	0
atpA	Osmanthus_venos&Osmanthus_yun0	0	0	0
atpA	Osmanthus_venos&Osmanthus_enerv	0	0.0032114	0
atpA	Osmanthus_venos&Osmanthus_fordi	0	0	0
atpA	Osmanthus_yun0&Osmanthus_enerv	0	0.0032114	0
atpA	Osmanthus_yun0&Osmanthus_fordi	0	0	0
atpA	Osmanthus_enerv&Osmanthus_fordi	0	0.00323618	0
atpA	Osmanthus_fortu&Osmanthus_heter	0	0	0
atpB	Osmanthus_armat&Osmanthus_coope	0	0	0
atpB	Osmanthus_armat&Osmanthus_decor	0	0	0
atpB	Osmanthus_armat&Osmanthus_delav	0	0	0
atpB	Osmanthus_armat&Osmanthus_didym	0	0	0
atpB	Osmanthus_armat&Osmanthus_enerv	0	0	0
atpB	Osmanthus_armat&Osmanthus_fordi	0	0	0
atpB	Osmanthus_armat&Osmanthus_fragr	0	0	0
atpB	Osmanthus_armat&Osmanthus_insul	0	0	0
atpB	Osmanthus_armat&Osmanthus_serru	0	0	0
atpB	Osmanthus_armat&Osmanthus_suavi	0	0	0
atpB	Osmanthus_armat&Osmanthus_venos	0	0	0
atpB	Osmanthus_armat&Osmanthus_yun0	0	0	0
atpB	Osmanthus_armat&Osmanthus_fortu	0	0.00286021	0
atpB	Osmanthus_armat&Osmanthus_heter	0	0.00286021	0
atpB	Osmanthus_coope&Osmanthus_decor	0	0	0
atpB	Osmanthus_coope&Osmanthus_delav	0	0	0
atpB	Osmanthus_coope&Osmanthus_didym	0	0	0
atpB	Osmanthus_coope&Osmanthus_enerv	0	0	0
atpB	Osmanthus_coope&Osmanthus_fordi	0	0	0
atpB	Osmanthus_coope&Osmanthus_fragr	0	0	0
atpB	Osmanthus_coope&Osmanthus_insul	0	0	0
atpB	Osmanthus_coope&Osmanthus_serru	0	0	0
atpB	Osmanthus_coope&Osmanthus_suavi	0	0	0
atpB	Osmanthus_coope&Osmanthus_venos	0	0	0
atpB	Osmanthus_coope&Osmanthus_yun0	0	0	0
atpB	Osmanthus_coope&Osmanthus_fortu	0	0.00286021	0
atpB	Osmanthus_coope&Osmanthus_heter	0	0.00286021	0
atpB	Osmanthus_decor&Osmanthus_delav	0	0	0
atpB	Osmanthus_decor&Osmanthus_didym	0	0	0
atpB	Osmanthus_decor&Osmanthus_enerv	0	0	0
atpB	Osmanthus_decor&Osmanthus_fordi	0	0	0
atpB	Osmanthus_decor&Osmanthus_fragr	0	0	0
atpB	Osmanthus_decor&Osmanthus_insul	0	0	0
atpB	Osmanthus_decor&Osmanthus_serru	0	0	0
atpB	Osmanthus_decor&Osmanthus_suavi	0	0	0
atpB	Osmanthus_decor&Osmanthus_venos	0	0	0
atpB	Osmanthus_decor&Osmanthus_yun0	0	0	0
atpB	Osmanthus_decor&Osmanthus_fortu	0	0.00286021	0
atpB	Osmanthus_decor&Osmanthus_heter	0	0.00286021	0
atpB	Osmanthus_delav&Osmanthus_didym	0	0	0
atpB	Osmanthus_delav&Osmanthus_enerv	0	0	0
atpB	Osmanthus_delav&Osmanthus_fordi	0	0	0
atpB	Osmanthus_delav&Osmanthus_fragr	0	0	0
atpB	Osmanthus_delav&Osmanthus_insul	0	0	0
atpB	Osmanthus_delav&Osmanthus_serru	0	0	0
atpB	Osmanthus_delav&Osmanthus_suavi	0	0	0
atpB	Osmanthus_delav&Osmanthus_venos	0	0	0
atpB	Osmanthus_delav&Osmanthus_yun0	0	0	0
atpB	Osmanthus_delav&Osmanthus_fortu	0	0.00286021	0
atpB	Osmanthus_delav&Osmanthus_heter	0	0.00286021	0
atpB	Osmanthus_didym&Osmanthus_enerv	0	0	0
atpB	Osmanthus_didym&Osmanthus_fordi	0	0	0
atpB	Osmanthus_didym&Osmanthus_fragr	0	0	0
atpB	Osmanthus_didym&Osmanthus_insul	0	0	0
atpB	Osmanthus_didym&Osmanthus_serru	0	0	0
atpB	Osmanthus_didym&Osmanthus_suavi	0	0	0
atpB	Osmanthus_didym&Osmanthus_venos	0	0	0
atpB	Osmanthus_didym&Osmanthus_yun0	0	0	0
atpB	Osmanthus_didym&Osmanthus_fortu	0	0.00286021	0
atpB	Osmanthus_didym&Osmanthus_heter	0	0.00286021	0
atpB	Osmanthus_enerv&Osmanthus_fordi	0	0	0
atpB	Osmanthus_enerv&Osmanthus_fragr	0	0	0
atpB	Osmanthus_enerv&Osmanthus_insul	0	0	0
atpB	Osmanthus_enerv&Osmanthus_serru	0	0	0
atpB	Osmanthus_enerv&Osmanthus_suavi	0	0	0
atpB	Osmanthus_enerv&Osmanthus_venos	0	0	0
atpB	Osmanthus_enerv&Osmanthus_yun0	0	0	0
atpB	Osmanthus_enerv&Osmanthus_fortu	0	0.00286021	0
atpB	Osmanthus_enerv&Osmanthus_heter	0	0.00286021	0
atpB	Osmanthus_fordi&Osmanthus_fragr	0	0	0
atpB	Osmanthus_fordi&Osmanthus_insul	0	0	0
atpB	Osmanthus_fordi&Osmanthus_serru	0	0	0
atpB	Osmanthus_fordi&Osmanthus_suavi	0	0	0
atpB	Osmanthus_fordi&Osmanthus_venos	0	0	0
atpB	Osmanthus_fordi&Osmanthus_yun0	0	0	0
atpB	Osmanthus_fordi&Osmanthus_fortu	0	0.00286021	0
atpB	Osmanthus_fordi&Osmanthus_heter	0	0.00286021	0
atpB	Osmanthus_fragr&Osmanthus_insul	0	0	0
atpB	Osmanthus_fragr&Osmanthus_serru	0	0	0
atpB	Osmanthus_fragr&Osmanthus_suavi	0	0	0
atpB	Osmanthus_fragr&Osmanthus_venos	0	0	0
atpB	Osmanthus_fragr&Osmanthus_yun0	0	0	0
atpB	Osmanthus_fragr&Osmanthus_fortu	0	0.00286021	0
atpB	Osmanthus_fragr&Osmanthus_heter	0	0.00286021	0
atpB	Osmanthus_insul&Osmanthus_serru	0	0	0
atpB	Osmanthus_insul&Osmanthus_suavi	0	0	0
atpB	Osmanthus_insul&Osmanthus_venos	0	0	0
atpB	Osmanthus_insul&Osmanthus_yun0	0	0	0
atpB	Osmanthus_insul&Osmanthus_fortu	0	0.00286021	0
atpB	Osmanthus_insul&Osmanthus_heter	0	0.00286021	0
atpB	Osmanthus_serru&Osmanthus_suavi	0	0	0
atpB	Osmanthus_serru&Osmanthus_venos	0	0	0
atpB	Osmanthus_serru&Osmanthus_yun0	0	0	0
atpB	Osmanthus_serru&Osmanthus_fortu	0	0.00286021	0
atpB	Osmanthus_serru&Osmanthus_heter	0	0.00286021	0
atpB	Osmanthus_suavi&Osmanthus_venos	0	0	0
atpB	Osmanthus_suavi&Osmanthus_yun0	0	0	0
atpB	Osmanthus_suavi&Osmanthus_fortu	0	0.00286021	0
atpB	Osmanthus_suavi&Osmanthus_heter	0	0.00286021	0
atpB	Osmanthus_venos&Osmanthus_yun0	0	0	0
atpB	Osmanthus_venos&Osmanthus_fortu	0	0.00286021	0
atpB	Osmanthus_venos&Osmanthus_heter	0	0.00286021	0
atpB	Osmanthus_yun0&Osmanthus_fortu	0	0.00286021	0
atpB	Osmanthus_yun0&Osmanthus_heter	0	0.00286021	0
atpB	Osmanthus_fortu&Osmanthus_heter	0	0	0
atpE	Osmanthus_armat&Osmanthus_coope	0	0	0
atpE	Osmanthus_armat&Osmanthus_decor	0	0	0
atpE	Osmanthus_armat&Osmanthus_delav	0	0	0
atpE	Osmanthus_armat&Osmanthus_enerv	0	0	0
atpE	Osmanthus_armat&Osmanthus_fordi	0	0	0
atpE	Osmanthus_armat&Osmanthus_fortu	0	0	0
atpE	Osmanthus_armat&Osmanthus_fragr	0	0	0
atpE	Osmanthus_armat&Osmanthus_heter	0	0	0
atpE	Osmanthus_armat&Osmanthus_insul	0	0	0
atpE	Osmanthus_armat&Osmanthus_serru	0	0	0
atpE	Osmanthus_armat&Osmanthus_suavi	0	0	0
atpE	Osmanthus_armat&Osmanthus_venos	0	0	0
atpE	Osmanthus_armat&Osmanthus_yun0	0	0	0
atpE	Osmanthus_armat&Osmanthus_didym	0.00315825	0	0
atpE	Osmanthus_coope&Osmanthus_decor	0	0	0
atpE	Osmanthus_coope&Osmanthus_delav	0	0	0
atpE	Osmanthus_coope&Osmanthus_enerv	0	0	0
atpE	Osmanthus_coope&Osmanthus_fordi	0	0	0
atpE	Osmanthus_coope&Osmanthus_fortu	0	0	0
atpE	Osmanthus_coope&Osmanthus_fragr	0	0	0
atpE	Osmanthus_coope&Osmanthus_heter	0	0	0
atpE	Osmanthus_coope&Osmanthus_insul	0	0	0
atpE	Osmanthus_coope&Osmanthus_serru	0	0	0
atpE	Osmanthus_coope&Osmanthus_suavi	0	0	0
atpE	Osmanthus_coope&Osmanthus_venos	0	0	0
atpE	Osmanthus_coope&Osmanthus_yun0	0	0	0
atpE	Osmanthus_coope&Osmanthus_didym	0.00315825	0	0
atpE	Osmanthus_decor&Osmanthus_delav	0	0	0
atpE	Osmanthus_decor&Osmanthus_enerv	0	0	0
atpE	Osmanthus_decor&Osmanthus_fordi	0	0	0
atpE	Osmanthus_decor&Osmanthus_fortu	0	0	0
atpE	Osmanthus_decor&Osmanthus_fragr	0	0	0
atpE	Osmanthus_decor&Osmanthus_heter	0	0	0
atpE	Osmanthus_decor&Osmanthus_insul	0	0	0
atpE	Osmanthus_decor&Osmanthus_serru	0	0	0
atpE	Osmanthus_decor&Osmanthus_suavi	0	0	0
atpE	Osmanthus_decor&Osmanthus_venos	0	0	0
atpE	Osmanthus_decor&Osmanthus_yun0	0	0	0
atpE	Osmanthus_decor&Osmanthus_didym	0.00315825	0	0
atpE	Osmanthus_delav&Osmanthus_enerv	0	0	0
atpE	Osmanthus_delav&Osmanthus_fordi	0	0	0
atpE	Osmanthus_delav&Osmanthus_fortu	0	0	0
atpE	Osmanthus_delav&Osmanthus_fragr	0	0	0
atpE	Osmanthus_delav&Osmanthus_heter	0	0	0
atpE	Osmanthus_delav&Osmanthus_insul	0	0	0
atpE	Osmanthus_delav&Osmanthus_serru	0	0	0
atpE	Osmanthus_delav&Osmanthus_suavi	0	0	0
atpE	Osmanthus_delav&Osmanthus_venos	0	0	0
atpE	Osmanthus_delav&Osmanthus_yun0	0	0	0
atpE	Osmanthus_delav&Osmanthus_didym	0.00315825	0	0
atpE	Osmanthus_enerv&Osmanthus_fordi	0	0	0
atpE	Osmanthus_enerv&Osmanthus_fortu	0	0	0
atpE	Osmanthus_enerv&Osmanthus_fragr	0	0	0
atpE	Osmanthus_enerv&Osmanthus_heter	0	0	0
atpE	Osmanthus_enerv&Osmanthus_insul	0	0	0
atpE	Osmanthus_enerv&Osmanthus_serru	0	0	0
atpE	Osmanthus_enerv&Osmanthus_suavi	0	0	0
atpE	Osmanthus_enerv&Osmanthus_venos	0	0	0
atpE	Osmanthus_enerv&Osmanthus_yun0	0	0	0
atpE	Osmanthus_enerv&Osmanthus_didym	0.00315825	0	0
atpE	Osmanthus_fordi&Osmanthus_fortu	0	0	0
atpE	Osmanthus_fordi&Osmanthus_fragr	0	0	0
atpE	Osmanthus_fordi&Osmanthus_heter	0	0	0
atpE	Osmanthus_fordi&Osmanthus_insul	0	0	0
atpE	Osmanthus_fordi&Osmanthus_serru	0	0	0
atpE	Osmanthus_fordi&Osmanthus_suavi	0	0	0
atpE	Osmanthus_fordi&Osmanthus_venos	0	0	0
atpE	Osmanthus_fordi&Osmanthus_yun0	0	0	0
atpE	Osmanthus_fordi&Osmanthus_didym	0.00315825	0	0
atpE	Osmanthus_fortu&Osmanthus_fragr	0	0	0
atpE	Osmanthus_fortu&Osmanthus_heter	0	0	0
atpE	Osmanthus_fortu&Osmanthus_insul	0	0	0
atpE	Osmanthus_fortu&Osmanthus_serru	0	0	0
atpE	Osmanthus_fortu&Osmanthus_suavi	0	0	0
atpE	Osmanthus_fortu&Osmanthus_venos	0	0	0
atpE	Osmanthus_fortu&Osmanthus_yun0	0	0	0
atpE	Osmanthus_fortu&Osmanthus_didym	0.00315825	0	0
atpE	Osmanthus_fragr&Osmanthus_heter	0	0	0
atpE	Osmanthus_fragr&Osmanthus_insul	0	0	0
atpE	Osmanthus_fragr&Osmanthus_serru	0	0	0
atpE	Osmanthus_fragr&Osmanthus_suavi	0	0	0
atpE	Osmanthus_fragr&Osmanthus_venos	0	0	0
atpE	Osmanthus_fragr&Osmanthus_yun0	0	0	0
atpE	Osmanthus_fragr&Osmanthus_didym	0.00315825	0	0
atpE	Osmanthus_heter&Osmanthus_insul	0	0	0
atpE	Osmanthus_heter&Osmanthus_serru	0	0	0
atpE	Osmanthus_heter&Osmanthus_suavi	0	0	0
atpE	Osmanthus_heter&Osmanthus_venos	0	0	0
atpE	Osmanthus_heter&Osmanthus_yun0	0	0	0
atpE	Osmanthus_heter&Osmanthus_didym	0.00315825	0	0
atpE	Osmanthus_insul&Osmanthus_serru	0	0	0
atpE	Osmanthus_insul&Osmanthus_suavi	0	0	0
atpE	Osmanthus_insul&Osmanthus_venos	0	0	0
atpE	Osmanthus_insul&Osmanthus_yun0	0	0	0
atpE	Osmanthus_insul&Osmanthus_didym	0.00315825	0	0
atpE	Osmanthus_serru&Osmanthus_suavi	0	0	0
atpE	Osmanthus_serru&Osmanthus_venos	0	0	0
atpE	Osmanthus_serru&Osmanthus_yun0	0	0	0
atpE	Osmanthus_serru&Osmanthus_didym	0.00315825	0	0
atpE	Osmanthus_suavi&Osmanthus_venos	0	0	0
atpE	Osmanthus_suavi&Osmanthus_yun0	0	0	0
atpE	Osmanthus_suavi&Osmanthus_didym	0.00315825	0	0
atpE	Osmanthus_venos&Osmanthus_yun0	0	0	0
atpE	Osmanthus_venos&Osmanthus_didym	0.00315825	0	0
atpE	Osmanthus_yun0&Osmanthus_didym	0.00315825	0	0
atpF	Osmanthus_armat&Osmanthus_coope	0	0.00820048	0
atpF	Osmanthus_armat&Osmanthus_decor	0	0.00820048	0
atpF	Osmanthus_armat&Osmanthus_delav	0	0.00820048	0
atpF	Osmanthus_armat&Osmanthus_didym	0	0.00820048	0
atpF	Osmanthus_armat&Osmanthus_enerv	0	0.00820048	0
atpF	Osmanthus_armat&Osmanthus_fordi	0	0.00820048	0
atpF	Osmanthus_armat&Osmanthus_fortu	0	0.00820048	0
atpF	Osmanthus_armat&Osmanthus_fragr	0	0.00820048	0
atpF	Osmanthus_armat&Osmanthus_heter	0	0.00820048	0
atpF	Osmanthus_armat&Osmanthus_serru	0	0.00820048	0
atpF	Osmanthus_armat&Osmanthus_suavi	0	0.00820048	0
atpF	Osmanthus_armat&Osmanthus_venos	0	0.00820048	0
atpF	Osmanthus_armat&Osmanthus_yun0	0	0.00820048	0
atpF	Osmanthus_armat&Osmanthus_insul	0	0.0164372	0
atpF	Osmanthus_coope&Osmanthus_decor	0	0	0
atpF	Osmanthus_coope&Osmanthus_delav	0	0	0
atpF	Osmanthus_coope&Osmanthus_didym	0	0	0
atpF	Osmanthus_coope&Osmanthus_enerv	0	0	0
atpF	Osmanthus_coope&Osmanthus_fordi	0	0	0
atpF	Osmanthus_coope&Osmanthus_fortu	0	0	0
atpF	Osmanthus_coope&Osmanthus_fragr	0	0	0
atpF	Osmanthus_coope&Osmanthus_heter	0	0	0
atpF	Osmanthus_coope&Osmanthus_serru	0	0	0
atpF	Osmanthus_coope&Osmanthus_suavi	0	0	0
atpF	Osmanthus_coope&Osmanthus_venos	0	0	0
atpF	Osmanthus_coope&Osmanthus_yun0	0	0	0
atpF	Osmanthus_coope&Osmanthus_insul	0	0.00821378	0
atpF	Osmanthus_decor&Osmanthus_delav	0	0	0
atpF	Osmanthus_decor&Osmanthus_didym	0	0	0
atpF	Osmanthus_decor&Osmanthus_enerv	0	0	0
atpF	Osmanthus_decor&Osmanthus_fordi	0	0	0
atpF	Osmanthus_decor&Osmanthus_fortu	0	0	0
atpF	Osmanthus_decor&Osmanthus_fragr	0	0	0
atpF	Osmanthus_decor&Osmanthus_heter	0	0	0
atpF	Osmanthus_decor&Osmanthus_serru	0	0	0
atpF	Osmanthus_decor&Osmanthus_suavi	0	0	0
atpF	Osmanthus_decor&Osmanthus_venos	0	0	0
atpF	Osmanthus_decor&Osmanthus_yun0	0	0	0
atpF	Osmanthus_decor&Osmanthus_insul	0	0.00821378	0
atpF	Osmanthus_delav&Osmanthus_didym	0	0	0
atpF	Osmanthus_delav&Osmanthus_enerv	0	0	0
atpF	Osmanthus_delav&Osmanthus_fordi	0	0	0
atpF	Osmanthus_delav&Osmanthus_fortu	0	0	0
atpF	Osmanthus_delav&Osmanthus_fragr	0	0	0
atpF	Osmanthus_delav&Osmanthus_heter	0	0	0
atpF	Osmanthus_delav&Osmanthus_serru	0	0	0
atpF	Osmanthus_delav&Osmanthus_suavi	0	0	0
atpF	Osmanthus_delav&Osmanthus_venos	0	0	0
atpF	Osmanthus_delav&Osmanthus_yun0	0	0	0
atpF	Osmanthus_delav&Osmanthus_insul	0	0.00821378	0
atpF	Osmanthus_didym&Osmanthus_enerv	0	0	0
atpF	Osmanthus_didym&Osmanthus_fordi	0	0	0
atpF	Osmanthus_didym&Osmanthus_fortu	0	0	0
atpF	Osmanthus_didym&Osmanthus_fragr	0	0	0
atpF	Osmanthus_didym&Osmanthus_heter	0	0	0
atpF	Osmanthus_didym&Osmanthus_serru	0	0	0
atpF	Osmanthus_didym&Osmanthus_suavi	0	0	0
atpF	Osmanthus_didym&Osmanthus_venos	0	0	0
atpF	Osmanthus_didym&Osmanthus_yun0	0	0	0
atpF	Osmanthus_didym&Osmanthus_insul	0	0.00821378	0
atpF	Osmanthus_enerv&Osmanthus_fordi	0	0	0
atpF	Osmanthus_enerv&Osmanthus_fortu	0	0	0
atpF	Osmanthus_enerv&Osmanthus_fragr	0	0	0
atpF	Osmanthus_enerv&Osmanthus_heter	0	0	0
atpF	Osmanthus_enerv&Osmanthus_serru	0	0	0
atpF	Osmanthus_enerv&Osmanthus_suavi	0	0	0
atpF	Osmanthus_enerv&Osmanthus_venos	0	0	0
atpF	Osmanthus_enerv&Osmanthus_yun0	0	0	0
atpF	Osmanthus_enerv&Osmanthus_insul	0	0.00821378	0
atpF	Osmanthus_fordi&Osmanthus_fortu	0	0	0
atpF	Osmanthus_fordi&Osmanthus_fragr	0	0	0
atpF	Osmanthus_fordi&Osmanthus_heter	0	0	0
atpF	Osmanthus_fordi&Osmanthus_serru	0	0	0
atpF	Osmanthus_fordi&Osmanthus_suavi	0	0	0
atpF	Osmanthus_fordi&Osmanthus_venos	0	0	0
atpF	Osmanthus_fordi&Osmanthus_yun0	0	0	0
atpF	Osmanthus_fordi&Osmanthus_insul	0	0.00821378	0
atpF	Osmanthus_fortu&Osmanthus_fragr	0	0	0
atpF	Osmanthus_fortu&Osmanthus_heter	0	0	0
atpF	Osmanthus_fortu&Osmanthus_serru	0	0	0
atpF	Osmanthus_fortu&Osmanthus_suavi	0	0	0
atpF	Osmanthus_fortu&Osmanthus_venos	0	0	0
atpF	Osmanthus_fortu&Osmanthus_yun0	0	0	0
atpF	Osmanthus_fortu&Osmanthus_insul	0	0.00821378	0
atpF	Osmanthus_fragr&Osmanthus_heter	0	0	0
atpF	Osmanthus_fragr&Osmanthus_serru	0	0	0
atpF	Osmanthus_fragr&Osmanthus_suavi	0	0	0
atpF	Osmanthus_fragr&Osmanthus_venos	0	0	0
atpF	Osmanthus_fragr&Osmanthus_yun0	0	0	0
atpF	Osmanthus_fragr&Osmanthus_insul	0	0.00821378	0
atpF	Osmanthus_heter&Osmanthus_serru	0	0	0
atpF	Osmanthus_heter&Osmanthus_suavi	0	0	0
atpF	Osmanthus_heter&Osmanthus_venos	0	0	0
atpF	Osmanthus_heter&Osmanthus_yun0	0	0	0
atpF	Osmanthus_heter&Osmanthus_insul	0	0.00821378	0
atpF	Osmanthus_serru&Osmanthus_suavi	0	0	0
atpF	Osmanthus_serru&Osmanthus_venos	0	0	0
atpF	Osmanthus_serru&Osmanthus_yun0	0	0	0
atpF	Osmanthus_serru&Osmanthus_insul	0	0.00821378	0
atpF	Osmanthus_suavi&Osmanthus_venos	0	0	0
atpF	Osmanthus_suavi&Osmanthus_yun0	0	0	0
atpF	Osmanthus_suavi&Osmanthus_insul	0	0.00821378	0
atpF	Osmanthus_venos&Osmanthus_yun0	0	0	0
atpF	Osmanthus_venos&Osmanthus_insul	0	0.00821378	0
atpF	Osmanthus_yun0&Osmanthus_insul	0	0.00821378	0
atpH	Osmanthus_armat&Osmanthus_coope	0	0	0
atpH	Osmanthus_armat&Osmanthus_decor	0	0	0
atpH	Osmanthus_armat&Osmanthus_delav	0	0	0
atpH	Osmanthus_armat&Osmanthus_didym	0	0	0
atpH	Osmanthus_armat&Osmanthus_enerv	0	0	0
atpH	Osmanthus_armat&Osmanthus_fordi	0	0	0
atpH	Osmanthus_armat&Osmanthus_fortu	0	0	0
atpH	Osmanthus_armat&Osmanthus_fragr	0	0	0
atpH	Osmanthus_armat&Osmanthus_heter	0	0	0
atpH	Osmanthus_armat&Osmanthus_insul	0	0	0
atpH	Osmanthus_armat&Osmanthus_serru	0	0	0
atpH	Osmanthus_armat&Osmanthus_suavi	0	0	0
atpH	Osmanthus_armat&Osmanthus_venos	0	0	0
atpH	Osmanthus_armat&Osmanthus_yun0	0	0	0
atpH	Osmanthus_coope&Osmanthus_decor	0	0	0
atpH	Osmanthus_coope&Osmanthus_delav	0	0	0
atpH	Osmanthus_coope&Osmanthus_didym	0	0	0
atpH	Osmanthus_coope&Osmanthus_enerv	0	0	0
atpH	Osmanthus_coope&Osmanthus_fordi	0	0	0
atpH	Osmanthus_coope&Osmanthus_fortu	0	0	0
atpH	Osmanthus_coope&Osmanthus_fragr	0	0	0
atpH	Osmanthus_coope&Osmanthus_heter	0	0	0
atpH	Osmanthus_coope&Osmanthus_insul	0	0	0
atpH	Osmanthus_coope&Osmanthus_serru	0	0	0
atpH	Osmanthus_coope&Osmanthus_suavi	0	0	0
atpH	Osmanthus_coope&Osmanthus_venos	0	0	0
atpH	Osmanthus_coope&Osmanthus_yun0	0	0	0
atpH	Osmanthus_decor&Osmanthus_delav	0	0	0
atpH	Osmanthus_decor&Osmanthus_didym	0	0	0
atpH	Osmanthus_decor&Osmanthus_enerv	0	0	0
atpH	Osmanthus_decor&Osmanthus_fordi	0	0	0
atpH	Osmanthus_decor&Osmanthus_fortu	0	0	0
atpH	Osmanthus_decor&Osmanthus_fragr	0	0	0
atpH	Osmanthus_decor&Osmanthus_heter	0	0	0
atpH	Osmanthus_decor&Osmanthus_insul	0	0	0
atpH	Osmanthus_decor&Osmanthus_serru	0	0	0
atpH	Osmanthus_decor&Osmanthus_suavi	0	0	0
atpH	Osmanthus_decor&Osmanthus_venos	0	0	0
atpH	Osmanthus_decor&Osmanthus_yun0	0	0	0
atpH	Osmanthus_delav&Osmanthus_didym	0	0	0
atpH	Osmanthus_delav&Osmanthus_enerv	0	0	0
atpH	Osmanthus_delav&Osmanthus_fordi	0	0	0
atpH	Osmanthus_delav&Osmanthus_fortu	0	0	0
atpH	Osmanthus_delav&Osmanthus_fragr	0	0	0
atpH	Osmanthus_delav&Osmanthus_heter	0	0	0
atpH	Osmanthus_delav&Osmanthus_insul	0	0	0
atpH	Osmanthus_delav&Osmanthus_serru	0	0	0
atpH	Osmanthus_delav&Osmanthus_suavi	0	0	0
atpH	Osmanthus_delav&Osmanthus_venos	0	0	0
atpH	Osmanthus_delav&Osmanthus_yun0	0	0	0
atpH	Osmanthus_didym&Osmanthus_enerv	0	0	0
atpH	Osmanthus_didym&Osmanthus_fordi	0	0	0
atpH	Osmanthus_didym&Osmanthus_fortu	0	0	0
atpH	Osmanthus_didym&Osmanthus_fragr	0	0	0
atpH	Osmanthus_didym&Osmanthus_heter	0	0	0
atpH	Osmanthus_didym&Osmanthus_insul	0	0	0
atpH	Osmanthus_didym&Osmanthus_serru	0	0	0
atpH	Osmanthus_didym&Osmanthus_suavi	0	0	0
atpH	Osmanthus_didym&Osmanthus_venos	0	0	0
atpH	Osmanthus_didym&Osmanthus_yun0	0	0	0
atpH	Osmanthus_enerv&Osmanthus_fordi	0	0	0
atpH	Osmanthus_enerv&Osmanthus_fortu	0	0	0
atpH	Osmanthus_enerv&Osmanthus_fragr	0	0	0
atpH	Osmanthus_enerv&Osmanthus_heter	0	0	0
atpH	Osmanthus_enerv&Osmanthus_insul	0	0	0
atpH	Osmanthus_enerv&Osmanthus_serru	0	0	0
atpH	Osmanthus_enerv&Osmanthus_suavi	0	0	0
atpH	Osmanthus_enerv&Osmanthus_venos	0	0	0
atpH	Osmanthus_enerv&Osmanthus_yun0	0	0	0
atpH	Osmanthus_fordi&Osmanthus_fortu	0	0	0
atpH	Osmanthus_fordi&Osmanthus_fragr	0	0	0
atpH	Osmanthus_fordi&Osmanthus_heter	0	0	0
atpH	Osmanthus_fordi&Osmanthus_insul	0	0	0
atpH	Osmanthus_fordi&Osmanthus_serru	0	0	0
atpH	Osmanthus_fordi&Osmanthus_suavi	0	0	0
atpH	Osmanthus_fordi&Osmanthus_venos	0	0	0
atpH	Osmanthus_fordi&Osmanthus_yun0	0	0	0
atpH	Osmanthus_fortu&Osmanthus_fragr	0	0	0
atpH	Osmanthus_fortu&Osmanthus_heter	0	0	0
atpH	Osmanthus_fortu&Osmanthus_insul	0	0	0
atpH	Osmanthus_fortu&Osmanthus_serru	0	0	0
atpH	Osmanthus_fortu&Osmanthus_suavi	0	0	0
atpH	Osmanthus_fortu&Osmanthus_venos	0	0	0
atpH	Osmanthus_fortu&Osmanthus_yun0	0	0	0
atpH	Osmanthus_fragr&Osmanthus_heter	0	0	0
atpH	Osmanthus_fragr&Osmanthus_insul	0	0	0
atpH	Osmanthus_fragr&Osmanthus_serru	0	0	0
atpH	Osmanthus_fragr&Osmanthus_suavi	0	0	0
atpH	Osmanthus_fragr&Osmanthus_venos	0	0	0
atpH	Osmanthus_fragr&Osmanthus_yun0	0	0	0
atpH	Osmanthus_heter&Osmanthus_insul	0	0	0
atpH	Osmanthus_heter&Osmanthus_serru	0	0	0
atpH	Osmanthus_heter&Osmanthus_suavi	0	0	0
atpH	Osmanthus_heter&Osmanthus_venos	0	0	0
atpH	Osmanthus_heter&Osmanthus_yun0	0	0	0
atpH	Osmanthus_insul&Osmanthus_serru	0	0	0
atpH	Osmanthus_insul&Osmanthus_suavi	0	0	0
atpH	Osmanthus_insul&Osmanthus_venos	0	0	0
atpH	Osmanthus_insul&Osmanthus_yun0	0	0	0
atpH	Osmanthus_serru&Osmanthus_suavi	0	0	0
atpH	Osmanthus_serru&Osmanthus_venos	0	0	0
atpH	Osmanthus_serru&Osmanthus_yun0	0	0	0
atpH	Osmanthus_suavi&Osmanthus_venos	0	0	0
atpH	Osmanthus_suavi&Osmanthus_yun0	0	0	0
atpH	Osmanthus_venos&Osmanthus_yun0	0	0	0
atpI	Osmanthus_armat&Osmanthus_coope	0	0	0
atpI	Osmanthus_armat&Osmanthus_decor	0	0	0
atpI	Osmanthus_armat&Osmanthus_delav	0	0	0
atpI	Osmanthus_armat&Osmanthus_didym	0	0	0
atpI	Osmanthus_armat&Osmanthus_enerv	0	0	0
atpI	Osmanthus_armat&Osmanthus_fortu	0	0	0
atpI	Osmanthus_armat&Osmanthus_fragr	0	0	0
atpI	Osmanthus_armat&Osmanthus_heter	0	0	0
atpI	Osmanthus_armat&Osmanthus_insul	0	0	0
atpI	Osmanthus_armat&Osmanthus_serru	0	0	0
atpI	Osmanthus_armat&Osmanthus_suavi	0	0	0
atpI	Osmanthus_armat&Osmanthus_venos	0	0	0
atpI	Osmanthus_armat&Osmanthus_yun0	0	0	0
atpI	Osmanthus_armat&Osmanthus_fordi	0	0.00573357	0
atpI	Osmanthus_coope&Osmanthus_decor	0	0	0
atpI	Osmanthus_coope&Osmanthus_delav	0	0	0
atpI	Osmanthus_coope&Osmanthus_didym	0	0	0
atpI	Osmanthus_coope&Osmanthus_enerv	0	0	0
atpI	Osmanthus_coope&Osmanthus_fortu	0	0	0
atpI	Osmanthus_coope&Osmanthus_fragr	0	0	0
atpI	Osmanthus_coope&Osmanthus_heter	0	0	0
atpI	Osmanthus_coope&Osmanthus_insul	0	0	0
atpI	Osmanthus_coope&Osmanthus_serru	0	0	0
atpI	Osmanthus_coope&Osmanthus_suavi	0	0	0
atpI	Osmanthus_coope&Osmanthus_venos	0	0	0
atpI	Osmanthus_coope&Osmanthus_yun0	0	0	0
atpI	Osmanthus_coope&Osmanthus_fordi	0	0.00573357	0
atpI	Osmanthus_decor&Osmanthus_delav	0	0	0
atpI	Osmanthus_decor&Osmanthus_didym	0	0	0
atpI	Osmanthus_decor&Osmanthus_enerv	0	0	0
atpI	Osmanthus_decor&Osmanthus_fortu	0	0	0
atpI	Osmanthus_decor&Osmanthus_fragr	0	0	0
atpI	Osmanthus_decor&Osmanthus_heter	0	0	0
atpI	Osmanthus_decor&Osmanthus_insul	0	0	0
atpI	Osmanthus_decor&Osmanthus_serru	0	0	0
atpI	Osmanthus_decor&Osmanthus_suavi	0	0	0
atpI	Osmanthus_decor&Osmanthus_venos	0	0	0
atpI	Osmanthus_decor&Osmanthus_yun0	0	0	0
atpI	Osmanthus_decor&Osmanthus_fordi	0	0.00573357	0
atpI	Osmanthus_delav&Osmanthus_didym	0	0	0
atpI	Osmanthus_delav&Osmanthus_enerv	0	0	0
atpI	Osmanthus_delav&Osmanthus_fortu	0	0	0
atpI	Osmanthus_delav&Osmanthus_fragr	0	0	0
atpI	Osmanthus_delav&Osmanthus_heter	0	0	0
atpI	Osmanthus_delav&Osmanthus_insul	0	0	0
atpI	Osmanthus_delav&Osmanthus_serru	0	0	0
atpI	Osmanthus_delav&Osmanthus_suavi	0	0	0
atpI	Osmanthus_delav&Osmanthus_venos	0	0	0
atpI	Osmanthus_delav&Osmanthus_yun0	0	0	0
atpI	Osmanthus_delav&Osmanthus_fordi	0	0.00573357	0
atpI	Osmanthus_didym&Osmanthus_enerv	0	0	0
atpI	Osmanthus_didym&Osmanthus_fortu	0	0	0
atpI	Osmanthus_didym&Osmanthus_fragr	0	0	0
atpI	Osmanthus_didym&Osmanthus_heter	0	0	0
atpI	Osmanthus_didym&Osmanthus_insul	0	0	0
atpI	Osmanthus_didym&Osmanthus_serru	0	0	0
atpI	Osmanthus_didym&Osmanthus_suavi	0	0	0
atpI	Osmanthus_didym&Osmanthus_venos	0	0	0
atpI	Osmanthus_didym&Osmanthus_yun0	0	0	0
atpI	Osmanthus_didym&Osmanthus_fordi	0	0.00573357	0
atpI	Osmanthus_enerv&Osmanthus_fortu	0	0	0
atpI	Osmanthus_enerv&Osmanthus_fragr	0	0	0
atpI	Osmanthus_enerv&Osmanthus_heter	0	0	0
atpI	Osmanthus_enerv&Osmanthus_insul	0	0	0
atpI	Osmanthus_enerv&Osmanthus_serru	0	0	0
atpI	Osmanthus_enerv&Osmanthus_suavi	0	0	0
atpI	Osmanthus_enerv&Osmanthus_venos	0	0	0
atpI	Osmanthus_enerv&Osmanthus_yun0	0	0	0
atpI	Osmanthus_enerv&Osmanthus_fordi	0	0.00573357	0
atpI	Osmanthus_fortu&Osmanthus_fragr	0	0	0
atpI	Osmanthus_fortu&Osmanthus_heter	0	0	0
atpI	Osmanthus_fortu&Osmanthus_insul	0	0	0
atpI	Osmanthus_fortu&Osmanthus_serru	0	0	0
atpI	Osmanthus_fortu&Osmanthus_suavi	0	0	0
atpI	Osmanthus_fortu&Osmanthus_venos	0	0	0
atpI	Osmanthus_fortu&Osmanthus_yun0	0	0	0
atpI	Osmanthus_fortu&Osmanthus_fordi	0	0.00573357	0
atpI	Osmanthus_fragr&Osmanthus_heter	0	0	0
atpI	Osmanthus_fragr&Osmanthus_insul	0	0	0
atpI	Osmanthus_fragr&Osmanthus_serru	0	0	0
atpI	Osmanthus_fragr&Osmanthus_suavi	0	0	0
atpI	Osmanthus_fragr&Osmanthus_venos	0	0	0
atpI	Osmanthus_fragr&Osmanthus_yun0	0	0	0
atpI	Osmanthus_fragr&Osmanthus_fordi	0	0.00573357	0
atpI	Osmanthus_heter&Osmanthus_insul	0	0	0
atpI	Osmanthus_heter&Osmanthus_serru	0	0	0
atpI	Osmanthus_heter&Osmanthus_suavi	0	0	0
atpI	Osmanthus_heter&Osmanthus_venos	0	0	0
atpI	Osmanthus_heter&Osmanthus_yun0	0	0	0
atpI	Osmanthus_heter&Osmanthus_fordi	0	0.00573357	0
atpI	Osmanthus_insul&Osmanthus_serru	0	0	0
atpI	Osmanthus_insul&Osmanthus_suavi	0	0	0
atpI	Osmanthus_insul&Osmanthus_venos	0	0	0
atpI	Osmanthus_insul&Osmanthus_yun0	0	0	0
atpI	Osmanthus_insul&Osmanthus_fordi	0	0.00573357	0
atpI	Osmanthus_serru&Osmanthus_suavi	0	0	0
atpI	Osmanthus_serru&Osmanthus_venos	0	0	0
atpI	Osmanthus_serru&Osmanthus_yun0	0	0	0
atpI	Osmanthus_serru&Osmanthus_fordi	0	0.00573357	0
atpI	Osmanthus_suavi&Osmanthus_venos	0	0	0
atpI	Osmanthus_suavi&Osmanthus_yun0	0	0	0
atpI	Osmanthus_suavi&Osmanthus_fordi	0	0.00573357	0
atpI	Osmanthus_venos&Osmanthus_yun0	0	0	0
atpI	Osmanthus_venos&Osmanthus_fordi	0	0.00573357	0
atpI	Osmanthus_yun0&Osmanthus_fordi	0	0.00573357	0
ccsA	Osmanthus_coope&Osmanthus_didym	0.00396057	0.0047922	0.826462
ccsA	Osmanthus_venos&Osmanthus_didym	0.00396057	0.0047922	0.826462
ccsA	Osmanthus_armat&Osmanthus_fordi	0	0	0
ccsA	Osmanthus_armat&Osmanthus_coope	0.0026306	0	0
ccsA	Osmanthus_armat&Osmanthus_venos	0.0026306	0	0
ccsA	Osmanthus_armat&Osmanthus_fragr	0.00131428	0	0
ccsA	Osmanthus_armat&Osmanthus_enerv	0.00131297	0	0
ccsA	Osmanthus_armat&Osmanthus_insul	0.00131297	0	0
ccsA	Osmanthus_armat&Osmanthus_delav	0.00262902	0	0
ccsA	Osmanthus_armat&Osmanthus_fortu	0.00262902	0	0
ccsA	Osmanthus_armat&Osmanthus_heter	0.00262902	0	0
ccsA	Osmanthus_armat&Osmanthus_serru	0.00262902	0	0
ccsA	Osmanthus_armat&Osmanthus_suavi	0.00262902	0	0
ccsA	Osmanthus_armat&Osmanthus_yun0	0.00262902	0	0
ccsA	Osmanthus_armat&Osmanthus_decor	0.00394545	0	0
ccsA	Osmanthus_armat&Osmanthus_didym	0.00394852	0	0
ccsA	Osmanthus_fordi&Osmanthus_coope	0.0026306	0	0
ccsA	Osmanthus_fordi&Osmanthus_venos	0.0026306	0	0
ccsA	Osmanthus_fordi&Osmanthus_fragr	0.00131428	0	0
ccsA	Osmanthus_fordi&Osmanthus_enerv	0.00131297	0	0
ccsA	Osmanthus_fordi&Osmanthus_insul	0.00131297	0	0
ccsA	Osmanthus_fordi&Osmanthus_delav	0.00262902	0	0
ccsA	Osmanthus_fordi&Osmanthus_fortu	0.00262902	0	0
ccsA	Osmanthus_fordi&Osmanthus_heter	0.00262902	0	0
ccsA	Osmanthus_fordi&Osmanthus_serru	0.00262902	0	0
ccsA	Osmanthus_fordi&Osmanthus_suavi	0.00262902	0	0
ccsA	Osmanthus_fordi&Osmanthus_yun0	0.00262902	0	0
ccsA	Osmanthus_fordi&Osmanthus_decor	0.00394545	0	0
ccsA	Osmanthus_fordi&Osmanthus_didym	0.00394852	0	0
ccsA	Osmanthus_coope&Osmanthus_venos	0	0	0
ccsA	Osmanthus_coope&Osmanthus_fragr	0.00396454	0	0
ccsA	Osmanthus_coope&Osmanthus_enerv	0.00394787	0	0
ccsA	Osmanthus_coope&Osmanthus_insul	0.00394787	0	0
ccsA	Osmanthus_coope&Osmanthus_delav	0.00528495	0	0
ccsA	Osmanthus_coope&Osmanthus_fortu	0.00528495	0	0
ccsA	Osmanthus_coope&Osmanthus_heter	0.00528495	0	0
ccsA	Osmanthus_coope&Osmanthus_serru	0.00528495	0	0
ccsA	Osmanthus_coope&Osmanthus_suavi	0.00528495	0	0
ccsA	Osmanthus_coope&Osmanthus_yun0	0.00528495	0	0
ccsA	Osmanthus_coope&Osmanthus_decor	0.00660798	0	0
ccsA	Osmanthus_venos&Osmanthus_fragr	0.00396454	0	0
ccsA	Osmanthus_venos&Osmanthus_enerv	0.00394787	0	0
ccsA	Osmanthus_venos&Osmanthus_insul	0.00394787	0	0
ccsA	Osmanthus_venos&Osmanthus_delav	0.00528495	0	0
ccsA	Osmanthus_venos&Osmanthus_fortu	0.00528495	0	0
ccsA	Osmanthus_venos&Osmanthus_heter	0.00528495	0	0
ccsA	Osmanthus_venos&Osmanthus_serru	0.00528495	0	0
ccsA	Osmanthus_venos&Osmanthus_suavi	0.00528495	0	0
ccsA	Osmanthus_venos&Osmanthus_yun0	0.00528495	0	0
ccsA	Osmanthus_venos&Osmanthus_decor	0.00660798	0	0
ccsA	Osmanthus_fragr&Osmanthus_enerv	0.00262902	0	0
ccsA	Osmanthus_fragr&Osmanthus_insul	0.00262902	0	0
ccsA	Osmanthus_fragr&Osmanthus_delav	0.00131341	0	0
ccsA	Osmanthus_fragr&Osmanthus_fortu	0.00131341	0	0
ccsA	Osmanthus_fragr&Osmanthus_heter	0.00131341	0	0
ccsA	Osmanthus_fragr&Osmanthus_serru	0.00131341	0	0
ccsA	Osmanthus_fragr&Osmanthus_suavi	0.00131341	0	0
ccsA	Osmanthus_fragr&Osmanthus_yun0	0.00131341	0	0
ccsA	Osmanthus_fragr&Osmanthus_decor	0.00262808	0	0
ccsA	Osmanthus_fragr&Osmanthus_didym	0.00263013	0	0
ccsA	Osmanthus_enerv&Osmanthus_insul	0	0	0
ccsA	Osmanthus_enerv&Osmanthus_delav	0.0013121	0	0
ccsA	Osmanthus_enerv&Osmanthus_fortu	0.0013121	0	0
ccsA	Osmanthus_enerv&Osmanthus_heter	0.0013121	0	0
ccsA	Osmanthus_enerv&Osmanthus_serru	0.0013121	0	0
ccsA	Osmanthus_enerv&Osmanthus_suavi	0.0013121	0	0
ccsA	Osmanthus_enerv&Osmanthus_yun0	0.0013121	0	0
ccsA	Osmanthus_enerv&Osmanthus_decor	0.00262548	0	0
ccsA	Osmanthus_enerv&Osmanthus_didym	0.0026275	0	0
ccsA	Osmanthus_insul&Osmanthus_delav	0.0013121	0	0
ccsA	Osmanthus_insul&Osmanthus_fortu	0.0013121	0	0
ccsA	Osmanthus_insul&Osmanthus_heter	0.0013121	0	0
ccsA	Osmanthus_insul&Osmanthus_serru	0.0013121	0	0
ccsA	Osmanthus_insul&Osmanthus_suavi	0.0013121	0	0
ccsA	Osmanthus_insul&Osmanthus_yun0	0.0013121	0	0
ccsA	Osmanthus_insul&Osmanthus_decor	0.00262548	0	0
ccsA	Osmanthus_insul&Osmanthus_didym	0.0026275	0	0
ccsA	Osmanthus_delav&Osmanthus_fortu	0	0	0
ccsA	Osmanthus_delav&Osmanthus_heter	0	0	0
ccsA	Osmanthus_delav&Osmanthus_serru	0	0	0
ccsA	Osmanthus_delav&Osmanthus_suavi	0	0	0
ccsA	Osmanthus_delav&Osmanthus_yun0	0	0	0
ccsA	Osmanthus_delav&Osmanthus_decor	0.00131163	0	0
ccsA	Osmanthus_delav&Osmanthus_didym	0.00131264	0	0
ccsA	Osmanthus_fortu&Osmanthus_heter	0	0	0
ccsA	Osmanthus_fortu&Osmanthus_serru	0	0	0
ccsA	Osmanthus_fortu&Osmanthus_suavi	0	0	0
ccsA	Osmanthus_fortu&Osmanthus_yun0	0	0	0
ccsA	Osmanthus_fortu&Osmanthus_decor	0.00131163	0	0
ccsA	Osmanthus_fortu&Osmanthus_didym	0.00131264	0	0
ccsA	Osmanthus_heter&Osmanthus_serru	0	0	0
ccsA	Osmanthus_heter&Osmanthus_suavi	0	0	0
ccsA	Osmanthus_heter&Osmanthus_yun0	0	0	0
ccsA	Osmanthus_heter&Osmanthus_decor	0.00131163	0	0
ccsA	Osmanthus_heter&Osmanthus_didym	0.00131264	0	0
ccsA	Osmanthus_serru&Osmanthus_suavi	0	0	0
ccsA	Osmanthus_serru&Osmanthus_yun0	0	0	0
ccsA	Osmanthus_serru&Osmanthus_decor	0.00131163	0	0
ccsA	Osmanthus_serru&Osmanthus_didym	0.00131264	0	0
ccsA	Osmanthus_suavi&Osmanthus_yun0	0	0	0
ccsA	Osmanthus_suavi&Osmanthus_decor	0.00131163	0	0
ccsA	Osmanthus_suavi&Osmanthus_didym	0.00131264	0	0
ccsA	Osmanthus_yun0&Osmanthus_decor	0.00131163	0	0
ccsA	Osmanthus_yun0&Osmanthus_didym	0.00131264	0	0
ccsA	Osmanthus_decor&Osmanthus_didym	0.00262655	0	0
cemA	Osmanthus_fortu&Osmanthus_decor	0.00187562	0.00656094	0.285877
cemA	Osmanthus_heter&Osmanthus_decor	0.00187562	0.00656094	0.285877
cemA	Osmanthus_enerv&Osmanthus_decor	0.00187277	0.00659604	0.283924
cemA	Osmanthus_fortu&Osmanthus_suavi	0.00187154	0.00661136	0.28308
cemA	Osmanthus_heter&Osmanthus_suavi	0.00187154	0.00661136	0.28308
cemA	Osmanthus_enerv&Osmanthus_suavi	0.00186867	0.00664742	0.281113
cemA	Osmanthus_armat&Osmanthus_coope	0	0	0
cemA	Osmanthus_armat&Osmanthus_delav	0	0	0
cemA	Osmanthus_armat&Osmanthus_didym	0	0	0
cemA	Osmanthus_armat&Osmanthus_fordi	0	0	0
cemA	Osmanthus_armat&Osmanthus_fragr	0	0	0
cemA	Osmanthus_armat&Osmanthus_insul	0	0	0
cemA	Osmanthus_armat&Osmanthus_serru	0	0	0
cemA	Osmanthus_armat&Osmanthus_venos	0	0	0
cemA	Osmanthus_armat&Osmanthus_yun0	0	0	0
cemA	Osmanthus_armat&Osmanthus_enerv	0	0.00662267	0
cemA	Osmanthus_armat&Osmanthus_fortu	0	0.00658686	0
cemA	Osmanthus_armat&Osmanthus_heter	0	0.00658686	0
cemA	Osmanthus_armat&Osmanthus_decor	0.00187349	0	0
cemA	Osmanthus_armat&Osmanthus_suavi	0.00186938	0	0
cemA	Osmanthus_coope&Osmanthus_delav	0	0	0
cemA	Osmanthus_coope&Osmanthus_didym	0	0	0
cemA	Osmanthus_coope&Osmanthus_fordi	0	0	0
cemA	Osmanthus_coope&Osmanthus_fragr	0	0	0
cemA	Osmanthus_coope&Osmanthus_insul	0	0	0
cemA	Osmanthus_coope&Osmanthus_serru	0	0	0
cemA	Osmanthus_coope&Osmanthus_venos	0	0	0
cemA	Osmanthus_coope&Osmanthus_yun0	0	0	0
cemA	Osmanthus_coope&Osmanthus_enerv	0	0.00662267	0
cemA	Osmanthus_coope&Osmanthus_fortu	0	0.00658686	0
cemA	Osmanthus_coope&Osmanthus_heter	0	0.00658686	0
cemA	Osmanthus_coope&Osmanthus_decor	0.00187349	0	0
cemA	Osmanthus_coope&Osmanthus_suavi	0.00186938	0	0
cemA	Osmanthus_delav&Osmanthus_didym	0	0	0
cemA	Osmanthus_delav&Osmanthus_fordi	0	0	0
cemA	Osmanthus_delav&Osmanthus_fragr	0	0	0
cemA	Osmanthus_delav&Osmanthus_insul	0	0	0
cemA	Osmanthus_delav&Osmanthus_serru	0	0	0
cemA	Osmanthus_delav&Osmanthus_venos	0	0	0
cemA	Osmanthus_delav&Osmanthus_yun0	0	0	0
cemA	Osmanthus_delav&Osmanthus_enerv	0	0.00662267	0
cemA	Osmanthus_delav&Osmanthus_fortu	0	0.00658686	0
cemA	Osmanthus_delav&Osmanthus_heter	0	0.00658686	0
cemA	Osmanthus_delav&Osmanthus_decor	0.00187349	0	0
cemA	Osmanthus_delav&Osmanthus_suavi	0.00186938	0	0
cemA	Osmanthus_didym&Osmanthus_fordi	0	0	0
cemA	Osmanthus_didym&Osmanthus_fragr	0	0	0
cemA	Osmanthus_didym&Osmanthus_insul	0	0	0
cemA	Osmanthus_didym&Osmanthus_serru	0	0	0
cemA	Osmanthus_didym&Osmanthus_venos	0	0	0
cemA	Osmanthus_didym&Osmanthus_yun0	0	0	0
cemA	Osmanthus_didym&Osmanthus_enerv	0	0.00662267	0
cemA	Osmanthus_didym&Osmanthus_fortu	0	0.00658686	0
cemA	Osmanthus_didym&Osmanthus_heter	0	0.00658686	0
cemA	Osmanthus_didym&Osmanthus_decor	0.00187349	0	0
cemA	Osmanthus_didym&Osmanthus_suavi	0.00186938	0	0
cemA	Osmanthus_fordi&Osmanthus_fragr	0	0	0
cemA	Osmanthus_fordi&Osmanthus_insul	0	0	0
cemA	Osmanthus_fordi&Osmanthus_serru	0	0	0
cemA	Osmanthus_fordi&Osmanthus_venos	0	0	0
cemA	Osmanthus_fordi&Osmanthus_yun0	0	0	0
cemA	Osmanthus_fordi&Osmanthus_enerv	0	0.00662267	0
cemA	Osmanthus_fordi&Osmanthus_fortu	0	0.00658686	0
cemA	Osmanthus_fordi&Osmanthus_heter	0	0.00658686	0
cemA	Osmanthus_fordi&Osmanthus_decor	0.00187349	0	0
cemA	Osmanthus_fordi&Osmanthus_suavi	0.00186938	0	0
cemA	Osmanthus_fragr&Osmanthus_insul	0	0	0
cemA	Osmanthus_fragr&Osmanthus_serru	0	0	0
cemA	Osmanthus_fragr&Osmanthus_venos	0	0	0
cemA	Osmanthus_fragr&Osmanthus_yun0	0	0	0
cemA	Osmanthus_fragr&Osmanthus_enerv	0	0.00662267	0
cemA	Osmanthus_fragr&Osmanthus_fortu	0	0.00658686	0
cemA	Osmanthus_fragr&Osmanthus_heter	0	0.00658686	0
cemA	Osmanthus_fragr&Osmanthus_decor	0.00187349	0	0
cemA	Osmanthus_fragr&Osmanthus_suavi	0.00186938	0	0
cemA	Osmanthus_insul&Osmanthus_serru	0	0	0
cemA	Osmanthus_insul&Osmanthus_venos	0	0	0
cemA	Osmanthus_insul&Osmanthus_yun0	0	0	0
cemA	Osmanthus_insul&Osmanthus_enerv	0	0.00662267	0
cemA	Osmanthus_insul&Osmanthus_fortu	0	0.00658686	0
cemA	Osmanthus_insul&Osmanthus_heter	0	0.00658686	0
cemA	Osmanthus_insul&Osmanthus_decor	0.00187349	0	0
cemA	Osmanthus_insul&Osmanthus_suavi	0.00186938	0	0
cemA	Osmanthus_serru&Osmanthus_venos	0	0	0
cemA	Osmanthus_serru&Osmanthus_yun0	0	0	0
cemA	Osmanthus_serru&Osmanthus_enerv	0	0.00662267	0
cemA	Osmanthus_serru&Osmanthus_fortu	0	0.00658686	0
cemA	Osmanthus_serru&Osmanthus_heter	0	0.00658686	0
cemA	Osmanthus_serru&Osmanthus_decor	0.00187349	0	0
cemA	Osmanthus_serru&Osmanthus_suavi	0.00186938	0	0
cemA	Osmanthus_venos&Osmanthus_yun0	0	0	0
cemA	Osmanthus_venos&Osmanthus_enerv	0	0.00662267	0
cemA	Osmanthus_venos&Osmanthus_fortu	0	0.00658686	0
cemA	Osmanthus_venos&Osmanthus_heter	0	0.00658686	0
cemA	Osmanthus_venos&Osmanthus_decor	0.00187349	0	0
cemA	Osmanthus_venos&Osmanthus_suavi	0.00186938	0	0
cemA	Osmanthus_yun0&Osmanthus_enerv	0	0.00662267	0
cemA	Osmanthus_yun0&Osmanthus_fortu	0	0.00658686	0
cemA	Osmanthus_yun0&Osmanthus_heter	0	0.00658686	0
cemA	Osmanthus_yun0&Osmanthus_decor	0.00187349	0	0
cemA	Osmanthus_yun0&Osmanthus_suavi	0.00186938	0	0
cemA	Osmanthus_enerv&Osmanthus_fortu	0	0.0132505	0
cemA	Osmanthus_enerv&Osmanthus_heter	0	0.0132505	0
cemA	Osmanthus_fortu&Osmanthus_heter	0	0	0
cemA	Osmanthus_decor&Osmanthus_suavi	0.00374829	0	0
clpP	Osmanthus_armat&Osmanthus_coope	0	0	0
clpP	Osmanthus_armat&Osmanthus_decor	0	0	0
clpP	Osmanthus_armat&Osmanthus_delav	0	0	0
clpP	Osmanthus_armat&Osmanthus_didym	0	0	0
clpP	Osmanthus_armat&Osmanthus_enerv	0	0	0
clpP	Osmanthus_armat&Osmanthus_fordi	0	0	0
clpP	Osmanthus_armat&Osmanthus_fortu	0	0	0
clpP	Osmanthus_armat&Osmanthus_fragr	0	0	0
clpP	Osmanthus_armat&Osmanthus_heter	0	0	0
clpP	Osmanthus_armat&Osmanthus_insul	0	0	0
clpP	Osmanthus_armat&Osmanthus_serru	0	0	0
clpP	Osmanthus_armat&Osmanthus_venos	0	0	0
clpP	Osmanthus_armat&Osmanthus_yun0	0	0	0
clpP	Osmanthus_coope&Osmanthus_decor	0	0	0
clpP	Osmanthus_coope&Osmanthus_delav	0	0	0
clpP	Osmanthus_coope&Osmanthus_didym	0	0	0
clpP	Osmanthus_coope&Osmanthus_enerv	0	0	0
clpP	Osmanthus_coope&Osmanthus_fordi	0	0	0
clpP	Osmanthus_coope&Osmanthus_fortu	0	0	0
clpP	Osmanthus_coope&Osmanthus_fragr	0	0	0
clpP	Osmanthus_coope&Osmanthus_heter	0	0	0
clpP	Osmanthus_coope&Osmanthus_insul	0	0	0
clpP	Osmanthus_coope&Osmanthus_serru	0	0	0
clpP	Osmanthus_coope&Osmanthus_venos	0	0	0
clpP	Osmanthus_coope&Osmanthus_yun0	0	0	0
clpP	Osmanthus_decor&Osmanthus_delav	0	0	0
clpP	Osmanthus_decor&Osmanthus_didym	0	0	0
clpP	Osmanthus_decor&Osmanthus_enerv	0	0	0
clpP	Osmanthus_decor&Osmanthus_fordi	0	0	0
clpP	Osmanthus_decor&Osmanthus_fortu	0	0	0
clpP	Osmanthus_decor&Osmanthus_fragr	0	0	0
clpP	Osmanthus_decor&Osmanthus_heter	0	0	0
clpP	Osmanthus_decor&Osmanthus_insul	0	0	0
clpP	Osmanthus_decor&Osmanthus_serru	0	0	0
clpP	Osmanthus_decor&Osmanthus_venos	0	0	0
clpP	Osmanthus_decor&Osmanthus_yun0	0	0	0
clpP	Osmanthus_delav&Osmanthus_didym	0	0	0
clpP	Osmanthus_delav&Osmanthus_enerv	0	0	0
clpP	Osmanthus_delav&Osmanthus_fordi	0	0	0
clpP	Osmanthus_delav&Osmanthus_fortu	0	0	0
clpP	Osmanthus_delav&Osmanthus_fragr	0	0	0
clpP	Osmanthus_delav&Osmanthus_heter	0	0	0
clpP	Osmanthus_delav&Osmanthus_insul	0	0	0
clpP	Osmanthus_delav&Osmanthus_serru	0	0	0
clpP	Osmanthus_delav&Osmanthus_venos	0	0	0
clpP	Osmanthus_delav&Osmanthus_yun0	0	0	0
clpP	Osmanthus_didym&Osmanthus_enerv	0	0	0
clpP	Osmanthus_didym&Osmanthus_fordi	0	0	0
clpP	Osmanthus_didym&Osmanthus_fortu	0	0	0
clpP	Osmanthus_didym&Osmanthus_fragr	0	0	0
clpP	Osmanthus_didym&Osmanthus_heter	0	0	0
clpP	Osmanthus_didym&Osmanthus_insul	0	0	0
clpP	Osmanthus_didym&Osmanthus_serru	0	0	0
clpP	Osmanthus_didym&Osmanthus_venos	0	0	0
clpP	Osmanthus_didym&Osmanthus_yun0	0	0	0
clpP	Osmanthus_enerv&Osmanthus_fordi	0	0	0
clpP	Osmanthus_enerv&Osmanthus_fortu	0	0	0
clpP	Osmanthus_enerv&Osmanthus_fragr	0	0	0
clpP	Osmanthus_enerv&Osmanthus_heter	0	0	0
clpP	Osmanthus_enerv&Osmanthus_insul	0	0	0
clpP	Osmanthus_enerv&Osmanthus_serru	0	0	0
clpP	Osmanthus_enerv&Osmanthus_venos	0	0	0
clpP	Osmanthus_enerv&Osmanthus_yun0	0	0	0
clpP	Osmanthus_fordi&Osmanthus_fortu	0	0	0
clpP	Osmanthus_fordi&Osmanthus_fragr	0	0	0
clpP	Osmanthus_fordi&Osmanthus_heter	0	0	0
clpP	Osmanthus_fordi&Osmanthus_insul	0	0	0
clpP	Osmanthus_fordi&Osmanthus_serru	0	0	0
clpP	Osmanthus_fordi&Osmanthus_venos	0	0	0
clpP	Osmanthus_fordi&Osmanthus_yun0	0	0	0
clpP	Osmanthus_fortu&Osmanthus_fragr	0	0	0
clpP	Osmanthus_fortu&Osmanthus_heter	0	0	0
clpP	Osmanthus_fortu&Osmanthus_insul	0	0	0
clpP	Osmanthus_fortu&Osmanthus_serru	0	0	0
clpP	Osmanthus_fortu&Osmanthus_venos	0	0	0
clpP	Osmanthus_fortu&Osmanthus_yun0	0	0	0
clpP	Osmanthus_fragr&Osmanthus_heter	0	0	0
clpP	Osmanthus_fragr&Osmanthus_insul	0	0	0
clpP	Osmanthus_fragr&Osmanthus_serru	0	0	0
clpP	Osmanthus_fragr&Osmanthus_venos	0	0	0
clpP	Osmanthus_fragr&Osmanthus_yun0	0	0	0
clpP	Osmanthus_heter&Osmanthus_insul	0	0	0
clpP	Osmanthus_heter&Osmanthus_serru	0	0	0
clpP	Osmanthus_heter&Osmanthus_venos	0	0	0
clpP	Osmanthus_heter&Osmanthus_yun0	0	0	0
clpP	Osmanthus_insul&Osmanthus_serru	0	0	0
clpP	Osmanthus_insul&Osmanthus_venos	0	0	0
clpP	Osmanthus_insul&Osmanthus_yun0	0	0	0
clpP	Osmanthus_serru&Osmanthus_venos	0	0	0
clpP	Osmanthus_serru&Osmanthus_yun0	0	0	0
clpP	Osmanthus_venos&Osmanthus_yun0	0	0	0
infA	Osmanthus_armat&Osmanthus_coope	0	0	0
infA	Osmanthus_armat&Osmanthus_decor	0	0	0
infA	Osmanthus_armat&Osmanthus_delav	0	0	0
infA	Osmanthus_armat&Osmanthus_didym	0	0	0
infA	Osmanthus_armat&Osmanthus_enerv	0	0	0
infA	Osmanthus_armat&Osmanthus_fordi	0	0	0
infA	Osmanthus_armat&Osmanthus_fortu	0	0	0
infA	Osmanthus_armat&Osmanthus_fragr	0	0	0
infA	Osmanthus_armat&Osmanthus_heter	0	0	0
infA	Osmanthus_armat&Osmanthus_insul	0	0	0
infA	Osmanthus_armat&Osmanthus_serru	0	0	0
infA	Osmanthus_armat&Osmanthus_suavi	0	0	0
infA	Osmanthus_armat&Osmanthus_venos	0	0	0
infA	Osmanthus_armat&Osmanthus_yun0	0	0	0
infA	Osmanthus_coope&Osmanthus_decor	0	0	0
infA	Osmanthus_coope&Osmanthus_delav	0	0	0
infA	Osmanthus_coope&Osmanthus_didym	0	0	0
infA	Osmanthus_coope&Osmanthus_enerv	0	0	0
infA	Osmanthus_coope&Osmanthus_fordi	0	0	0
infA	Osmanthus_coope&Osmanthus_fortu	0	0	0
infA	Osmanthus_coope&Osmanthus_fragr	0	0	0
infA	Osmanthus_coope&Osmanthus_heter	0	0	0
infA	Osmanthus_coope&Osmanthus_insul	0	0	0
infA	Osmanthus_coope&Osmanthus_serru	0	0	0
infA	Osmanthus_coope&Osmanthus_suavi	0	0	0
infA	Osmanthus_coope&Osmanthus_venos	0	0	0
infA	Osmanthus_coope&Osmanthus_yun0	0	0	0
infA	Osmanthus_decor&Osmanthus_delav	0	0	0
infA	Osmanthus_decor&Osmanthus_didym	0	0	0
infA	Osmanthus_decor&Osmanthus_enerv	0	0	0
infA	Osmanthus_decor&Osmanthus_fordi	0	0	0
infA	Osmanthus_decor&Osmanthus_fortu	0	0	0
infA	Osmanthus_decor&Osmanthus_fragr	0	0	0
infA	Osmanthus_decor&Osmanthus_heter	0	0	0
infA	Osmanthus_decor&Osmanthus_insul	0	0	0
infA	Osmanthus_decor&Osmanthus_serru	0	0	0
infA	Osmanthus_decor&Osmanthus_suavi	0	0	0
infA	Osmanthus_decor&Osmanthus_venos	0	0	0
infA	Osmanthus_decor&Osmanthus_yun0	0	0	0
infA	Osmanthus_delav&Osmanthus_didym	0	0	0
infA	Osmanthus_delav&Osmanthus_enerv	0	0	0
infA	Osmanthus_delav&Osmanthus_fordi	0	0	0
infA	Osmanthus_delav&Osmanthus_fortu	0	0	0
infA	Osmanthus_delav&Osmanthus_fragr	0	0	0
infA	Osmanthus_delav&Osmanthus_heter	0	0	0
infA	Osmanthus_delav&Osmanthus_insul	0	0	0
infA	Osmanthus_delav&Osmanthus_serru	0	0	0
infA	Osmanthus_delav&Osmanthus_suavi	0	0	0
infA	Osmanthus_delav&Osmanthus_venos	0	0	0
infA	Osmanthus_delav&Osmanthus_yun0	0	0	0
infA	Osmanthus_didym&Osmanthus_enerv	0	0	0
infA	Osmanthus_didym&Osmanthus_fordi	0	0	0
infA	Osmanthus_didym&Osmanthus_fortu	0	0	0
infA	Osmanthus_didym&Osmanthus_fragr	0	0	0
infA	Osmanthus_didym&Osmanthus_heter	0	0	0
infA	Osmanthus_didym&Osmanthus_insul	0	0	0
infA	Osmanthus_didym&Osmanthus_serru	0	0	0
infA	Osmanthus_didym&Osmanthus_suavi	0	0	0
infA	Osmanthus_didym&Osmanthus_venos	0	0	0
infA	Osmanthus_didym&Osmanthus_yun0	0	0	0
infA	Osmanthus_enerv&Osmanthus_fordi	0	0	0
infA	Osmanthus_enerv&Osmanthus_fortu	0	0	0
infA	Osmanthus_enerv&Osmanthus_fragr	0	0	0
infA	Osmanthus_enerv&Osmanthus_heter	0	0	0
infA	Osmanthus_enerv&Osmanthus_insul	0	0	0
infA	Osmanthus_enerv&Osmanthus_serru	0	0	0
infA	Osmanthus_enerv&Osmanthus_suavi	0	0	0
infA	Osmanthus_enerv&Osmanthus_venos	0	0	0
infA	Osmanthus_enerv&Osmanthus_yun0	0	0	0
infA	Osmanthus_fordi&Osmanthus_fortu	0	0	0
infA	Osmanthus_fordi&Osmanthus_fragr	0	0	0
infA	Osmanthus_fordi&Osmanthus_heter	0	0	0
infA	Osmanthus_fordi&Osmanthus_insul	0	0	0
infA	Osmanthus_fordi&Osmanthus_serru	0	0	0
infA	Osmanthus_fordi&Osmanthus_suavi	0	0	0
infA	Osmanthus_fordi&Osmanthus_venos	0	0	0
infA	Osmanthus_fordi&Osmanthus_yun0	0	0	0
infA	Osmanthus_fortu&Osmanthus_fragr	0	0	0
infA	Osmanthus_fortu&Osmanthus_heter	0	0	0
infA	Osmanthus_fortu&Osmanthus_insul	0	0	0
infA	Osmanthus_fortu&Osmanthus_serru	0	0	0
infA	Osmanthus_fortu&Osmanthus_suavi	0	0	0
infA	Osmanthus_fortu&Osmanthus_venos	0	0	0
infA	Osmanthus_fortu&Osmanthus_yun0	0	0	0
infA	Osmanthus_fragr&Osmanthus_heter	0	0	0
infA	Osmanthus_fragr&Osmanthus_insul	0	0	0
infA	Osmanthus_fragr&Osmanthus_serru	0	0	0
infA	Osmanthus_fragr&Osmanthus_suavi	0	0	0
infA	Osmanthus_fragr&Osmanthus_venos	0	0	0
infA	Osmanthus_fragr&Osmanthus_yun0	0	0	0
infA	Osmanthus_heter&Osmanthus_insul	0	0	0
infA	Osmanthus_heter&Osmanthus_serru	0	0	0
infA	Osmanthus_heter&Osmanthus_suavi	0	0	0
infA	Osmanthus_heter&Osmanthus_venos	0	0	0
infA	Osmanthus_heter&Osmanthus_yun0	0	0	0
infA	Osmanthus_insul&Osmanthus_serru	0	0	0
infA	Osmanthus_insul&Osmanthus_suavi	0	0	0
infA	Osmanthus_insul&Osmanthus_venos	0	0	0
infA	Osmanthus_insul&Osmanthus_yun0	0	0	0
infA	Osmanthus_serru&Osmanthus_suavi	0	0	0
infA	Osmanthus_serru&Osmanthus_venos	0	0	0
infA	Osmanthus_serru&Osmanthus_yun0	0	0	0
infA	Osmanthus_suavi&Osmanthus_venos	0	0	0
infA	Osmanthus_suavi&Osmanthus_yun0	0	0	0
infA	Osmanthus_venos&Osmanthus_yun0	0	0	0
matK	Osmanthus_suavi&Osmanthus_didym	0.00248419	0.00325293	0.763676
matK	Osmanthus_delav&Osmanthus_didym	0.00165616	0.00324462	0.510433
matK	Osmanthus_serru&Osmanthus_didym	0.00165616	0.00324462	0.510433
matK	Osmanthus_yun0&Osmanthus_didym	0.00165616	0.00324462	0.510433
matK	Osmanthus_enerv&Osmanthus_didym	0.00165582	0.00324726	0.509913
matK	Osmanthus_insul&Osmanthus_didym	0.00165582	0.00324726	0.509913
matK	Osmanthus_armat&Osmanthus_suavi	0.00165531	0.00325232	0.508963
matK	Osmanthus_suavi&Osmanthus_decor	0.00249417	0.00641511	0.388796
matK	Osmanthus_enerv&Osmanthus_decor	0.00315028	0.00819382	0.38447
matK	Osmanthus_insul&Osmanthus_decor	0.00315028	0.00819382	0.38447
matK	Osmanthus_coope&Osmanthus_decor	0.00240458	0.00749284	0.320917
matK	Osmanthus_fordi&Osmanthus_decor	0.00240458	0.00749284	0.320917
matK	Osmanthus_fortu&Osmanthus_decor	0.00240458	0.00749284	0.320917
matK	Osmanthus_fragr&Osmanthus_decor	0.00240458	0.00749284	0.320917
matK	Osmanthus_heter&Osmanthus_decor	0.00240458	0.00749284	0.320917
matK	Osmanthus_venos&Osmanthus_decor	0.00240458	0.00749284	0.320917
matK	Osmanthus_didym&Osmanthus_decor	0.00320624	0.011306	0.283587
matK	Osmanthus_delav&Osmanthus_decor	0.00166303	0.00639856	0.259906
matK	Osmanthus_serru&Osmanthus_decor	0.00166303	0.00639856	0.259906
matK	Osmanthus_yun0&Osmanthus_decor	0.00166303	0.00639856	0.259906
matK	Osmanthus_armat&Osmanthus_delav	0.000827677	0.00324397	0.255143
matK	Osmanthus_armat&Osmanthus_serru	0.000827677	0.00324397	0.255143
matK	Osmanthus_armat&Osmanthus_yun0	0.000827677	0.00324397	0.255143
matK	Osmanthus_coope&Osmanthus_didym	0.000827479	0.00324587	0.254933
matK	Osmanthus_fordi&Osmanthus_didym	0.000827479	0.00324587	0.254933
matK	Osmanthus_fortu&Osmanthus_didym	0.000827479	0.00324587	0.254933
matK	Osmanthus_fragr&Osmanthus_didym	0.000827479	0.00324587	0.254933
matK	Osmanthus_heter&Osmanthus_didym	0.000827479	0.00324587	0.254933
matK	Osmanthus_venos&Osmanthus_didym	0.000827479	0.00324587	0.254933
matK	Osmanthus_armat&Osmanthus_enerv	0.000827503	0.00324664	0.25488
matK	Osmanthus_armat&Osmanthus_insul	0.000827503	0.00324664	0.25488
matK	Osmanthus_armat&Osmanthus_decor	0.0024036	0.0112878	0.212938
matK	Osmanthus_armat&Osmanthus_didym	0.000827052	0.00652057	0.126837
matK	Osmanthus_armat&Osmanthus_coope	0	0.00324523	0
matK	Osmanthus_armat&Osmanthus_fordi	0	0.00324523	0
matK	Osmanthus_armat&Osmanthus_fortu	0	0.00324523	0
matK	Osmanthus_armat&Osmanthus_fragr	0	0.00324523	0
matK	Osmanthus_armat&Osmanthus_heter	0	0.00324523	0
matK	Osmanthus_armat&Osmanthus_venos	0	0.00324523	0
matK	Osmanthus_coope&Osmanthus_fordi	0	0	0
matK	Osmanthus_coope&Osmanthus_fortu	0	0	0
matK	Osmanthus_coope&Osmanthus_fragr	0	0	0
matK	Osmanthus_coope&Osmanthus_heter	0	0	0
matK	Osmanthus_coope&Osmanthus_venos	0	0	0
matK	Osmanthus_coope&Osmanthus_enerv	0.000827931	0	0
matK	Osmanthus_coope&Osmanthus_insul	0.000827931	0	0
matK	Osmanthus_coope&Osmanthus_delav	0.000828105	0	0
matK	Osmanthus_coope&Osmanthus_serru	0.000828105	0	0
matK	Osmanthus_coope&Osmanthus_yun0	0.000828105	0	0
matK	Osmanthus_coope&Osmanthus_suavi	0.00165617	0	0
matK	Osmanthus_fordi&Osmanthus_fortu	0	0	0
matK	Osmanthus_fordi&Osmanthus_fragr	0	0	0
matK	Osmanthus_fordi&Osmanthus_heter	0	0	0
matK	Osmanthus_fordi&Osmanthus_venos	0	0	0
matK	Osmanthus_fordi&Osmanthus_enerv	0.000827931	0	0
matK	Osmanthus_fordi&Osmanthus_insul	0.000827931	0	0
matK	Osmanthus_fordi&Osmanthus_delav	0.000828105	0	0
matK	Osmanthus_fordi&Osmanthus_serru	0.000828105	0	0
matK	Osmanthus_fordi&Osmanthus_yun0	0.000828105	0	0
matK	Osmanthus_fordi&Osmanthus_suavi	0.00165617	0	0
matK	Osmanthus_fortu&Osmanthus_fragr	0	0	0
matK	Osmanthus_fortu&Osmanthus_heter	0	0	0
matK	Osmanthus_fortu&Osmanthus_venos	0	0	0
matK	Osmanthus_fortu&Osmanthus_enerv	0.000827931	0	0
matK	Osmanthus_fortu&Osmanthus_insul	0.000827931	0	0
matK	Osmanthus_fortu&Osmanthus_delav	0.000828105	0	0
matK	Osmanthus_fortu&Osmanthus_serru	0.000828105	0	0
matK	Osmanthus_fortu&Osmanthus_yun0	0.000828105	0	0
matK	Osmanthus_fortu&Osmanthus_suavi	0.00165617	0	0
matK	Osmanthus_fragr&Osmanthus_heter	0	0	0
matK	Osmanthus_fragr&Osmanthus_venos	0	0	0
matK	Osmanthus_fragr&Osmanthus_enerv	0.000827931	0	0
matK	Osmanthus_fragr&Osmanthus_insul	0.000827931	0	0
matK	Osmanthus_fragr&Osmanthus_delav	0.000828105	0	0
matK	Osmanthus_fragr&Osmanthus_serru	0.000828105	0	0
matK	Osmanthus_fragr&Osmanthus_yun0	0.000828105	0	0
matK	Osmanthus_fragr&Osmanthus_suavi	0.00165617	0	0
matK	Osmanthus_heter&Osmanthus_venos	0	0	0
matK	Osmanthus_heter&Osmanthus_enerv	0.000827931	0	0
matK	Osmanthus_heter&Osmanthus_insul	0.000827931	0	0
matK	Osmanthus_heter&Osmanthus_delav	0.000828105	0	0
matK	Osmanthus_heter&Osmanthus_serru	0.000828105	0	0
matK	Osmanthus_heter&Osmanthus_yun0	0.000828105	0	0
matK	Osmanthus_heter&Osmanthus_suavi	0.00165617	0	0
matK	Osmanthus_venos&Osmanthus_enerv	0.000827931	0	0
matK	Osmanthus_venos&Osmanthus_insul	0.000827931	0	0
matK	Osmanthus_venos&Osmanthus_delav	0.000828105	0	0
matK	Osmanthus_venos&Osmanthus_serru	0.000828105	0	0
matK	Osmanthus_venos&Osmanthus_yun0	0.000828105	0	0
matK	Osmanthus_venos&Osmanthus_suavi	0.00165617	0	0
matK	Osmanthus_enerv&Osmanthus_insul	0	0	0
matK	Osmanthus_enerv&Osmanthus_delav	0.00165707	0	0
matK	Osmanthus_enerv&Osmanthus_serru	0.00165707	0	0
matK	Osmanthus_enerv&Osmanthus_yun0	0.00165707	0	0
matK	Osmanthus_enerv&Osmanthus_suavi	0.00248554	0	0
matK	Osmanthus_insul&Osmanthus_delav	0.00165707	0	0
matK	Osmanthus_insul&Osmanthus_serru	0.00165707	0	0
matK	Osmanthus_insul&Osmanthus_yun0	0.00165707	0	0
matK	Osmanthus_insul&Osmanthus_suavi	0.00248554	0	0
matK	Osmanthus_delav&Osmanthus_serru	0	0	0
matK	Osmanthus_delav&Osmanthus_yun0	0	0	0
matK	Osmanthus_delav&Osmanthus_suavi	0.000827647	0	0
matK	Osmanthus_serru&Osmanthus_yun0	0	0	0
matK	Osmanthus_serru&Osmanthus_suavi	0.000827647	0	0
matK	Osmanthus_yun0&Osmanthus_suavi	0.000827647	0	0
ndhA	Osmanthus_armat&Osmanthus_coope	0	0	0
ndhA	Osmanthus_armat&Osmanthus_decor	0	0	0
ndhA	Osmanthus_armat&Osmanthus_delav	0	0	0
ndhA	Osmanthus_armat&Osmanthus_didym	0	0	0
ndhA	Osmanthus_armat&Osmanthus_enerv	0	0	0
ndhA	Osmanthus_armat&Osmanthus_fordi	0	0	0
ndhA	Osmanthus_armat&Osmanthus_fragr	0	0	0
ndhA	Osmanthus_armat&Osmanthus_insul	0	0	0
ndhA	Osmanthus_armat&Osmanthus_suavi	0	0	0
ndhA	Osmanthus_armat&Osmanthus_venos	0	0	0
ndhA	Osmanthus_armat&Osmanthus_yun0	0	0.0040524	0
ndhA	Osmanthus_armat&Osmanthus_serru	0	0.00814359	0
ndhA	Osmanthus_armat&Osmanthus_fortu	0	0.00810134	0
ndhA	Osmanthus_armat&Osmanthus_heter	0	0.00810134	0
ndhA	Osmanthus_coope&Osmanthus_decor	0	0	0
ndhA	Osmanthus_coope&Osmanthus_delav	0	0	0
ndhA	Osmanthus_coope&Osmanthus_didym	0	0	0
ndhA	Osmanthus_coope&Osmanthus_enerv	0	0	0
ndhA	Osmanthus_coope&Osmanthus_fordi	0	0	0
ndhA	Osmanthus_coope&Osmanthus_fragr	0	0	0
ndhA	Osmanthus_coope&Osmanthus_insul	0	0	0
ndhA	Osmanthus_coope&Osmanthus_suavi	0	0	0
ndhA	Osmanthus_coope&Osmanthus_venos	0	0	0
ndhA	Osmanthus_coope&Osmanthus_yun0	0	0.0040524	0
ndhA	Osmanthus_coope&Osmanthus_serru	0	0.00814359	0
ndhA	Osmanthus_coope&Osmanthus_fortu	0	0.00810134	0
ndhA	Osmanthus_coope&Osmanthus_heter	0	0.00810134	0
ndhA	Osmanthus_decor&Osmanthus_delav	0	0	0
ndhA	Osmanthus_decor&Osmanthus_didym	0	0	0
ndhA	Osmanthus_decor&Osmanthus_enerv	0	0	0
ndhA	Osmanthus_decor&Osmanthus_fordi	0	0	0
ndhA	Osmanthus_decor&Osmanthus_fragr	0	0	0
ndhA	Osmanthus_decor&Osmanthus_insul	0	0	0
ndhA	Osmanthus_decor&Osmanthus_suavi	0	0	0
ndhA	Osmanthus_decor&Osmanthus_venos	0	0	0
ndhA	Osmanthus_decor&Osmanthus_yun0	0	0.0040524	0
ndhA	Osmanthus_decor&Osmanthus_serru	0	0.00814359	0
ndhA	Osmanthus_decor&Osmanthus_fortu	0	0.00810134	0
ndhA	Osmanthus_decor&Osmanthus_heter	0	0.00810134	0
ndhA	Osmanthus_delav&Osmanthus_didym	0	0	0
ndhA	Osmanthus_delav&Osmanthus_enerv	0	0	0
ndhA	Osmanthus_delav&Osmanthus_fordi	0	0	0
ndhA	Osmanthus_delav&Osmanthus_fragr	0	0	0
ndhA	Osmanthus_delav&Osmanthus_insul	0	0	0
ndhA	Osmanthus_delav&Osmanthus_suavi	0	0	0
ndhA	Osmanthus_delav&Osmanthus_venos	0	0	0
ndhA	Osmanthus_delav&Osmanthus_yun0	0	0.0040524	0
ndhA	Osmanthus_delav&Osmanthus_serru	0	0.00814359	0
ndhA	Osmanthus_delav&Osmanthus_fortu	0	0.00810134	0
ndhA	Osmanthus_delav&Osmanthus_heter	0	0.00810134	0
ndhA	Osmanthus_didym&Osmanthus_enerv	0	0	0
ndhA	Osmanthus_didym&Osmanthus_fordi	0	0	0
ndhA	Osmanthus_didym&Osmanthus_fragr	0	0	0
ndhA	Osmanthus_didym&Osmanthus_insul	0	0	0
ndhA	Osmanthus_didym&Osmanthus_suavi	0	0	0
ndhA	Osmanthus_didym&Osmanthus_venos	0	0	0
ndhA	Osmanthus_didym&Osmanthus_yun0	0	0.0040524	0
ndhA	Osmanthus_didym&Osmanthus_serru	0	0.00814359	0
ndhA	Osmanthus_didym&Osmanthus_fortu	0	0.00810134	0
ndhA	Osmanthus_didym&Osmanthus_heter	0	0.00810134	0
ndhA	Osmanthus_enerv&Osmanthus_fordi	0	0	0
ndhA	Osmanthus_enerv&Osmanthus_fragr	0	0	0
ndhA	Osmanthus_enerv&Osmanthus_insul	0	0	0
ndhA	Osmanthus_enerv&Osmanthus_suavi	0	0	0
ndhA	Osmanthus_enerv&Osmanthus_venos	0	0	0
ndhA	Osmanthus_enerv&Osmanthus_yun0	0	0.0040524	0
ndhA	Osmanthus_enerv&Osmanthus_serru	0	0.00814359	0
ndhA	Osmanthus_enerv&Osmanthus_fortu	0	0.00810134	0
ndhA	Osmanthus_enerv&Osmanthus_heter	0	0.00810134	0
ndhA	Osmanthus_fordi&Osmanthus_fragr	0	0	0
ndhA	Osmanthus_fordi&Osmanthus_insul	0	0	0
ndhA	Osmanthus_fordi&Osmanthus_suavi	0	0	0
ndhA	Osmanthus_fordi&Osmanthus_venos	0	0	0
ndhA	Osmanthus_fordi&Osmanthus_yun0	0	0.0040524	0
ndhA	Osmanthus_fordi&Osmanthus_serru	0	0.00814359	0
ndhA	Osmanthus_fordi&Osmanthus_fortu	0	0.00810134	0
ndhA	Osmanthus_fordi&Osmanthus_heter	0	0.00810134	0
ndhA	Osmanthus_fragr&Osmanthus_insul	0	0	0
ndhA	Osmanthus_fragr&Osmanthus_suavi	0	0	0
ndhA	Osmanthus_fragr&Osmanthus_venos	0	0	0
ndhA	Osmanthus_fragr&Osmanthus_yun0	0	0.0040524	0
ndhA	Osmanthus_fragr&Osmanthus_serru	0	0.00814359	0
ndhA	Osmanthus_fragr&Osmanthus_fortu	0	0.00810134	0
ndhA	Osmanthus_fragr&Osmanthus_heter	0	0.00810134	0
ndhA	Osmanthus_insul&Osmanthus_suavi	0	0	0
ndhA	Osmanthus_insul&Osmanthus_venos	0	0	0
ndhA	Osmanthus_insul&Osmanthus_yun0	0	0.0040524	0
ndhA	Osmanthus_insul&Osmanthus_serru	0	0.00814359	0
ndhA	Osmanthus_insul&Osmanthus_fortu	0	0.00810134	0
ndhA	Osmanthus_insul&Osmanthus_heter	0	0.00810134	0
ndhA	Osmanthus_suavi&Osmanthus_venos	0	0	0
ndhA	Osmanthus_suavi&Osmanthus_yun0	0	0.0040524	0
ndhA	Osmanthus_suavi&Osmanthus_serru	0	0.00814359	0
ndhA	Osmanthus_suavi&Osmanthus_fortu	0	0.00810134	0
ndhA	Osmanthus_suavi&Osmanthus_heter	0	0.00810134	0
ndhA	Osmanthus_venos&Osmanthus_yun0	0	0.0040524	0
ndhA	Osmanthus_venos&Osmanthus_serru	0	0.00814359	0
ndhA	Osmanthus_venos&Osmanthus_fortu	0	0.00810134	0
ndhA	Osmanthus_venos&Osmanthus_heter	0	0.00810134	0
ndhA	Osmanthus_yun0&Osmanthus_serru	0	0.00407425	0
ndhA	Osmanthus_yun0&Osmanthus_fortu	0	0.0122385	0
ndhA	Osmanthus_yun0&Osmanthus_heter	0	0.0122385	0
ndhA	Osmanthus_serru&Osmanthus_fortu	0	0.0164203	0
ndhA	Osmanthus_serru&Osmanthus_heter	0	0.0164203	0
ndhA	Osmanthus_fortu&Osmanthus_heter	0	0	0
ndhB	Osmanthus_armat&Osmanthus_coope	0	0	0
ndhB	Osmanthus_armat&Osmanthus_decor	0	0	0
ndhB	Osmanthus_armat&Osmanthus_delav	0	0	0
ndhB	Osmanthus_armat&Osmanthus_didym	0	0	0
ndhB	Osmanthus_armat&Osmanthus_enerv	0	0	0
ndhB	Osmanthus_armat&Osmanthus_fordi	0	0	0
ndhB	Osmanthus_armat&Osmanthus_fortu	0	0	0
ndhB	Osmanthus_armat&Osmanthus_fragr	0	0	0
ndhB	Osmanthus_armat&Osmanthus_heter	0	0	0
ndhB	Osmanthus_armat&Osmanthus_insul	0	0	0
ndhB	Osmanthus_armat&Osmanthus_serru	0	0	0
ndhB	Osmanthus_armat&Osmanthus_suavi	0	0	0
ndhB	Osmanthus_armat&Osmanthus_venos	0	0	0
ndhB	Osmanthus_armat&Osmanthus_yun0	0	0	0
ndhB	Osmanthus_coope&Osmanthus_decor	0	0	0
ndhB	Osmanthus_coope&Osmanthus_delav	0	0	0
ndhB	Osmanthus_coope&Osmanthus_didym	0	0	0
ndhB	Osmanthus_coope&Osmanthus_enerv	0	0	0
ndhB	Osmanthus_coope&Osmanthus_fordi	0	0	0
ndhB	Osmanthus_coope&Osmanthus_fortu	0	0	0
ndhB	Osmanthus_coope&Osmanthus_fragr	0	0	0
ndhB	Osmanthus_coope&Osmanthus_heter	0	0	0
ndhB	Osmanthus_coope&Osmanthus_insul	0	0	0
ndhB	Osmanthus_coope&Osmanthus_serru	0	0	0
ndhB	Osmanthus_coope&Osmanthus_suavi	0	0	0
ndhB	Osmanthus_coope&Osmanthus_venos	0	0	0
ndhB	Osmanthus_coope&Osmanthus_yun0	0	0	0
ndhB	Osmanthus_decor&Osmanthus_delav	0	0	0
ndhB	Osmanthus_decor&Osmanthus_didym	0	0	0
ndhB	Osmanthus_decor&Osmanthus_enerv	0	0	0
ndhB	Osmanthus_decor&Osmanthus_fordi	0	0	0
ndhB	Osmanthus_decor&Osmanthus_fortu	0	0	0
ndhB	Osmanthus_decor&Osmanthus_fragr	0	0	0
ndhB	Osmanthus_decor&Osmanthus_heter	0	0	0
ndhB	Osmanthus_decor&Osmanthus_insul	0	0	0
ndhB	Osmanthus_decor&Osmanthus_serru	0	0	0
ndhB	Osmanthus_decor&Osmanthus_suavi	0	0	0
ndhB	Osmanthus_decor&Osmanthus_venos	0	0	0
ndhB	Osmanthus_decor&Osmanthus_yun0	0	0	0
ndhB	Osmanthus_delav&Osmanthus_didym	0	0	0
ndhB	Osmanthus_delav&Osmanthus_enerv	0	0	0
ndhB	Osmanthus_delav&Osmanthus_fordi	0	0	0
ndhB	Osmanthus_delav&Osmanthus_fortu	0	0	0
ndhB	Osmanthus_delav&Osmanthus_fragr	0	0	0
ndhB	Osmanthus_delav&Osmanthus_heter	0	0	0
ndhB	Osmanthus_delav&Osmanthus_insul	0	0	0
ndhB	Osmanthus_delav&Osmanthus_serru	0	0	0
ndhB	Osmanthus_delav&Osmanthus_suavi	0	0	0
ndhB	Osmanthus_delav&Osmanthus_venos	0	0	0
ndhB	Osmanthus_delav&Osmanthus_yun0	0	0	0
ndhB	Osmanthus_didym&Osmanthus_enerv	0	0	0
ndhB	Osmanthus_didym&Osmanthus_fordi	0	0	0
ndhB	Osmanthus_didym&Osmanthus_fortu	0	0	0
ndhB	Osmanthus_didym&Osmanthus_fragr	0	0	0
ndhB	Osmanthus_didym&Osmanthus_heter	0	0	0
ndhB	Osmanthus_didym&Osmanthus_insul	0	0	0
ndhB	Osmanthus_didym&Osmanthus_serru	0	0	0
ndhB	Osmanthus_didym&Osmanthus_suavi	0	0	0
ndhB	Osmanthus_didym&Osmanthus_venos	0	0	0
ndhB	Osmanthus_didym&Osmanthus_yun0	0	0	0
ndhB	Osmanthus_enerv&Osmanthus_fordi	0	0	0
ndhB	Osmanthus_enerv&Osmanthus_fortu	0	0	0
ndhB	Osmanthus_enerv&Osmanthus_fragr	0	0	0
ndhB	Osmanthus_enerv&Osmanthus_heter	0	0	0
ndhB	Osmanthus_enerv&Osmanthus_insul	0	0	0
ndhB	Osmanthus_enerv&Osmanthus_serru	0	0	0
ndhB	Osmanthus_enerv&Osmanthus_suavi	0	0	0
ndhB	Osmanthus_enerv&Osmanthus_venos	0	0	0
ndhB	Osmanthus_enerv&Osmanthus_yun0	0	0	0
ndhB	Osmanthus_fordi&Osmanthus_fortu	0	0	0
ndhB	Osmanthus_fordi&Osmanthus_fragr	0	0	0
ndhB	Osmanthus_fordi&Osmanthus_heter	0	0	0
ndhB	Osmanthus_fordi&Osmanthus_insul	0	0	0
ndhB	Osmanthus_fordi&Osmanthus_serru	0	0	0
ndhB	Osmanthus_fordi&Osmanthus_suavi	0	0	0
ndhB	Osmanthus_fordi&Osmanthus_venos	0	0	0
ndhB	Osmanthus_fordi&Osmanthus_yun0	0	0	0
ndhB	Osmanthus_fortu&Osmanthus_fragr	0	0	0
ndhB	Osmanthus_fortu&Osmanthus_heter	0	0	0
ndhB	Osmanthus_fortu&Osmanthus_insul	0	0	0
ndhB	Osmanthus_fortu&Osmanthus_serru	0	0	0
ndhB	Osmanthus_fortu&Osmanthus_suavi	0	0	0
ndhB	Osmanthus_fortu&Osmanthus_venos	0	0	0
ndhB	Osmanthus_fortu&Osmanthus_yun0	0	0	0
ndhB	Osmanthus_fragr&Osmanthus_heter	0	0	0
ndhB	Osmanthus_fragr&Osmanthus_insul	0	0	0
ndhB	Osmanthus_fragr&Osmanthus_serru	0	0	0
ndhB	Osmanthus_fragr&Osmanthus_suavi	0	0	0
ndhB	Osmanthus_fragr&Osmanthus_venos	0	0	0
ndhB	Osmanthus_fragr&Osmanthus_yun0	0	0	0
ndhB	Osmanthus_heter&Osmanthus_insul	0	0	0
ndhB	Osmanthus_heter&Osmanthus_serru	0	0	0
ndhB	Osmanthus_heter&Osmanthus_suavi	0	0	0
ndhB	Osmanthus_heter&Osmanthus_venos	0	0	0
ndhB	Osmanthus_heter&Osmanthus_yun0	0	0	0
ndhB	Osmanthus_insul&Osmanthus_serru	0	0	0
ndhB	Osmanthus_insul&Osmanthus_suavi	0	0	0
ndhB	Osmanthus_insul&Osmanthus_venos	0	0	0
ndhB	Osmanthus_insul&Osmanthus_yun0	0	0	0
ndhB	Osmanthus_serru&Osmanthus_suavi	0	0	0
ndhB	Osmanthus_serru&Osmanthus_venos	0	0	0
ndhB	Osmanthus_serru&Osmanthus_yun0	0	0	0
ndhB	Osmanthus_suavi&Osmanthus_venos	0	0	0
ndhB	Osmanthus_suavi&Osmanthus_yun0	0	0	0
ndhB	Osmanthus_venos&Osmanthus_yun0	0	0	0
ndhC	Osmanthus_decor&Osmanthus_coope	0.00350593	0.0136353	0.257122
ndhC	Osmanthus_decor&Osmanthus_venos	0.00350593	0.0136353	0.257122
ndhC	Osmanthus_armat&Osmanthus_delav	0	0	0
ndhC	Osmanthus_armat&Osmanthus_didym	0	0	0
ndhC	Osmanthus_armat&Osmanthus_enerv	0	0	0
ndhC	Osmanthus_armat&Osmanthus_fordi	0	0	0
ndhC	Osmanthus_armat&Osmanthus_fortu	0	0	0
ndhC	Osmanthus_armat&Osmanthus_fragr	0	0	0
ndhC	Osmanthus_armat&Osmanthus_heter	0	0	0
ndhC	Osmanthus_armat&Osmanthus_insul	0	0	0
ndhC	Osmanthus_armat&Osmanthus_serru	0	0	0
ndhC	Osmanthus_armat&Osmanthus_suavi	0	0	0
ndhC	Osmanthus_armat&Osmanthus_yun0	0	0	0
ndhC	Osmanthus_armat&Osmanthus_decor	0	0.0137435	0
ndhC	Osmanthus_armat&Osmanthus_coope	0.0035072	0	0
ndhC	Osmanthus_armat&Osmanthus_venos	0.0035072	0	0
ndhC	Osmanthus_delav&Osmanthus_didym	0	0	0
ndhC	Osmanthus_delav&Osmanthus_enerv	0	0	0
ndhC	Osmanthus_delav&Osmanthus_fordi	0	0	0
ndhC	Osmanthus_delav&Osmanthus_fortu	0	0	0
ndhC	Osmanthus_delav&Osmanthus_fragr	0	0	0
ndhC	Osmanthus_delav&Osmanthus_heter	0	0	0
ndhC	Osmanthus_delav&Osmanthus_insul	0	0	0
ndhC	Osmanthus_delav&Osmanthus_serru	0	0	0
ndhC	Osmanthus_delav&Osmanthus_suavi	0	0	0
ndhC	Osmanthus_delav&Osmanthus_yun0	0	0	0
ndhC	Osmanthus_delav&Osmanthus_decor	0	0.0137435	0
ndhC	Osmanthus_delav&Osmanthus_coope	0.0035072	0	0
ndhC	Osmanthus_delav&Osmanthus_venos	0.0035072	0	0
ndhC	Osmanthus_didym&Osmanthus_enerv	0	0	0
ndhC	Osmanthus_didym&Osmanthus_fordi	0	0	0
ndhC	Osmanthus_didym&Osmanthus_fortu	0	0	0
ndhC	Osmanthus_didym&Osmanthus_fragr	0	0	0
ndhC	Osmanthus_didym&Osmanthus_heter	0	0	0
ndhC	Osmanthus_didym&Osmanthus_insul	0	0	0
ndhC	Osmanthus_didym&Osmanthus_serru	0	0	0
ndhC	Osmanthus_didym&Osmanthus_suavi	0	0	0
ndhC	Osmanthus_didym&Osmanthus_yun0	0	0	0
ndhC	Osmanthus_didym&Osmanthus_decor	0	0.0137435	0
ndhC	Osmanthus_didym&Osmanthus_coope	0.0035072	0	0
ndhC	Osmanthus_didym&Osmanthus_venos	0.0035072	0	0
ndhC	Osmanthus_enerv&Osmanthus_fordi	0	0	0
ndhC	Osmanthus_enerv&Osmanthus_fortu	0	0	0
ndhC	Osmanthus_enerv&Osmanthus_fragr	0	0	0
ndhC	Osmanthus_enerv&Osmanthus_heter	0	0	0
ndhC	Osmanthus_enerv&Osmanthus_insul	0	0	0
ndhC	Osmanthus_enerv&Osmanthus_serru	0	0	0
ndhC	Osmanthus_enerv&Osmanthus_suavi	0	0	0
ndhC	Osmanthus_enerv&Osmanthus_yun0	0	0	0
ndhC	Osmanthus_enerv&Osmanthus_decor	0	0.0137435	0
ndhC	Osmanthus_enerv&Osmanthus_coope	0.0035072	0	0
ndhC	Osmanthus_enerv&Osmanthus_venos	0.0035072	0	0
ndhC	Osmanthus_fordi&Osmanthus_fortu	0	0	0
ndhC	Osmanthus_fordi&Osmanthus_fragr	0	0	0
ndhC	Osmanthus_fordi&Osmanthus_heter	0	0	0
ndhC	Osmanthus_fordi&Osmanthus_insul	0	0	0
ndhC	Osmanthus_fordi&Osmanthus_serru	0	0	0
ndhC	Osmanthus_fordi&Osmanthus_suavi	0	0	0
ndhC	Osmanthus_fordi&Osmanthus_yun0	0	0	0
ndhC	Osmanthus_fordi&Osmanthus_decor	0	0.0137435	0
ndhC	Osmanthus_fordi&Osmanthus_coope	0.0035072	0	0
ndhC	Osmanthus_fordi&Osmanthus_venos	0.0035072	0	0
ndhC	Osmanthus_fortu&Osmanthus_fragr	0	0	0
ndhC	Osmanthus_fortu&Osmanthus_heter	0	0	0
ndhC	Osmanthus_fortu&Osmanthus_insul	0	0	0
ndhC	Osmanthus_fortu&Osmanthus_serru	0	0	0
ndhC	Osmanthus_fortu&Osmanthus_suavi	0	0	0
ndhC	Osmanthus_fortu&Osmanthus_yun0	0	0	0
ndhC	Osmanthus_fortu&Osmanthus_decor	0	0.0137435	0
ndhC	Osmanthus_fortu&Osmanthus_coope	0.0035072	0	0
ndhC	Osmanthus_fortu&Osmanthus_venos	0.0035072	0	0
ndhC	Osmanthus_fragr&Osmanthus_heter	0	0	0
ndhC	Osmanthus_fragr&Osmanthus_insul	0	0	0
ndhC	Osmanthus_fragr&Osmanthus_serru	0	0	0
ndhC	Osmanthus_fragr&Osmanthus_suavi	0	0	0
ndhC	Osmanthus_fragr&Osmanthus_yun0	0	0	0
ndhC	Osmanthus_fragr&Osmanthus_decor	0	0.0137435	0
ndhC	Osmanthus_fragr&Osmanthus_coope	0.0035072	0	0
ndhC	Osmanthus_fragr&Osmanthus_venos	0.0035072	0	0
ndhC	Osmanthus_heter&Osmanthus_insul	0	0	0
ndhC	Osmanthus_heter&Osmanthus_serru	0	0	0
ndhC	Osmanthus_heter&Osmanthus_suavi	0	0	0
ndhC	Osmanthus_heter&Osmanthus_yun0	0	0	0
ndhC	Osmanthus_heter&Osmanthus_decor	0	0.0137435	0
ndhC	Osmanthus_heter&Osmanthus_coope	0.0035072	0	0
ndhC	Osmanthus_heter&Osmanthus_venos	0.0035072	0	0
ndhC	Osmanthus_insul&Osmanthus_serru	0	0	0
ndhC	Osmanthus_insul&Osmanthus_suavi	0	0	0
ndhC	Osmanthus_insul&Osmanthus_yun0	0	0	0
ndhC	Osmanthus_insul&Osmanthus_decor	0	0.0137435	0
ndhC	Osmanthus_insul&Osmanthus_coope	0.0035072	0	0
ndhC	Osmanthus_insul&Osmanthus_venos	0.0035072	0	0
ndhC	Osmanthus_serru&Osmanthus_suavi	0	0	0
ndhC	Osmanthus_serru&Osmanthus_yun0	0	0	0
ndhC	Osmanthus_serru&Osmanthus_decor	0	0.0137435	0
ndhC	Osmanthus_serru&Osmanthus_coope	0.0035072	0	0
ndhC	Osmanthus_serru&Osmanthus_venos	0.0035072	0	0
ndhC	Osmanthus_suavi&Osmanthus_yun0	0	0	0
ndhC	Osmanthus_suavi&Osmanthus_decor	0	0.0137435	0
ndhC	Osmanthus_suavi&Osmanthus_coope	0.0035072	0	0
ndhC	Osmanthus_suavi&Osmanthus_venos	0.0035072	0	0
ndhC	Osmanthus_yun0&Osmanthus_decor	0	0.0137435	0
ndhC	Osmanthus_yun0&Osmanthus_coope	0.0035072	0	0
ndhC	Osmanthus_yun0&Osmanthus_venos	0.0035072	0	0
ndhC	Osmanthus_coope&Osmanthus_venos	0	0	0
ndhD	Osmanthus_coope&Osmanthus_enerv	0.00171129	0.00303849	0.563204
ndhD	Osmanthus_coope&Osmanthus_insul	0.00171129	0.00303849	0.563204
ndhD	Osmanthus_fordi&Osmanthus_enerv	0.00171129	0.00303849	0.563204
ndhD	Osmanthus_fordi&Osmanthus_insul	0.00171129	0.00303849	0.563204
ndhD	Osmanthus_venos&Osmanthus_enerv	0.00171129	0.00303849	0.563204
ndhD	Osmanthus_venos&Osmanthus_insul	0.00171129	0.00303849	0.563204
ndhD	Osmanthus_yun0&Osmanthus_enerv	0.00259312	0.00885707	0.292774
ndhD	Osmanthus_yun0&Osmanthus_insul	0.00259312	0.00885707	0.292774
ndhD	Osmanthus_fortu&Osmanthus_enerv	0.00259252	0.00885742	0.292695
ndhD	Osmanthus_fortu&Osmanthus_insul	0.00259252	0.00885742	0.292695
ndhD	Osmanthus_heter&Osmanthus_enerv	0.00259252	0.00885742	0.292695
ndhD	Osmanthus_heter&Osmanthus_insul	0.00259252	0.00885742	0.292695
ndhD	Osmanthus_armat&Osmanthus_enerv	0.00172556	0.00591722	0.291616
ndhD	Osmanthus_armat&Osmanthus_insul	0.00172556	0.00591722	0.291616
ndhD	Osmanthus_decor&Osmanthus_yun0	0.000857003	0.0030146	0.284284
ndhD	Osmanthus_decor&Osmanthus_fortu	0.000856868	0.00301546	0.284158
ndhD	Osmanthus_decor&Osmanthus_heter	0.000856868	0.00301546	0.284158
ndhD	Osmanthus_decor&Osmanthus_delav	0.00085665	0.00301898	0.283755
ndhD	Osmanthus_decor&Osmanthus_suavi	0.00085665	0.00301898	0.283755
ndhD	Osmanthus_fragr&Osmanthus_enerv	0.0017115	0.00608669	0.281187
ndhD	Osmanthus_fragr&Osmanthus_insul	0.0017115	0.00608669	0.281187
ndhD	Osmanthus_didym&Osmanthus_enerv	0.00172765	0.00885642	0.195073
ndhD	Osmanthus_didym&Osmanthus_insul	0.00172765	0.00885642	0.195073
ndhD	Osmanthus_serru&Osmanthus_enerv	0.00172765	0.00885642	0.195073
ndhD	Osmanthus_serru&Osmanthus_insul	0.00172765	0.00885642	0.195073
ndhD	Osmanthus_decor&Osmanthus_enerv	0.00172879	0.0118093	0.146392
ndhD	Osmanthus_decor&Osmanthus_insul	0.00172879	0.0118093	0.146392
ndhD	Osmanthus_coope&Osmanthus_yun0	0.00085596	0.00607291	0.140947
ndhD	Osmanthus_fordi&Osmanthus_yun0	0.00085596	0.00607291	0.140947
ndhD	Osmanthus_venos&Osmanthus_yun0	0.00085596	0.00607291	0.140947
ndhD	Osmanthus_coope&Osmanthus_fortu	0.000855824	0.00607466	0.140884
ndhD	Osmanthus_coope&Osmanthus_heter	0.000855824	0.00607466	0.140884
ndhD	Osmanthus_fordi&Osmanthus_fortu	0.000855824	0.00607466	0.140884
ndhD	Osmanthus_fordi&Osmanthus_heter	0.000855824	0.00607466	0.140884
ndhD	Osmanthus_venos&Osmanthus_fortu	0.000855824	0.00607466	0.140884
ndhD	Osmanthus_venos&Osmanthus_heter	0.000855824	0.00607466	0.140884
ndhD	Osmanthus_coope&Osmanthus_delav	0.000855603	0.00608189	0.140681
ndhD	Osmanthus_coope&Osmanthus_suavi	0.000855603	0.00608189	0.140681
ndhD	Osmanthus_fordi&Osmanthus_delav	0.000855603	0.00608189	0.140681
ndhD	Osmanthus_fordi&Osmanthus_suavi	0.000855603	0.00608189	0.140681
ndhD	Osmanthus_venos&Osmanthus_delav	0.000855603	0.00608189	0.140681
ndhD	Osmanthus_venos&Osmanthus_suavi	0.000855603	0.00608189	0.140681
ndhD	Osmanthus_fragr&Osmanthus_yun0	0.000863368	0.00885258	0.0975273
ndhD	Osmanthus_fragr&Osmanthus_fortu	0.000863295	0.00885282	0.0975164
ndhD	Osmanthus_fragr&Osmanthus_heter	0.000863295	0.00885282	0.0975164
ndhD	Osmanthus_fragr&Osmanthus_delav	0.000863054	0.0088636	0.0973706
ndhD	Osmanthus_fragr&Osmanthus_suavi	0.000863054	0.0088636	0.0973706
ndhD	Osmanthus_delav&Osmanthus_enerv	0.000862925	0.00886824	0.0973051
ndhD	Osmanthus_delav&Osmanthus_insul	0.000862925	0.00886824	0.0973051
ndhD	Osmanthus_suavi&Osmanthus_enerv	0.000862925	0.00886824	0.0973051
ndhD	Osmanthus_suavi&Osmanthus_insul	0.000862925	0.00886824	0.0973051
ndhD	Osmanthus_armat&Osmanthus_yun0	0.000855448	0.00915147	0.0934766
ndhD	Osmanthus_armat&Osmanthus_fortu	0.000855312	0.00915414	0.0934344
ndhD	Osmanthus_armat&Osmanthus_heter	0.000855312	0.00915414	0.0934344
ndhD	Osmanthus_armat&Osmanthus_delav	0.00085509	0.00916513	0.0932983
ndhD	Osmanthus_armat&Osmanthus_suavi	0.00085509	0.00916513	0.0932983
ndhD	Osmanthus_armat&Osmanthus_coope	0	0.00304268	0
ndhD	Osmanthus_armat&Osmanthus_fordi	0	0.00304268	0
ndhD	Osmanthus_armat&Osmanthus_venos	0	0.00304268	0
ndhD	Osmanthus_armat&Osmanthus_fragr	0	0.00591407	0
ndhD	Osmanthus_armat&Osmanthus_decor	0	0.012193	0
ndhD	Osmanthus_armat&Osmanthus_didym	0	0.00915353	0
ndhD	Osmanthus_armat&Osmanthus_serru	0	0.00915353	0
ndhD	Osmanthus_coope&Osmanthus_fordi	0	0	0
ndhD	Osmanthus_coope&Osmanthus_venos	0	0	0
ndhD	Osmanthus_coope&Osmanthus_fragr	0	0.00303354	0
ndhD	Osmanthus_coope&Osmanthus_decor	0	0.00910489	0
ndhD	Osmanthus_coope&Osmanthus_didym	0	0.00607427	0
ndhD	Osmanthus_coope&Osmanthus_serru	0	0.00607427	0
ndhD	Osmanthus_fordi&Osmanthus_venos	0	0	0
ndhD	Osmanthus_fordi&Osmanthus_fragr	0	0.00303354	0
ndhD	Osmanthus_fordi&Osmanthus_decor	0	0.00910489	0
ndhD	Osmanthus_fordi&Osmanthus_didym	0	0.00607427	0
ndhD	Osmanthus_fordi&Osmanthus_serru	0	0.00607427	0
ndhD	Osmanthus_venos&Osmanthus_fragr	0	0.00303354	0
ndhD	Osmanthus_venos&Osmanthus_decor	0	0.00910489	0
ndhD	Osmanthus_venos&Osmanthus_didym	0	0.00607427	0
ndhD	Osmanthus_venos&Osmanthus_serru	0	0.00607427	0
ndhD	Osmanthus_fragr&Osmanthus_decor	0	0.0118033	0
ndhD	Osmanthus_fragr&Osmanthus_didym	0	0.00885191	0
ndhD	Osmanthus_fragr&Osmanthus_serru	0	0.00885191	0
ndhD	Osmanthus_decor&Osmanthus_didym	0	0.00301527	0
ndhD	Osmanthus_decor&Osmanthus_serru	0	0.00301527	0
ndhD	Osmanthus_didym&Osmanthus_serru	0	0	0
ndhD	Osmanthus_didym&Osmanthus_fortu	0.000856345	0	0
ndhD	Osmanthus_didym&Osmanthus_heter	0.000856345	0	0
ndhD	Osmanthus_didym&Osmanthus_delav	0.000856126	0	0
ndhD	Osmanthus_didym&Osmanthus_suavi	0.000856126	0	0
ndhD	Osmanthus_didym&Osmanthus_yun0	0.000856481	0	0
ndhD	Osmanthus_serru&Osmanthus_fortu	0.000856345	0	0
ndhD	Osmanthus_serru&Osmanthus_heter	0.000856345	0	0
ndhD	Osmanthus_serru&Osmanthus_delav	0.000856126	0	0
ndhD	Osmanthus_serru&Osmanthus_suavi	0.000856126	0	0
ndhD	Osmanthus_serru&Osmanthus_yun0	0.000856481	0	0
ndhD	Osmanthus_fortu&Osmanthus_heter	0	0	0
ndhD	Osmanthus_fortu&Osmanthus_delav	0.00171315	0	0
ndhD	Osmanthus_fortu&Osmanthus_suavi	0.00171315	0	0
ndhD	Osmanthus_fortu&Osmanthus_yun0	0.00171642	0	0
ndhD	Osmanthus_heter&Osmanthus_delav	0.00171315	0	0
ndhD	Osmanthus_heter&Osmanthus_suavi	0.00171315	0	0
ndhD	Osmanthus_heter&Osmanthus_yun0	0.00171642	0	0
ndhD	Osmanthus_delav&Osmanthus_suavi	0	0	0
ndhD	Osmanthus_delav&Osmanthus_yun0	0.00171347	0	0
ndhD	Osmanthus_suavi&Osmanthus_yun0	0.00171347	0	0
ndhD	Osmanthus_enerv&Osmanthus_insul	0	0	0
ndhE	Osmanthus_armat&Osmanthus_coope	0	0	0
ndhE	Osmanthus_armat&Osmanthus_delav	0	0	0
ndhE	Osmanthus_armat&Osmanthus_didym	0	0	0
ndhE	Osmanthus_armat&Osmanthus_enerv	0	0	0
ndhE	Osmanthus_armat&Osmanthus_fordi	0	0	0
ndhE	Osmanthus_armat&Osmanthus_fortu	0	0	0
ndhE	Osmanthus_armat&Osmanthus_fragr	0	0	0
ndhE	Osmanthus_armat&Osmanthus_heter	0	0	0
ndhE	Osmanthus_armat&Osmanthus_insul	0	0	0
ndhE	Osmanthus_armat&Osmanthus_serru	0	0	0
ndhE	Osmanthus_armat&Osmanthus_suavi	0	0	0
ndhE	Osmanthus_armat&Osmanthus_venos	0	0	0
ndhE	Osmanthus_armat&Osmanthus_yun0	0	0	0
ndhE	Osmanthus_armat&Osmanthus_decor	0	0.0179022	0
ndhE	Osmanthus_coope&Osmanthus_delav	0	0	0
ndhE	Osmanthus_coope&Osmanthus_didym	0	0	0
ndhE	Osmanthus_coope&Osmanthus_enerv	0	0	0
ndhE	Osmanthus_coope&Osmanthus_fordi	0	0	0
ndhE	Osmanthus_coope&Osmanthus_fortu	0	0	0
ndhE	Osmanthus_coope&Osmanthus_fragr	0	0	0
ndhE	Osmanthus_coope&Osmanthus_heter	0	0	0
ndhE	Osmanthus_coope&Osmanthus_insul	0	0	0
ndhE	Osmanthus_coope&Osmanthus_serru	0	0	0
ndhE	Osmanthus_coope&Osmanthus_suavi	0	0	0
ndhE	Osmanthus_coope&Osmanthus_venos	0	0	0
ndhE	Osmanthus_coope&Osmanthus_yun0	0	0	0
ndhE	Osmanthus_coope&Osmanthus_decor	0	0.0179022	0
ndhE	Osmanthus_delav&Osmanthus_didym	0	0	0
ndhE	Osmanthus_delav&Osmanthus_enerv	0	0	0
ndhE	Osmanthus_delav&Osmanthus_fordi	0	0	0
ndhE	Osmanthus_delav&Osmanthus_fortu	0	0	0
ndhE	Osmanthus_delav&Osmanthus_fragr	0	0	0
ndhE	Osmanthus_delav&Osmanthus_heter	0	0	0
ndhE	Osmanthus_delav&Osmanthus_insul	0	0	0
ndhE	Osmanthus_delav&Osmanthus_serru	0	0	0
ndhE	Osmanthus_delav&Osmanthus_suavi	0	0	0
ndhE	Osmanthus_delav&Osmanthus_venos	0	0	0
ndhE	Osmanthus_delav&Osmanthus_yun0	0	0	0
ndhE	Osmanthus_delav&Osmanthus_decor	0	0.0179022	0
ndhE	Osmanthus_didym&Osmanthus_enerv	0	0	0
ndhE	Osmanthus_didym&Osmanthus_fordi	0	0	0
ndhE	Osmanthus_didym&Osmanthus_fortu	0	0	0
ndhE	Osmanthus_didym&Osmanthus_fragr	0	0	0
ndhE	Osmanthus_didym&Osmanthus_heter	0	0	0
ndhE	Osmanthus_didym&Osmanthus_insul	0	0	0
ndhE	Osmanthus_didym&Osmanthus_serru	0	0	0
ndhE	Osmanthus_didym&Osmanthus_suavi	0	0	0
ndhE	Osmanthus_didym&Osmanthus_venos	0	0	0
ndhE	Osmanthus_didym&Osmanthus_yun0	0	0	0
ndhE	Osmanthus_didym&Osmanthus_decor	0	0.0179022	0
ndhE	Osmanthus_enerv&Osmanthus_fordi	0	0	0
ndhE	Osmanthus_enerv&Osmanthus_fortu	0	0	0
ndhE	Osmanthus_enerv&Osmanthus_fragr	0	0	0
ndhE	Osmanthus_enerv&Osmanthus_heter	0	0	0
ndhE	Osmanthus_enerv&Osmanthus_insul	0	0	0
ndhE	Osmanthus_enerv&Osmanthus_serru	0	0	0
ndhE	Osmanthus_enerv&Osmanthus_suavi	0	0	0
ndhE	Osmanthus_enerv&Osmanthus_venos	0	0	0
ndhE	Osmanthus_enerv&Osmanthus_yun0	0	0	0
ndhE	Osmanthus_enerv&Osmanthus_decor	0	0.0179022	0
ndhE	Osmanthus_fordi&Osmanthus_fortu	0	0	0
ndhE	Osmanthus_fordi&Osmanthus_fragr	0	0	0
ndhE	Osmanthus_fordi&Osmanthus_heter	0	0	0
ndhE	Osmanthus_fordi&Osmanthus_insul	0	0	0
ndhE	Osmanthus_fordi&Osmanthus_serru	0	0	0
ndhE	Osmanthus_fordi&Osmanthus_suavi	0	0	0
ndhE	Osmanthus_fordi&Osmanthus_venos	0	0	0
ndhE	Osmanthus_fordi&Osmanthus_yun0	0	0	0
ndhE	Osmanthus_fordi&Osmanthus_decor	0	0.0179022	0
ndhE	Osmanthus_fortu&Osmanthus_fragr	0	0	0
ndhE	Osmanthus_fortu&Osmanthus_heter	0	0	0
ndhE	Osmanthus_fortu&Osmanthus_insul	0	0	0
ndhE	Osmanthus_fortu&Osmanthus_serru	0	0	0
ndhE	Osmanthus_fortu&Osmanthus_suavi	0	0	0
ndhE	Osmanthus_fortu&Osmanthus_venos	0	0	0
ndhE	Osmanthus_fortu&Osmanthus_yun0	0	0	0
ndhE	Osmanthus_fortu&Osmanthus_decor	0	0.0179022	0
ndhE	Osmanthus_fragr&Osmanthus_heter	0	0	0
ndhE	Osmanthus_fragr&Osmanthus_insul	0	0	0
ndhE	Osmanthus_fragr&Osmanthus_serru	0	0	0
ndhE	Osmanthus_fragr&Osmanthus_suavi	0	0	0
ndhE	Osmanthus_fragr&Osmanthus_venos	0	0	0
ndhE	Osmanthus_fragr&Osmanthus_yun0	0	0	0
ndhE	Osmanthus_fragr&Osmanthus_decor	0	0.0179022	0
ndhE	Osmanthus_heter&Osmanthus_insul	0	0	0
ndhE	Osmanthus_heter&Osmanthus_serru	0	0	0
ndhE	Osmanthus_heter&Osmanthus_suavi	0	0	0
ndhE	Osmanthus_heter&Osmanthus_venos	0	0	0
ndhE	Osmanthus_heter&Osmanthus_yun0	0	0	0
ndhE	Osmanthus_heter&Osmanthus_decor	0	0.0179022	0
ndhE	Osmanthus_insul&Osmanthus_serru	0	0	0
ndhE	Osmanthus_insul&Osmanthus_suavi	0	0	0
ndhE	Osmanthus_insul&Osmanthus_venos	0	0	0
ndhE	Osmanthus_insul&Osmanthus_yun0	0	0	0
ndhE	Osmanthus_insul&Osmanthus_decor	0	0.0179022	0
ndhE	Osmanthus_serru&Osmanthus_suavi	0	0	0
ndhE	Osmanthus_serru&Osmanthus_venos	0	0	0
ndhE	Osmanthus_serru&Osmanthus_yun0	0	0	0
ndhE	Osmanthus_serru&Osmanthus_decor	0	0.0179022	0
ndhE	Osmanthus_suavi&Osmanthus_venos	0	0	0
ndhE	Osmanthus_suavi&Osmanthus_yun0	0	0	0
ndhE	Osmanthus_suavi&Osmanthus_decor	0	0.0179022	0
ndhE	Osmanthus_venos&Osmanthus_yun0	0	0	0
ndhE	Osmanthus_venos&Osmanthus_decor	0	0.0179022	0
ndhE	Osmanthus_yun0&Osmanthus_decor	0	0.0179022	0
ndhF	Osmanthus_fortu&Osmanthus_yun0	0.00267179	0.00295458	0.904285
ndhF	Osmanthus_heter&Osmanthus_yun0	0.00267179	0.00295458	0.904285
ndhF	Osmanthus_suavi&Osmanthus_yun0	0.00381476	0.00536489	0.71106
ndhF	Osmanthus_fortu&Osmanthus_decor	0.00330546	0.00508999	0.649405
ndhF	Osmanthus_heter&Osmanthus_decor	0.00330546	0.00508999	0.649405
ndhF	Osmanthus_armat&Osmanthus_fortu	0.00165022	0.0025438	0.648722
ndhF	Osmanthus_armat&Osmanthus_heter	0.00165022	0.0025438	0.648722
ndhF	Osmanthus_armat&Osmanthus_yun0	0.00323751	0.0056307	0.574976
ndhF	Osmanthus_fordi&Osmanthus_yun0	0.00275637	0.00505962	0.544778
ndhF	Osmanthus_fragr&Osmanthus_yun0	0.00275637	0.00505962	0.544778
ndhF	Osmanthus_suavi&Osmanthus_serru	0.003864	0.00759	0.509091
ndhF	Osmanthus_armat&Osmanthus_decor	0.00385292	0.00769482	0.500717
ndhF	Osmanthus_yun0&Osmanthus_decor	0.00475425	0.00960148	0.495157
ndhF	Osmanthus_fordi&Osmanthus_suavi	0.00225731	0.00456858	0.494095
ndhF	Osmanthus_fragr&Osmanthus_suavi	0.00225731	0.00456858	0.494095
ndhF	Osmanthus_fortu&Osmanthus_serru	0.00270004	0.00559624	0.482474
ndhF	Osmanthus_heter&Osmanthus_serru	0.00270004	0.00559624	0.482474
ndhF	Osmanthus_suavi&Osmanthus_decor	0.0042542	0.00922823	0.460998
ndhF	Osmanthus_fordi&Osmanthus_fortu	0.00110247	0.00251367	0.43859
ndhF	Osmanthus_fordi&Osmanthus_heter	0.00110247	0.00251367	0.43859
ndhF	Osmanthus_fragr&Osmanthus_fortu	0.00110247	0.00251367	0.43859
ndhF	Osmanthus_fragr&Osmanthus_heter	0.00110247	0.00251367	0.43859
ndhF	Osmanthus_fortu&Osmanthus_suavi	0.00110129	0.00252697	0.435813
ndhF	Osmanthus_heter&Osmanthus_suavi	0.00110129	0.00252697	0.435813
ndhF	Osmanthus_armat&Osmanthus_serru	0.00330579	0.00763689	0.432871
ndhF	Osmanthus_fordi&Osmanthus_serru	0.00281632	0.00692431	0.406729
ndhF	Osmanthus_fragr&Osmanthus_serru	0.00281632	0.00692431	0.406729
ndhF	Osmanthus_serru&Osmanthus_decor	0.00478827	0.0122982	0.389347
ndhF	Osmanthus_didym&Osmanthus_yun0	0.00215941	0.00559584	0.385895
ndhF	Osmanthus_coope&Osmanthus_yun0	0.00215806	0.0056114	0.384585
ndhF	Osmanthus_insul&Osmanthus_yun0	0.00215806	0.0056114	0.384585
ndhF	Osmanthus_venos&Osmanthus_yun0	0.00215806	0.0056114	0.384585
ndhF	Osmanthus_enerv&Osmanthus_yun0	0.00215806	0.0056114	0.384585
ndhF	Osmanthus_didym&Osmanthus_decor	0.00275462	0.00764056	0.360525
ndhF	Osmanthus_fordi&Osmanthus_decor	0.00320664	0.00891083	0.359859
ndhF	Osmanthus_fragr&Osmanthus_decor	0.00320664	0.00891083	0.359859
ndhF	Osmanthus_coope&Osmanthus_decor	0.00275203	0.00766566	0.359008
ndhF	Osmanthus_insul&Osmanthus_decor	0.00275203	0.00766566	0.359008
ndhF	Osmanthus_venos&Osmanthus_decor	0.00275203	0.00766566	0.359008
ndhF	Osmanthus_enerv&Osmanthus_decor	0.00275203	0.00766566	0.359008
ndhF	Osmanthus_delav&Osmanthus_yun0	0.00318748	0.00921908	0.345748
ndhF	Osmanthus_coope&Osmanthus_suavi	0.00165459	0.00503295	0.328751
ndhF	Osmanthus_insul&Osmanthus_suavi	0.00165459	0.00503295	0.328751
ndhF	Osmanthus_venos&Osmanthus_suavi	0.00165459	0.00503295	0.328751
ndhF	Osmanthus_enerv&Osmanthus_suavi	0.00165459	0.00503295	0.328751
ndhF	Osmanthus_armat&Osmanthus_suavi	0.00165323	0.00505189	0.32725
ndhF	Osmanthus_fortu&Osmanthus_delav	0.00165167	0.00507559	0.325414
ndhF	Osmanthus_heter&Osmanthus_delav	0.00165167	0.00507559	0.325414
ndhF	Osmanthus_suavi&Osmanthus_delav	0.00270091	0.0084084	0.321215
ndhF	Osmanthus_didym&Osmanthus_serru	0.00220607	0.00758176	0.290971
ndhF	Osmanthus_coope&Osmanthus_serru	0.00220393	0.0076076	0.289701
ndhF	Osmanthus_insul&Osmanthus_serru	0.00220393	0.0076076	0.289701
ndhF	Osmanthus_venos&Osmanthus_serru	0.00220393	0.0076076	0.289701
ndhF	Osmanthus_enerv&Osmanthus_serru	0.00220393	0.0076076	0.289701
ndhF	Osmanthus_delav&Osmanthus_serru	0.00324058	0.0112483	0.288095
ndhF	Osmanthus_armat&Osmanthus_delav	0.00220026	0.00767288	0.286758
ndhF	Osmanthus_delav&Osmanthus_decor	0.0027522	0.0102355	0.268888
ndhF	Osmanthus_didym&Osmanthus_fortu	0.00055058	0.00252423	0.218118
ndhF	Osmanthus_didym&Osmanthus_heter	0.00055058	0.00252423	0.218118
ndhF	Osmanthus_fordi&Osmanthus_delav	0.00165355	0.00758172	0.218096
ndhF	Osmanthus_fragr&Osmanthus_delav	0.00165355	0.00758172	0.218096
ndhF	Osmanthus_coope&Osmanthus_fortu	0.000550065	0.00253417	0.217059
ndhF	Osmanthus_coope&Osmanthus_heter	0.000550065	0.00253417	0.217059
ndhF	Osmanthus_insul&Osmanthus_fortu	0.000550065	0.00253417	0.217059
ndhF	Osmanthus_insul&Osmanthus_heter	0.000550065	0.00253417	0.217059
ndhF	Osmanthus_venos&Osmanthus_fortu	0.000550065	0.00253417	0.217059
ndhF	Osmanthus_venos&Osmanthus_heter	0.000550065	0.00253417	0.217059
ndhF	Osmanthus_enerv&Osmanthus_fortu	0.000550065	0.00253417	0.217059
ndhF	Osmanthus_enerv&Osmanthus_heter	0.000550065	0.00253417	0.217059
ndhF	Osmanthus_armat&Osmanthus_didym	0.00110017	0.00508742	0.216253
ndhF	Osmanthus_didym&Osmanthus_delav	0.00110114	0.0076189	0.144527
ndhF	Osmanthus_coope&Osmanthus_delav	0.00110011	0.00764387	0.14392
ndhF	Osmanthus_insul&Osmanthus_delav	0.00110011	0.00764387	0.14392
ndhF	Osmanthus_venos&Osmanthus_delav	0.00110011	0.00764387	0.14392
ndhF	Osmanthus_enerv&Osmanthus_delav	0.00110011	0.00764387	0.14392
ndhF	Osmanthus_fordi&Osmanthus_didym	0.000550279	0.00506819	0.108575
ndhF	Osmanthus_fragr&Osmanthus_didym	0.000550279	0.00506819	0.108575
ndhF	Osmanthus_yun0&Osmanthus_serru	0	0	0
ndhF	Osmanthus_armat&Osmanthus_coope	0.00109914	0	0
ndhF	Osmanthus_armat&Osmanthus_insul	0.00109914	0	0
ndhF	Osmanthus_armat&Osmanthus_venos	0.00109914	0	0
ndhF	Osmanthus_armat&Osmanthus_enerv	0.00109914	0	0
ndhF	Osmanthus_armat&Osmanthus_fordi	0.00164917	0	0
ndhF	Osmanthus_armat&Osmanthus_fragr	0.00164917	0	0
ndhF	Osmanthus_coope&Osmanthus_insul	0	0	0
ndhF	Osmanthus_coope&Osmanthus_venos	0	0	0
ndhF	Osmanthus_coope&Osmanthus_enerv	0	0	0
ndhF	Osmanthus_coope&Osmanthus_fordi	0.000549764	0	0
ndhF	Osmanthus_coope&Osmanthus_fragr	0.000549764	0	0
ndhF	Osmanthus_coope&Osmanthus_didym	0	0.00506822	0
ndhF	Osmanthus_insul&Osmanthus_venos	0	0	0
ndhF	Osmanthus_insul&Osmanthus_enerv	0	0	0
ndhF	Osmanthus_insul&Osmanthus_fordi	0.000549764	0	0
ndhF	Osmanthus_insul&Osmanthus_fragr	0.000549764	0	0
ndhF	Osmanthus_insul&Osmanthus_didym	0	0.00506822	0
ndhF	Osmanthus_venos&Osmanthus_enerv	0	0	0
ndhF	Osmanthus_venos&Osmanthus_fordi	0.000549764	0	0
ndhF	Osmanthus_venos&Osmanthus_fragr	0.000549764	0	0
ndhF	Osmanthus_venos&Osmanthus_didym	0	0.00506822	0
ndhF	Osmanthus_enerv&Osmanthus_fordi	0.000549764	0	0
ndhF	Osmanthus_enerv&Osmanthus_fragr	0.000549764	0	0
ndhF	Osmanthus_enerv&Osmanthus_didym	0	0.00506822	0
ndhF	Osmanthus_fordi&Osmanthus_fragr	0	0	0
ndhF	Osmanthus_didym&Osmanthus_suavi	0.00165618	0	0
ndhF	Osmanthus_fortu&Osmanthus_heter	0	0	0
ndhG	Osmanthus_armat&Osmanthus_coope	0	0	0
ndhG	Osmanthus_armat&Osmanthus_decor	0	0	0
ndhG	Osmanthus_armat&Osmanthus_delav	0	0	0
ndhG	Osmanthus_armat&Osmanthus_didym	0	0	0
ndhG	Osmanthus_armat&Osmanthus_enerv	0	0	0
ndhG	Osmanthus_armat&Osmanthus_fordi	0	0	0
ndhG	Osmanthus_armat&Osmanthus_fortu	0	0	0
ndhG	Osmanthus_armat&Osmanthus_fragr	0	0	0
ndhG	Osmanthus_armat&Osmanthus_heter	0	0	0
ndhG	Osmanthus_armat&Osmanthus_insul	0	0	0
ndhG	Osmanthus_armat&Osmanthus_serru	0	0	0
ndhG	Osmanthus_armat&Osmanthus_suavi	0	0	0
ndhG	Osmanthus_armat&Osmanthus_venos	0	0	0
ndhG	Osmanthus_armat&Osmanthus_yun0	0	0	0
ndhG	Osmanthus_coope&Osmanthus_decor	0	0	0
ndhG	Osmanthus_coope&Osmanthus_delav	0	0	0
ndhG	Osmanthus_coope&Osmanthus_didym	0	0	0
ndhG	Osmanthus_coope&Osmanthus_enerv	0	0	0
ndhG	Osmanthus_coope&Osmanthus_fordi	0	0	0
ndhG	Osmanthus_coope&Osmanthus_fortu	0	0	0
ndhG	Osmanthus_coope&Osmanthus_fragr	0	0	0
ndhG	Osmanthus_coope&Osmanthus_heter	0	0	0
ndhG	Osmanthus_coope&Osmanthus_insul	0	0	0
ndhG	Osmanthus_coope&Osmanthus_serru	0	0	0
ndhG	Osmanthus_coope&Osmanthus_suavi	0	0	0
ndhG	Osmanthus_coope&Osmanthus_venos	0	0	0
ndhG	Osmanthus_coope&Osmanthus_yun0	0	0	0
ndhG	Osmanthus_decor&Osmanthus_delav	0	0	0
ndhG	Osmanthus_decor&Osmanthus_didym	0	0	0
ndhG	Osmanthus_decor&Osmanthus_enerv	0	0	0
ndhG	Osmanthus_decor&Osmanthus_fordi	0	0	0
ndhG	Osmanthus_decor&Osmanthus_fortu	0	0	0
ndhG	Osmanthus_decor&Osmanthus_fragr	0	0	0
ndhG	Osmanthus_decor&Osmanthus_heter	0	0	0
ndhG	Osmanthus_decor&Osmanthus_insul	0	0	0
ndhG	Osmanthus_decor&Osmanthus_serru	0	0	0
ndhG	Osmanthus_decor&Osmanthus_suavi	0	0	0
ndhG	Osmanthus_decor&Osmanthus_venos	0	0	0
ndhG	Osmanthus_decor&Osmanthus_yun0	0	0	0
ndhG	Osmanthus_delav&Osmanthus_didym	0	0	0
ndhG	Osmanthus_delav&Osmanthus_enerv	0	0	0
ndhG	Osmanthus_delav&Osmanthus_fordi	0	0	0
ndhG	Osmanthus_delav&Osmanthus_fortu	0	0	0
ndhG	Osmanthus_delav&Osmanthus_fragr	0	0	0
ndhG	Osmanthus_delav&Osmanthus_heter	0	0	0
ndhG	Osmanthus_delav&Osmanthus_insul	0	0	0
ndhG	Osmanthus_delav&Osmanthus_serru	0	0	0
ndhG	Osmanthus_delav&Osmanthus_suavi	0	0	0
ndhG	Osmanthus_delav&Osmanthus_venos	0	0	0
ndhG	Osmanthus_delav&Osmanthus_yun0	0	0	0
ndhG	Osmanthus_didym&Osmanthus_enerv	0	0	0
ndhG	Osmanthus_didym&Osmanthus_fordi	0	0	0
ndhG	Osmanthus_didym&Osmanthus_fortu	0	0	0
ndhG	Osmanthus_didym&Osmanthus_fragr	0	0	0
ndhG	Osmanthus_didym&Osmanthus_heter	0	0	0
ndhG	Osmanthus_didym&Osmanthus_insul	0	0	0
ndhG	Osmanthus_didym&Osmanthus_serru	0	0	0
ndhG	Osmanthus_didym&Osmanthus_suavi	0	0	0
ndhG	Osmanthus_didym&Osmanthus_venos	0	0	0
ndhG	Osmanthus_didym&Osmanthus_yun0	0	0	0
ndhG	Osmanthus_enerv&Osmanthus_fordi	0	0	0
ndhG	Osmanthus_enerv&Osmanthus_fortu	0	0	0
ndhG	Osmanthus_enerv&Osmanthus_fragr	0	0	0
ndhG	Osmanthus_enerv&Osmanthus_heter	0	0	0
ndhG	Osmanthus_enerv&Osmanthus_insul	0	0	0
ndhG	Osmanthus_enerv&Osmanthus_serru	0	0	0
ndhG	Osmanthus_enerv&Osmanthus_suavi	0	0	0
ndhG	Osmanthus_enerv&Osmanthus_venos	0	0	0
ndhG	Osmanthus_enerv&Osmanthus_yun0	0	0	0
ndhG	Osmanthus_fordi&Osmanthus_fortu	0	0	0
ndhG	Osmanthus_fordi&Osmanthus_fragr	0	0	0
ndhG	Osmanthus_fordi&Osmanthus_heter	0	0	0
ndhG	Osmanthus_fordi&Osmanthus_insul	0	0	0
ndhG	Osmanthus_fordi&Osmanthus_serru	0	0	0
ndhG	Osmanthus_fordi&Osmanthus_suavi	0	0	0
ndhG	Osmanthus_fordi&Osmanthus_venos	0	0	0
ndhG	Osmanthus_fordi&Osmanthus_yun0	0	0	0
ndhG	Osmanthus_fortu&Osmanthus_fragr	0	0	0
ndhG	Osmanthus_fortu&Osmanthus_heter	0	0	0
ndhG	Osmanthus_fortu&Osmanthus_insul	0	0	0
ndhG	Osmanthus_fortu&Osmanthus_serru	0	0	0
ndhG	Osmanthus_fortu&Osmanthus_suavi	0	0	0
ndhG	Osmanthus_fortu&Osmanthus_venos	0	0	0
ndhG	Osmanthus_fortu&Osmanthus_yun0	0	0	0
ndhG	Osmanthus_fragr&Osmanthus_heter	0	0	0
ndhG	Osmanthus_fragr&Osmanthus_insul	0	0	0
ndhG	Osmanthus_fragr&Osmanthus_serru	0	0	0
ndhG	Osmanthus_fragr&Osmanthus_suavi	0	0	0
ndhG	Osmanthus_fragr&Osmanthus_venos	0	0	0
ndhG	Osmanthus_fragr&Osmanthus_yun0	0	0	0
ndhG	Osmanthus_heter&Osmanthus_insul	0	0	0
ndhG	Osmanthus_heter&Osmanthus_serru	0	0	0
ndhG	Osmanthus_heter&Osmanthus_suavi	0	0	0
ndhG	Osmanthus_heter&Osmanthus_venos	0	0	0
ndhG	Osmanthus_heter&Osmanthus_yun0	0	0	0
ndhG	Osmanthus_insul&Osmanthus_serru	0	0	0
ndhG	Osmanthus_insul&Osmanthus_suavi	0	0	0
ndhG	Osmanthus_insul&Osmanthus_venos	0	0	0
ndhG	Osmanthus_insul&Osmanthus_yun0	0	0	0
ndhG	Osmanthus_serru&Osmanthus_suavi	0	0	0
ndhG	Osmanthus_serru&Osmanthus_venos	0	0	0
ndhG	Osmanthus_serru&Osmanthus_yun0	0	0	0
ndhG	Osmanthus_suavi&Osmanthus_venos	0	0	0
ndhG	Osmanthus_suavi&Osmanthus_yun0	0	0	0
ndhG	Osmanthus_venos&Osmanthus_yun0	0	0	0
ndhH	Osmanthus_armat&Osmanthus_coope	0	0	0
ndhH	Osmanthus_armat&Osmanthus_didym	0	0	0
ndhH	Osmanthus_armat&Osmanthus_fordi	0	0	0
ndhH	Osmanthus_armat&Osmanthus_fortu	0	0	0
ndhH	Osmanthus_armat&Osmanthus_fragr	0	0	0
ndhH	Osmanthus_armat&Osmanthus_heter	0	0	0
ndhH	Osmanthus_armat&Osmanthus_venos	0	0	0
ndhH	Osmanthus_armat&Osmanthus_decor	0	0.00434989	0
ndhH	Osmanthus_armat&Osmanthus_delav	0	0.00434989	0
ndhH	Osmanthus_armat&Osmanthus_serru	0	0.00434989	0
ndhH	Osmanthus_armat&Osmanthus_suavi	0	0.00434989	0
ndhH	Osmanthus_armat&Osmanthus_yun0	0	0.00434989	0
ndhH	Osmanthus_armat&Osmanthus_enerv	0	0.00434138	0
ndhH	Osmanthus_armat&Osmanthus_insul	0	0.00434138	0
ndhH	Osmanthus_coope&Osmanthus_didym	0	0	0
ndhH	Osmanthus_coope&Osmanthus_fordi	0	0	0
ndhH	Osmanthus_coope&Osmanthus_fortu	0	0	0
ndhH	Osmanthus_coope&Osmanthus_fragr	0	0	0
[truncated: 6,323 more rows]
